# Supplementary material for: Integrated Transcriptomic and Metabolomic Analysis Reveals Nitrogen-Mediated Delay of Premature Leaf Senescence in Red Raspberry Leaves
Source: Plants (Basel). 2025 Aug 2;14(15):2388. doi: 10.3390/plants14152388 (PMC12349029; doi:10.3390/plants14152388)
Supplement: Supplementary file 1 [file plants-14-02388-s001.zip › Table S1.xlsx]

## Sheet: Sheet1
Tab S1.1 Phenotypic indices of red raspberries at the budding stage under three nitrogen application levels
Treatments	Height	Diameter	Breadth	Root length	Leaf thickness	SPAD
N225	91.90±3.91a	9.25±0.88a	24.33±1.15b	60.97±8.00a	0.15±0.02a	26.07±0.85c
N150	93.07±1.80a	9.95±0.40a	27.67±2.08a	73.10±8.75a	0.21±0.03b	33.10±0.26a
N0	76.50±10.06b	8.85±0.98a	24.67±0.58b	56.90±9.20a	0.21±0.02b	29.93±0.61b
Tab S1.2 Evaluation of red raspberry in budding period at three levels of nitrogen application using the membership function method
Treatments	Height	Diameter	Breadth	Root length	Leaf thickness	SPAD	mean	rank
N225	0.93	0.37	0	0.25	0	0	0.52	3
N150	1	1	1	1	1	1	0.77	1
N0	0	0	0.1	0	1	0.55	0.55	2
