# Supplementary material for: Integrated Transcriptomic and Metabolomic Analysis Reveals Nitrogen-Mediated Delay of Premature Leaf Senescence in Red Raspberry Leaves
Source: Plants (Basel). 2025 Aug 2;14(15):2388. doi: 10.3390/plants14152388 (PMC12349029; doi:10.3390/plants14152388)
Supplement: Supplementary file 1 [file plants-14-02388-s001.zip › Table S10.xlsx]

## Sheet: Figure.8A
Sample	CK1	CK2	CK3	T150_1	T150_2	T150_3
CK1	1	0.943025	0.954242	0.795121	0.761245	0.797706
CK2	0.943025	1	0.975119	0.878371	0.84059	0.88242
CK3	0.954242	0.975119	1	0.919251	0.872511	0.913818
T1	0.795121	0.878371	0.919251	1	0.975062	0.990477
T2	0.761245	0.84059	0.872511	0.975062	1	0.977625
T3	0.797706	0.88242	0.913818	0.990477	0.977625	1

## Sheet: Figure.8B
condition	sample	Replication	PC1	PC2
CK	CK2	rep1	-37.9621	14.705
CK	CK1	rep2	-32.7874	-10.5503
T150	T150_3	rep1	25.7865	2.30368
CK	CK3	rep3	-13.1802	-7.97088
T150	T150_1	rep2	28.193	-1.45016
T150	T150_2	rep3	29.9501	2.96275

## Sheet: Figure.8C
Sample	T150_3	T150_1	T150_2	CK2	CK1	CK3
TRINITY_DN27474_c0_g3	0.369192	0.155273	1.2249	-1.54891	-0.778465	0.578009
TRINITY_DN23359_c0_g1	-0.1784	0.541223	1.08565	-0.866722	-1.42582	0.844063
TRINITY_DN15730_c0_g1	-0.326613	1.77394	0.545951	-0.950022	-0.550319	-0.492941
TRINITY_DN16854_c0_g1	-0.207266	1.56607	0.824636	-0.754858	-1.05648	-0.372102
TRINITY_DN7144_c0_g1	-0.342081	1.51624	0.971535	-0.847811	-0.847811	-0.450069
TRINITY_DN3155_c2_g2	-0.418693	1.51883	0.976005	-0.838384	-0.399372	-0.838384
TRINITY_DN12325_c0_g1	-0.0862456	1.30754	1.15632	-0.893771	-0.59007	-0.893771
TRINITY_DN66468_c0_g1	-0.0835276	1.40415	1.06234	-0.794319	-0.794319	-0.794319
TRINITY_DN11607_c0_g1	-0.403285	1.17421	1.33955	-1.02259	-0.659571	-0.428325
TRINITY_DN10471_c0_g1	-0.151479	1.15797	1.32236	-0.999762	-0.71331	-0.615781
TRINITY_DN12561_c1_g2	-0.643863	1.40016	1.17529	-0.643863	-0.643863	-0.643863
TRINITY_DN7138_c0_g1	-0.328354	1.29064	1.23986	-0.754902	-0.913426	-0.533816
TRINITY_DN8590_c0_g1	-0.372415	1.3141	1.22824	-0.670962	-0.911106	-0.587855
TRINITY_DN11776_c0_g1	0.271586	1.17062	1.13762	-0.944818	-0.690187	-0.944818
TRINITY_DN29340_c1_g1	0.411809	1.23444	0.980234	-0.963282	-0.699919	-0.963282
TRINITY_DN7220_c1_g1	0.196556	1.33073	1.01658	-0.847956	-0.847956	-0.847956
TRINITY_DN13469_c0_g1	0.200725	1.32467	1.00891	-0.885993	-0.97185	-0.676457
TRINITY_DN16867_c0_g1	0.239545	1.28915	1.01596	-0.970774	-0.970774	-0.603105
TRINITY_DN62504_c0_g1	0.344045	1.06178	1.20586	-0.990452	-0.860433	-0.7608
TRINITY_DN10688_c0_g1	0.340444	1.08264	1.17027	-1.08683	-0.868263	-0.638266
TRINITY_DN8567_c0_g1	0.296187	1.15029	1.13021	-1.08146	-0.857864	-0.637365
TRINITY_DN53455_c0_g1	0.406463	1.1044	1.13335	-0.881403	-0.881403	-0.881403
TRINITY_DN3035_c0_g1	0.413398	1.15616	1.07455	-0.838691	-0.950437	-0.854984
TRINITY_DN62422_c0_g1	0.491296	1.0841	1.09176	-0.935911	-0.957572	-0.773666
TRINITY_DN8618_c0_g2	0.483549	1.11251	1.06797	-1.00286	-0.865826	-0.795335
TRINITY_DN10219_c0_g1	0.170554	1.29976	0.960859	-1.1367	-0.98514	-0.309335
TRINITY_DN20183_c0_g1	0.2974	1.25079	0.987588	-1.04035	-1.04035	-0.455079
TRINITY_DN6014_c0_g1	0.220929	1.22778	1.04365	-1.04695	-1.0497	-0.395705
TRINITY_DN10988_c0_g1	0.176346	1.28613	1.0457	-1.11333	-0.764385	-0.630467
TRINITY_DN925_c0_g1	0.372679	1.25467	0.942464	-1.19871	-0.789953	-0.581148
TRINITY_DN11188_c0_g1	0.292908	1.27579	0.949021	-1.22091	-0.81341	-0.483397
TRINITY_DN58934_c0_g1	0.296899	1.24616	0.984849	-1.2345	-0.766223	-0.527185
TRINITY_DN14993_c0_g1	0.343141	1.29729	0.895403	-0.740658	-1.2423	-0.552873
TRINITY_DN16524_c3_g1	0.282213	1.22769	1.03657	-0.701096	-1.19139	-0.653985
TRINITY_DN130_c0_g3	0.371766	1.17711	1.06044	-0.818387	-1.09319	-0.697744
TRINITY_DN539_c0_g1	0.444928	1.32047	0.854627	-0.865312	-1.0183	-0.736419
TRINITY_DN6418_c0_g1	0.506295	1.17933	0.942722	-1.03352	-1.04662	-0.548216
TRINITY_DN22708_c0_g1	0.398284	1.1929	1.02015	-1.0025	-1.0025	-0.60633
TRINITY_DN6183_c0_g2	0.453886	1.24099	0.935354	-1.01219	-0.959808	-0.658241
TRINITY_DN2961_c0_g4	0.457079	1.08014	1.0569	-0.908471	-1.20429	-0.48136
TRINITY_DN13352_c0_g1	0.570926	1.07669	0.98287	-0.927553	-1.19673	-0.506199
TRINITY_DN2354_c0_g3	0.629816	1.06361	0.977861	-0.992608	-1.0859	-0.592778
TRINITY_DN3959_c0_g1	0.595802	1.05993	1.00264	-0.995449	-1.09858	-0.564341
TRINITY_DN1307_c0_g1	0.556255	1.03423	1.06534	-0.855829	-1.15841	-0.641592
TRINITY_DN4658_c1_g1	0.552463	1.09798	1.02657	-0.873213	-1.05359	-0.750212
TRINITY_DN9888_c0_g1	0.611284	1.13392	0.930929	-0.830273	-1.12414	-0.72172
TRINITY_DN17571_c0_g1	0.131293	1.55243	0.726023	-0.696276	-1.07219	-0.641277
TRINITY_DN7138_c1_g1	0.409691	1.50967	0.56471	-0.565367	-1.15145	-0.767257
TRINITY_DN3155_c2_g1	0.280952	1.60975	0.565137	-0.818614	-0.818614	-0.818614
TRINITY_DN58700_c0_g1	0.269862	1.68815	0.415397	-0.924681	-0.711438	-0.737289
TRINITY_DN3837_c0_g2	0.414864	1.66773	0.240328	-0.977434	-0.925979	-0.419511
TRINITY_DN9204_c0_g2	0.51967	1.62927	0.250129	-0.891989	-0.955514	-0.551561
TRINITY_DN58925_c0_g1	0.56269	1.49214	0.495523	-0.927833	-0.941987	-0.680536
TRINITY_DN21147_c0_g1	0.562473	1.51042	0.436823	-0.973133	-0.973133	-0.563447
TRINITY_DN59176_c0_g1	0.388437	1.52045	0.544382	-0.963949	-1.06306	-0.426255
TRINITY_DN62932_c0_g1	0.345494	1.5754	0.523371	-0.963839	-0.963839	-0.516586
TRINITY_DN5362_c2_g1	0.571949	1.48124	0.506496	-0.839747	-0.722093	-0.99784
TRINITY_DN6179_c0_g1	0.457924	1.51853	0.565916	-0.769018	-0.873641	-0.89971
TRINITY_DN11900_c0_g1	0.56841	1.53797	0.423017	-0.843132	-0.843132	-0.843132
TRINITY_DN27246_c0_g1	0.541417	1.49069	0.535646	-0.855918	-0.855918	-0.855918
TRINITY_DN5963_c0_g1	0.633928	1.38515	0.598489	-0.730539	-1.00336	-0.88367
TRINITY_DN19533_c0_g1	0.734637	1.40629	0.463977	-0.898716	-0.80747	-0.898716
TRINITY_DN1910_c1_g1	0.652743	1.37365	0.609348	-0.87858	-0.87858	-0.87858
TRINITY_DN7594_c0_g1	0.650655	1.28268	0.732631	-1.0191	-0.823431	-0.823431
TRINITY_DN8610_c0_g1	0.547659	1.30176	0.787075	-1.08411	-0.722463	-0.829919
TRINITY_DN9782_c0_g1	0.791428	1.28022	0.55167	-1.10141	-0.589015	-0.93289
TRINITY_DN12109_c0_g1	0.702512	1.25001	0.653602	-1.27107	-0.597001	-0.73805
TRINITY_DN15997_c0_g1	0.624248	1.26475	0.742938	-1.14549	-0.59854	-0.887907
TRINITY_DN16052_c0_g1	0.816676	1.37338	0.397211	-1.05648	-0.790794	-0.739991
TRINITY_DN14102_c0_g1	0.84013	1.22334	0.620973	-0.89132	-0.826156	-0.966968
TRINITY_DN10911_c0_g1	0.766241	1.28002	0.620709	-0.911579	-0.784236	-0.971155
TRINITY_DN17043_c0_g1	0.777851	1.30924	0.562533	-0.993411	-0.773387	-0.882831
TRINITY_DN4252_c3_g1	0.855209	1.24248	0.564226	-0.988709	-0.715884	-0.957324
TRINITY_DN15822_c0_g1	0.742887	1.36029	0.494511	-1.03103	-0.960729	-0.605933
TRINITY_DN1561_c5_g2	0.703077	1.29397	0.624816	-1.10571	-0.943762	-0.572392
TRINITY_DN6264_c0_g1	0.593529	1.38877	0.603105	-1.0359	-0.97692	-0.572577
TRINITY_DN13010_c0_g1	0.634894	1.32335	0.677649	-0.953715	-1.01715	-0.665034
TRINITY_DN7833_c0_g1	0.740382	1.25595	0.680847	-0.971791	-0.931137	-0.774254
TRINITY_DN6677_c0_g1	0.780534	1.28073	0.598232	-0.997029	-0.922472	-0.739995
TRINITY_DN17291_c0_g1	0.701582	1.30033	0.64965	-1.00054	-0.949699	-0.701324
TRINITY_DN2870_c0_g1	0.735171	1.26558	0.656135	-1.07455	-0.893087	-0.689243
TRINITY_DN14643_c0_g1	0.746861	1.17287	0.788505	-0.902744	-0.902744	-0.902744
TRINITY_DN23742_c0_g2	0.741025	1.23542	0.714614	-0.897021	-0.897021	-0.897021
TRINITY_DN12284_c0_g1	0.707187	1.15312	0.845048	-0.831862	-1.00419	-0.86931
TRINITY_DN31194_c0_g1	0.66257	1.17543	0.862618	-0.84813	-0.920074	-0.932414
TRINITY_DN52703_c0_g1	0.856036	1.19621	0.637844	-0.922792	-0.973657	-0.793646
TRINITY_DN7838_c0_g1	0.861419	1.10359	0.754289	-0.914046	-0.958112	-0.847137
TRINITY_DN65745_c0_g1	0.94483	1.14747	0.583919	-0.905414	-1.06149	-0.709311
TRINITY_DN63005_c0_g1	0.921087	1.23136	0.512023	-0.914533	-0.92827	-0.821665
TRINITY_DN9335_c0_g1	0.951483	1.21441	0.496231	-0.866044	-0.971056	-0.825023
TRINITY_DN17766_c0_g2	0.0920439	1.05494	1.2847	-1.01004	-1.02503	-0.396627
TRINITY_DN4451_c0_g1	0.085409	0.899316	1.38808	-1.05249	-1.03285	-0.287461
TRINITY_DN10186_c0_g1	0.0780892	1.03959	1.27049	-1.24958	-0.780651	-0.357945
TRINITY_DN12063_c0_g1	0.0133309	0.997754	1.32951	-1.24949	-0.745839	-0.345273
TRINITY_DN16267_c0_g1	0.160463	0.901599	1.37377	-1.16609	-0.867488	-0.402258
TRINITY_DN12305_c0_g1	0.279182	0.953621	1.272	-1.25242	-0.770938	-0.481447
TRINITY_DN10680_c0_g1	0.484558	0.717962	1.17407	-1.25978	-1.13314	0.0163277
TRINITY_DN2554_c0_g1	0.510387	0.924353	1.05442	-1.2643	-1.07323	-0.151635
TRINITY_DN7519_c1_g1	0.530804	0.864356	1.10228	-1.35233	-0.941117	-0.203996
TRINITY_DN16756_c0_g1	0.510997	0.859807	1.07272	-1.37094	-0.980254	-0.0923288
TRINITY_DN11242_c0_g1	0.416036	0.807826	1.31331	-1.16444	-0.961523	-0.411208
TRINITY_DN1740_c0_g1	0.320073	0.865429	1.2799	-1.19453	-1.0069	-0.263977
TRINITY_DN5142_c0_g1	0.481116	0.835853	1.2148	-1.16805	-1.06911	-0.29461
TRINITY_DN21121_c0_g1	0.355019	0.916994	1.17039	-1.20554	-1.09015	-0.14671
TRINITY_DN46399_c0_g1	0.339944	1.0345	1.13488	-1.10333	-1.10333	-0.30267
TRINITY_DN652_c1_g1	0.424088	1.04409	1.06222	-1.19654	-1.04138	-0.292471
TRINITY_DN11401_c0_g1	0.465099	0.983761	1.12294	-1.13916	-1.05616	-0.376487
TRINITY_DN9998_c0_g1	0.409569	0.86106	1.19143	-1.46237	-0.628503	-0.371181
TRINITY_DN1015_c1_g1	0.50811	0.860057	1.18334	-1.35021	-0.769795	-0.431496
TRINITY_DN6690_c0_g1	0.380861	0.851882	1.23846	-1.37706	-0.771353	-0.322787
TRINITY_DN16556_c0_g1	0.448469	0.968898	1.09871	-1.39056	-0.77001	-0.355501
TRINITY_DN3369_c0_g1	0.55007	0.904764	1.08103	-1.37239	-0.855521	-0.307956
TRINITY_DN10154_c0_g1	0.545956	0.955076	1.03602	-1.41083	-0.777363	-0.348854
TRINITY_DN10057_c0_g1	0.479322	0.935499	1.04623	-1.5124	-0.652069	-0.296582
TRINITY_DN4262_c0_g1	0.545988	0.909593	1.03171	-1.46752	-0.771158	-0.248613
TRINITY_DN6392_c0_g1	0.619348	0.903187	0.963286	-1.51929	-0.703954	-0.262577
TRINITY_DN52540_c0_g1	0.605481	0.942258	0.950261	-1.50862	-0.691123	-0.298256
TRINITY_DN713_c0_g2	0.624794	0.820966	1.01736	-1.45771	-0.870312	-0.135098
TRINITY_DN779_c0_g2	0.590848	0.841971	1.03419	-1.41091	-0.930607	-0.125489
TRINITY_DN4326_c0_g1	0.673228	0.785854	1.06026	-1.39737	-0.894891	-0.227084
TRINITY_DN2653_c0_g1	0.618479	0.762688	1.09116	-1.46201	-0.819262	-0.191054
TRINITY_DN13313_c0_g1	0.675693	0.789273	1.11019	-1.34734	-0.857709	-0.370113
TRINITY_DN472_c0_g2	0.627201	0.789413	1.15917	-1.30257	-0.894041	-0.379178
TRINITY_DN5233_c0_g1	0.532932	0.812738	1.16813	-1.37491	-0.845127	-0.293758
TRINITY_DN69859_c0_g1	0.626054	0.832033	1.08949	-1.3828	-0.845351	-0.319424
TRINITY_DN9818_c0_g1	0.626955	0.841595	1.05635	-1.40193	-0.867132	-0.255843
TRINITY_DN10778_c0_g1	0.257416	1.01687	1.09565	-1.39774	-0.855548	-0.116654
TRINITY_DN2873_c0_g1	0.4185	0.958822	1.05196	-1.38292	-0.934881	-0.111472
TRINITY_DN15361_c0_g1	0.344419	1.02989	1.0564	-1.33858	-0.9439	-0.148223
TRINITY_DN471_c0_g1	0.379833	0.981082	1.09587	-1.3149	-0.965504	-0.17639
TRINITY_DN8732_c0_g1	0.501973	1.07439	0.856658	-1.51175	-0.734584	-0.186689
TRINITY_DN8465_c0_g1	0.402419	1.206	0.784703	-1.49069	-0.71437	-0.188059
TRINITY_DN4402_c0_g1	0.380748	1.09065	1	-1.41024	-0.769011	-0.292147
TRINITY_DN5530_c0_g1	0.566319	1.11373	0.866339	-1.37914	-0.812845	-0.354407
TRINITY_DN8792_c0_g1	0.67165	1.10237	0.921377	-1.06491	-0.918806	-0.711683
TRINITY_DN8577_c0_g1	0.723488	1.08591	0.888817	-1.11247	-0.871879	-0.713861
TRINITY_DN6925_c0_g1	0.718399	1.11831	0.861904	-1.07689	-0.89956	-0.722155
TRINITY_DN14477_c0_g1	0.618428	1.13101	0.901883	-1.14401	-0.953944	-0.553361
TRINITY_DN12433_c0_g1	0.676573	1.09391	0.905726	-1.16175	-0.877284	-0.637168
TRINITY_DN1910_c0_g1	0.621408	1.12857	0.906345	-1.18632	-0.859338	-0.610666
TRINITY_DN19338_c0_g1	0.643568	0.999309	1.01131	-1.26274	-0.72631	-0.665144
TRINITY_DN8635_c0_g1	0.758653	1.00212	0.933109	-1.16073	-0.882611	-0.650544
TRINITY_DN13356_c0_g1	0.729973	0.93723	1.00203	-1.21593	-0.885014	-0.568292
TRINITY_DN2338_c1_g1	0.682815	0.847316	1.12645	-1.20942	-0.859749	-0.587422
TRINITY_DN22694_c0_g1	0.602304	0.830793	1.1844	-1.23322	-0.87279	-0.511494
TRINITY_DN2701_c0_g1	0.643968	0.816351	1.17996	-1.16743	-0.935229	-0.537618
TRINITY_DN11098_c0_g1	0.557984	0.941927	1.16634	-1.09834	-0.836731	-0.731176
TRINITY_DN3167_c0_g1	0.659828	0.975092	1.04779	-1.08498	-0.975526	-0.622204
TRINITY_DN1229_c0_g1	0.636858	0.87213	1.16048	-1.1015	-0.933204	-0.634755
TRINITY_DN10871_c0_g1	0.360301	1.11236	1.07741	-1.22833	-0.87268	-0.44906
TRINITY_DN22387_c0_g1	0.443735	1.13307	1.03437	-1.19696	-0.798212	-0.616004
TRINITY_DN4889_c0_g2	0.461596	1.14796	0.975241	-1.25193	-0.843109	-0.489753
TRINITY_DN12300_c0_g1	0.514783	0.940005	1.17129	-1.13689	-0.942198	-0.54699
TRINITY_DN8038_c0_g1	0.425027	1.09289	1.08399	-1.13994	-0.933173	-0.528792
TRINITY_DN9283_c0_g1	0.49832	1.09176	1.04269	-1.09118	-0.98714	-0.554453
TRINITY_DN20328_c0_g1	0.392844	1.12472	1.02023	-1.35779	-0.590002	-0.590002
TRINITY_DN3780_c0_g1	0.311159	1.17228	1.02727	-1.33505	-0.59761	-0.578061
TRINITY_DN1024_c0_g2	0.438179	1.10609	1.02904	-1.31095	-0.559464	-0.702896
TRINITY_DN11162_c0_g1	0.404441	1.1985	0.952575	-1.30944	-0.594264	-0.651811
TRINITY_DN1332_c0_g3	0.344515	1.02947	1.09947	-1.43706	-0.59049	-0.445908
TRINITY_DN2132_c0_g1	0.53383	1.0417	1.01321	-1.33545	-0.757992	-0.495293
TRINITY_DN5984_c0_g1	0.414346	1.00628	1.13688	-1.32692	-0.667049	-0.563529
TRINITY_DN6208_c0_g1	0.483777	0.967241	1.12696	-1.32682	-0.718361	-0.532803
TRINITY_DN6663_c0_g2	0.714812	0.961889	0.899233	-1.45821	-0.60449	-0.513231
TRINITY_DN2139_c0_g1	0.717659	0.948649	0.935212	-1.41328	-0.534537	-0.653705
TRINITY_DN7297_c0_g1	0.630139	0.946374	0.994127	-1.44311	-0.543909	-0.583623
TRINITY_DN48_c0_g1	0.685654	0.925833	0.960351	-1.46029	-0.566464	-0.545088
TRINITY_DN430_c0_g1	0.527672	0.912608	1.07454	-1.4775	-0.437834	-0.599485
TRINITY_DN9923_c0_g1	0.541098	0.988889	0.958831	-1.53287	-0.437121	-0.518821
TRINITY_DN12831_c0_g1	0.509801	0.988389	1.08851	-1.33959	-0.568004	-0.679106
TRINITY_DN5784_c0_g1	0.658909	0.83718	1.07554	-1.43654	-0.580082	-0.555011
TRINITY_DN923_c1_g1	0.668997	0.829943	1.06309	-1.45133	-0.483566	-0.627128
TRINITY_DN28260_c0_g1	0.560348	1.26617	0.746849	-0.998578	-1.1668	-0.407991
TRINITY_DN17652_c0_g1	0.451443	1.19524	0.88805	-1.04745	-1.17713	-0.31015
TRINITY_DN5214_c0_g1	0.63423	1.16402	0.811548	-1.21352	-0.959636	-0.436647
TRINITY_DN7143_c0_g2	0.561455	1.15225	0.877161	-1.19847	-0.997831	-0.394563
TRINITY_DN899_c0_g1	0.51842	1.20966	0.794356	-1.19762	-1.06557	-0.259249
TRINITY_DN9346_c0_g1	0.582233	1.15883	0.790904	-1.15777	-1.13873	-0.235466
TRINITY_DN9349_c0_g1	0.575033	1.13226	0.816891	-1.19624	-1.11524	-0.2127
TRINITY_DN7249_c0_g1	0.327786	1.43334	0.753569	-1.13886	-0.803637	-0.572194
TRINITY_DN12375_c0_g1	0.36297	1.43762	0.697505	-1.0782	-0.978666	-0.441223
TRINITY_DN1970_c3_g1	0.295665	1.392	0.837479	-0.992473	-1.0051	-0.527564
TRINITY_DN20176_c0_g1	0.170446	1.37995	0.77534	-1.22785	-0.970389	-0.127504
TRINITY_DN6073_c0_g1	0.318498	1.28372	0.852801	-1.08402	-1.1374	-0.233596
TRINITY_DN10615_c0_g1	0.374528	1.30435	0.789345	-1.17325	-1.04771	-0.247261
TRINITY_DN8932_c0_g1	0.339494	1.40864	0.579109	-1.30452	-0.923889	-0.0988409
TRINITY_DN12940_c0_g1	0.40286	1.40845	0.435477	-1.40744	-0.8266	-0.0127475
TRINITY_DN5293_c0_g1	0.487482	1.30947	0.620136	-1.42362	-0.764042	-0.229421
TRINITY_DN1270_c0_g2	0.475244	1.24717	0.716374	-1.43654	-0.765351	-0.236891
TRINITY_DN5552_c0_g1	0.54083	1.25813	0.547184	-1.4849	-0.783766	-0.0774759
TRINITY_DN9931_c0_g1	0.470939	1.19038	0.638951	-1.53591	-0.770657	0.00629384
TRINITY_DN1121_c0_g3	0.0890631	1.30694	0.727424	-1.23244	-1.09319	0.202201
TRINITY_DN12138_c0_g1	0.202189	1.45943	0.501356	-1.13297	-1.13297	0.102966
TRINITY_DN604_c0_g1	0.361037	1.40868	0.494026	-1.2185	-1.07498	0.0297481
TRINITY_DN22771_c0_g1	0.0103076	1.27143	0.905233	-1.32897	-0.89251	0.034512
TRINITY_DN26367_c0_g1	-0.203314	1.29205	0.99924	-1.2663	-0.82899	0.00731641
TRINITY_DN19547_c0_g2	-0.321641	1.38046	1.04903	-0.963837	-0.963837	-0.18017
TRINITY_DN8201_c0_g1	-0.238665	1.23696	1.13615	-1.10361	-0.947197	-0.0836459
TRINITY_DN7653_c0_g1	0.149298	1.22985	1.06452	-1.27492	-0.475817	-0.69293
TRINITY_DN15309_c0_g1	0.0273793	1.28909	1.01941	-1.34281	-0.464639	-0.528433
TRINITY_DN9969_c0_g1	0.156526	1.28006	0.935812	-1.34568	-0.761627	-0.265087
TRINITY_DN8867_c0_g1	0.0960665	1.18783	1.09616	-1.34842	-0.63392	-0.397708
TRINITY_DN25130_c0_g1	-0.0945097	1.18281	1.05429	-1.47623	-0.532233	-0.134129
TRINITY_DN314_c0_g1	0.0910586	1.00224	1.15292	-1.53422	-0.515231	-0.196771
TRINITY_DN10491_c0_g3	-0.0658205	0.717321	1.55316	-0.363972	-0.572288	-1.2684
TRINITY_DN9395_c0_g1	-0.223827	0.821859	1.54432	-0.450422	-0.488647	-1.20328
TRINITY_DN14570_c0_g1	-0.221698	0.441194	1.83142	-0.68364	-0.68364	-0.68364
TRINITY_DN11794_c0_g1	-0.296653	0.872856	1.58583	-0.83406	-0.83406	-0.493912
TRINITY_DN1100_c1_g1	-0.0790514	0.714912	1.63667	-0.730629	-0.972701	-0.569201
TRINITY_DN14367_c0_g1	0.354948	0.846159	1.33249	-0.511586	-0.815398	-1.20661
TRINITY_DN10652_c0_g1	0.390887	0.719965	1.37943	-0.417628	-0.808656	-1.264
TRINITY_DN54932_c0_g1	0.663909	0.709998	1.26382	-0.645799	-0.827213	-1.16471
TRINITY_DN1166_c2_g1	0.689358	0.661628	1.2381	-0.519111	-0.768262	-1.30171
TRINITY_DN13897_c0_g1	0.590561	0.840407	1.18535	-0.811015	-0.547287	-1.25802
TRINITY_DN5449_c0_g1	0.476177	1.03271	1.08608	-0.836043	-0.504397	-1.25452
TRINITY_DN62560_c0_g1	0.562709	1.12157	0.958638	-0.573681	-0.899592	-1.16965
TRINITY_DN11579_c0_g1	0.600992	1.05222	1.01619	-0.625461	-0.92463	-1.11931
TRINITY_DN6114_c0_g1	0.409744	1.08125	1.12704	-0.66426	-0.830371	-1.1234
TRINITY_DN13336_c0_g1	0.561808	1.04307	1.03346	-0.689867	-0.696621	-1.25185
TRINITY_DN50414_c0_g1	0.348698	0.558249	1.56337	-1.0308	-0.610281	-0.829242
TRINITY_DN65787_c0_g1	0.279945	0.473486	1.66006	-0.804497	-0.804497	-0.804497
TRINITY_DN14498_c0_g1	0.414404	0.63549	1.50151	-0.850468	-0.850468	-0.850468
TRINITY_DN30842_c0_g1	0.485287	0.679916	1.43267	-0.865959	-0.865959	-0.865959
TRINITY_DN11870_c0_g1	0.489938	0.522748	1.50452	-1.05903	-0.867743	-0.590424
TRINITY_DN9012_c0_g1	0.515356	0.681227	1.40659	-0.930722	-0.952547	-0.719902
TRINITY_DN10726_c2_g1	0.621068	0.641262	1.36167	-1.03601	-0.879877	-0.708109
TRINITY_DN32016_c0_g1	-0.0223004	0.922917	1.48467	-0.883549	-0.618191	-0.883549
TRINITY_DN11290_c0_g1	0.133458	0.721138	1.54512	-0.983826	-0.479421	-0.936474
TRINITY_DN12008_c0_g1	0.420578	1.00786	1.21313	-0.89685	-0.804109	-0.940601
TRINITY_DN9647_c0_g2	0.477578	0.832897	1.32233	-0.988234	-0.841244	-0.80333
TRINITY_DN14013_c0_g1	0.41205	0.819297	1.37466	-0.90965	-0.809487	-0.886871
TRINITY_DN9715_c1_g2	0.154604	0.959123	1.39529	-0.819557	-0.77222	-0.917244
TRINITY_DN23037_c0_g1	0.261637	0.837944	1.44131	-0.846962	-0.846962	-0.846962
TRINITY_DN15831_c0_g1	0.253953	0.821029	1.44399	-1.02268	-0.822245	-0.674052
TRINITY_DN10148_c0_g2	0.27176	0.850639	1.41295	-1.01927	-0.66325	-0.852826
TRINITY_DN2640_c0_g2	0.452496	0.74282	0.933095	-0.717999	-1.67026	0.259845
TRINITY_DN616_c0_g1	0.611664	0.900806	0.839721	-0.745053	-1.59816	-0.0089826
TRINITY_DN8677_c0_g3	0.114216	1.28889	0.696367	-0.903848	-1.40685	0.211223
TRINITY_DN1363_c1_g1	0.296058	1.0537	0.981315	-0.800527	-1.48184	-0.0487062
TRINITY_DN11962_c0_g1	0.00527777	1.12941	1.09556	-0.823648	-1.3577	-0.0489058
TRINITY_DN6571_c0_g1	0.304923	0.572942	1.38591	-0.523102	-1.52965	-0.211028
TRINITY_DN13881_c0_g1	0.344655	0.291723	1.59126	-0.558749	-1.36322	-0.305675
TRINITY_DN2640_c0_g5	0.304316	0.434915	1.50187	-0.454684	-1.46777	-0.318654
TRINITY_DN8654_c0_g1	0.0652664	0.639799	1.55515	-1.03181	-1.03181	-0.196602
TRINITY_DN1145_c0_g1	0.305489	0.805883	1.28028	-0.753252	-1.4144	-0.223999
TRINITY_DN8331_c0_g6	0.211091	0.829184	1.38567	-0.801033	-1.25177	-0.373137
TRINITY_DN9179_c0_g1	0.524838	0.667073	1.30364	-0.985217	-1.23936	-0.270969
TRINITY_DN2785_c0_g1	0.380508	0.504598	1.4501	-0.894309	-1.29487	-0.146023
TRINITY_DN7410_c0_g1	-0.0692701	1.14426	1.25149	-0.483323	-1.2277	-0.615459
TRINITY_DN2996_c0_g4	0.252466	1.06743	1.21999	-0.580162	-1.14053	-0.819193
TRINITY_DN10556_c0_g1	0.307783	0.957034	1.28156	-0.520625	-1.12263	-0.903113
TRINITY_DN11267_c0_g1	0.206603	1.02727	1.27927	-0.524362	-1.07466	-0.914134
TRINITY_DN10904_c0_g1	0.190961	1.17742	1.16994	-0.794103	-1.04049	-0.70373
TRINITY_DN7989_c0_g1	0.137413	1.05362	1.31799	-0.747274	-0.989467	-0.772288
TRINITY_DN6682_c0_g1	0.615752	0.911313	1.12414	-0.583948	-1.18996	-0.8773
TRINITY_DN7791_c0_g1	0.61301	0.812308	1.20848	-0.57058	-1.18962	-0.873603
TRINITY_DN8155_c0_g1	0.545742	0.997684	1.05521	-0.425106	-1.24568	-0.927842
TRINITY_DN2796_c1_g1	0.523438	1.04343	1.06002	-0.517804	-1.15801	-0.951068
TRINITY_DN10869_c0_g1	0.32416	1.0654	1.0138	-0.135393	-1.40034	-0.867631
TRINITY_DN11238_c0_g2	0.33443	0.977181	1.08076	-0.280166	-1.53361	-0.578594
TRINITY_DN2052_c0_g2	0.235884	0.969116	1.17101	-0.339622	-1.48997	-0.546414
TRINITY_DN13238_c0_g1	1.06993	0.888099	0.467903	-1.44194	-0.11499	-0.869001
TRINITY_DN5600_c0_g2	1.02782	1.05488	0.26012	-1.50151	-0.14253	-0.698787
TRINITY_DN29993_c0_g1	0.730206	1.26853	0.319354	-1.50468	-0.123206	-0.690205
TRINITY_DN70011_c0_g1	0.822925	1.12749	0.475269	-1.42517	-0.116816	-0.883693
TRINITY_DN2013_c1_g2	0.821011	1.14179	0.529935	-1.41307	-0.25539	-0.824279
TRINITY_DN2957_c0_g1	0.877129	1.02856	0.619154	-1.50484	-0.462018	-0.557989
TRINITY_DN8340_c0_g1	0.822272	1.04386	0.586282	-1.58008	-0.354457	-0.517882
TRINITY_DN8951_c0_g1	0.916613	0.98871	0.555838	-1.57394	-0.408675	-0.478543
TRINITY_DN13801_c0_g1	0.825896	1.13494	0.489418	-1.5351	-0.370986	-0.544162
TRINITY_DN25994_c0_g2	0.773236	1.088	0.586553	-1.55124	-0.266534	-0.630018
TRINITY_DN7723_c0_g1	0.804876	1.05704	0.572383	-1.57462	-0.259146	-0.600524
TRINITY_DN13497_c0_g2	0.741712	0.859269	0.823658	-1.64653	-0.290755	-0.487356
TRINITY_DN6809_c0_g1	0.792425	0.88461	0.822722	-1.57642	-0.436297	-0.487043
TRINITY_DN8873_c0_g1	0.858401	0.891516	0.733452	-1.5852	-0.364898	-0.533266
TRINITY_DN70038_c0_g1	0.648392	1.02302	0.775615	-1.60512	-0.403256	-0.438657
TRINITY_DN7508_c0_g1	0.721169	1.06715	0.730927	-1.51808	-0.52433	-0.476836
TRINITY_DN722_c0_g1	0.750774	0.998483	0.774351	-1.52141	-0.608027	-0.394171
TRINITY_DN6710_c1_g4	0.47317	0.997903	0.719715	-1.75342	-0.00398422	-0.433386
TRINITY_DN20037_c0_g2	0.588368	0.977838	0.766659	-1.58686	0.0229196	-0.768926
TRINITY_DN36496_c0_g1	0.707797	1.05676	0.614075	-1.52971	-0.0340522	-0.814865
TRINITY_DN6615_c2_g1	0.668474	1.02547	0.767534	-1.54593	-0.230369	-0.685173
TRINITY_DN54872_c0_g1	0.553121	0.939018	0.934429	-1.5539	-0.168231	-0.704432
TRINITY_DN7633_c0_g1	0.446314	1.15737	0.775663	-1.56491	-0.208407	-0.606023
TRINITY_DN8334_c0_g2	0.465755	1.19957	0.735979	-1.43959	-0.115094	-0.846618
TRINITY_DN7051_c0_g1	0.574691	1.32559	0.597273	-1.34576	-0.777675	-0.374116
TRINITY_DN17070_c0_g1	0.408896	1.41717	0.636934	-1.28902	-0.771475	-0.402496
TRINITY_DN30738_c0_g1	0.502287	1.35784	0.625206	-1.36826	-0.466259	-0.65081
TRINITY_DN9660_c0_g1	0.326763	1.52217	0.436081	-1.41764	-0.442618	-0.424756
TRINITY_DN12971_c0_g2	0.434934	1.5655	0.305682	-1.12284	-0.200637	-0.98264
TRINITY_DN7341_c0_g1	0.667824	1.22653	0.670641	-1.17692	-0.339533	-1.04854
TRINITY_DN62371_c0_g1	0.438463	1.35447	0.65992	-1.2872	-0.265479	-0.900172
TRINITY_DN8551_c0_g1	0.39591	1.37599	0.750412	-1.16288	-0.444688	-0.914738
TRINITY_DN7714_c0_g1	0.330328	1.46815	0.749834	-0.850325	-0.78358	-0.914403
TRINITY_DN13927_c0_g1	0.318334	1.38627	0.86278	-0.830117	-0.737489	-0.999775
TRINITY_DN6684_c0_g2	0.378407	1.36798	0.84878	-0.898502	-0.752516	-0.944151
TRINITY_DN50829_c0_g1	0.533809	1.36423	0.689248	-0.998008	-0.549741	-1.03954
TRINITY_DN8391_c0_g1	0.506951	1.28917	0.739705	-0.851547	-0.400366	-1.28392
TRINITY_DN10459_c0_g1	0.461391	1.36317	0.680214	-0.827917	-0.405515	-1.27134
TRINITY_DN1570_c0_g1	0.643439	0.512725	1.33872	-1.36357	-0.439829	-0.69148
TRINITY_DN7414_c0_g1	0.636947	0.407834	1.36448	-1.41852	-0.317667	-0.673076
TRINITY_DN10245_c0_g1	0.434931	0.80465	1.30043	-1.20879	-0.415593	-0.915628
TRINITY_DN447_c2_g1	0.594	0.695888	1.20823	-1.46817	-0.422277	-0.607669
TRINITY_DN7603_c0_g1	0.589593	0.811156	1.10428	-1.47236	-0.324074	-0.7086
TRINITY_DN11236_c1_g2	0.41324	0.506132	1.30796	-1.22981	0.154062	-1.15158
TRINITY_DN10090_c0_g1	0.464019	0.648742	1.1159	-1.51745	0.174968	-0.886185
TRINITY_DN5418_c0_g1	0.57275	0.899227	0.899227	-1.39921	0.0728239	-1.04481
TRINITY_DN16256_c0_g1	-0.179335	0.926815	0.781952	-1.78813	0.494402	-0.235703
TRINITY_DN7364_c0_g1	-0.102855	1.04242	0.961562	-1.47054	0.385952	-0.81654
TRINITY_DN6923_c0_g1	0.500954	0.361873	1.03853	-1.78507	0.357971	-0.474257
TRINITY_DN15100_c0_g1	0.797804	0.505267	0.933367	-1.66005	0.108773	-0.685164
TRINITY_DN1223_c0_g2	0.254574	0.64606	1.01891	-1.86471	-0.00528628	-0.0495536
TRINITY_DN9282_c0_g1	0.506668	0.23482	1.37386	-1.60704	-0.0433201	-0.464987
TRINITY_DN418_c1_g1	0.281279	0.404419	1.38293	-1.65973	-0.147235	-0.26166
TRINITY_DN9308_c0_g3	0.571346	0.53684	1.12249	-1.73107	-0.205286	-0.294316
TRINITY_DN7628_c0_g1	0.618257	0.510756	1.22884	-1.59664	-0.318006	-0.443205
TRINITY_DN2759_c0_g1	0.689701	0.523457	1.16548	-1.57552	-0.192756	-0.610367
TRINITY_DN13094_c0_g1	0.650392	0.630984	0.766089	-1.87035	-0.28613	0.109013
TRINITY_DN3431_c0_g1	0.612791	0.645674	0.772417	-1.88896	-0.198871	0.0569497
TRINITY_DN2346_c0_g1	0.644386	0.595681	0.583609	-1.9335	-0.214228	0.324054
TRINITY_DN3259_c0_g1	0.461297	0.570596	0.744072	-1.95372	-0.105008	0.282758
TRINITY_DN475_c0_g1	0.552647	0.631128	0.737948	-1.92226	-0.167947	0.168488
TRINITY_DN9138_c0_g1	0.753039	0.632816	0.672074	-1.88596	-0.0182533	-0.153721
TRINITY_DN635_c0_g2	0.815463	0.583537	0.496752	-1.92735	-0.111843	0.143436
TRINITY_DN1332_c0_g1	0.97655	0.581129	0.492042	-1.85155	-0.195657	-0.00251113
TRINITY_DN392_c1_g2	0.81105	0.482311	1.10729	-1.60049	-0.370235	-0.429929
TRINITY_DN1132_c0_g1	0.838414	0.5136	1.04732	-1.60846	-0.53056	-0.260314
TRINITY_DN13872_c0_g1	0.906801	0.435416	1.02835	-1.61643	-0.506309	-0.247822
TRINITY_DN6377_c0_g1	1.12955	0.416418	0.751326	-1.66828	-0.263317	-0.365689
TRINITY_DN60485_c0_g1	0.943278	0.667828	0.735364	-1.70878	-0.30828	-0.329412
TRINITY_DN9216_c0_g1	0.947725	0.531415	0.8721	-1.6835	-0.304414	-0.363322
TRINITY_DN1510_c0_g1	1.00556	0.518925	0.803138	-1.68945	-0.41035	-0.227822
TRINITY_DN69276_c0_g1	0.949204	0.692001	0.49358	-1.81437	-0.289124	-0.0312857
TRINITY_DN368_c0_g1	0.951596	0.768021	0.486453	-1.76325	-0.39588	-0.0469413
TRINITY_DN15295_c0_g1	0.933178	0.762868	0.446285	-1.79145	-0.371885	0.0210065
TRINITY_DN4478_c0_g1	0.908154	0.549344	0.608803	-1.83248	-0.359299	0.125481
TRINITY_DN6849_c0_g1	0.896855	0.627664	0.584138	-1.81239	-0.404867	0.108601
TRINITY_DN4536_c0_g1	1.04843	0.591587	0.535806	-1.75081	-0.44496	0.0199446
TRINITY_DN35188_c0_g1	0.961866	0.587738	0.580476	-1.77654	-0.471593	0.118051
TRINITY_DN5786_c0_g1	1.04224	0.553109	0.489802	-1.7706	-0.460114	0.14556
TRINITY_DN1215_c3_g1	0.996376	0.597932	0.608934	-1.71504	-0.574539	0.0863377
TRINITY_DN9989_c0_g1	1.03472	0.53081	0.610357	-1.7189	-0.557145	0.100157
TRINITY_DN6246_c0_g1	1.02707	0.477324	0.610353	-1.76313	-0.471051	0.119432
TRINITY_DN822_c0_g1	1.12532	0.471296	0.575656	-1.70302	-0.525968	0.0567204
TRINITY_DN5112_c0_g1	0.862911	0.494573	0.77309	-1.80825	-0.374953	0.0526251
TRINITY_DN7422_c0_g3	0.892473	0.570774	0.797604	-1.747	-0.426512	-0.0873445
TRINITY_DN4760_c0_g1	1.00629	0.596889	0.671112	-1.72439	-0.442282	-0.107624
TRINITY_DN3549_c0_g1	0.928605	0.586685	0.693791	-1.78122	-0.368668	-0.0591978
TRINITY_DN1669_c0_g3	0.917064	0.623595	0.671583	-1.77843	-0.39323	-0.0405781
TRINITY_DN11199_c0_g1	1.08418	0.581392	0.554286	-1.74044	-0.372456	-0.106963
TRINITY_DN3751_c0_g1	1.11523	0.535532	0.570253	-1.71215	-0.4586	-0.0502657
TRINITY_DN1948_c0_g1	1.16114	0.554275	0.519501	-1.71317	-0.303199	-0.218545
TRINITY_DN12441_c0_g2	1.07084	0.610338	0.475442	-1.78105	-0.265489	-0.110081
TRINITY_DN8108_c0_g1	1.0226	0.682016	0.567639	-1.73725	-0.32115	-0.213852
TRINITY_DN3334_c0_g1	0.976903	0.773649	0.55042	-1.713	-0.42992	-0.158056
TRINITY_DN7413_c0_g2	0.979078	0.713999	0.577512	-1.73668	-0.407487	-0.12642
TRINITY_DN8470_c0_g1	0.945593	0.850226	0.528708	-1.69701	-0.42932	-0.198199
TRINITY_DN55375_c0_g1	0.97494	0.780239	0.59785	-1.67325	-0.501895	-0.177887
TRINITY_DN16634_c0_g1	0.889521	0.725227	0.655562	-1.76217	-0.35075	-0.157392
TRINITY_DN6284_c0_g1	0.879742	0.841137	0.637509	-1.69744	-0.40922	-0.251729
TRINITY_DN689_c0_g3	0.881151	0.79023	0.685149	-1.69805	-0.450731	-0.207752
TRINITY_DN9597_c0_g1	0.758443	0.941668	0.539631	-1.69086	-0.618804	0.0699234
TRINITY_DN52404_c0_g1	0.890914	0.81097	0.565994	-1.67876	-0.63843	0.0493095
TRINITY_DN2595_c0_g1	0.880779	0.809447	0.531536	-1.69055	-0.644719	0.113503
TRINITY_DN4143_c0_g1	0.70754	0.845432	0.643654	-1.73925	-0.575636	0.118263
TRINITY_DN3324_c0_g1	0.718216	0.808576	0.713116	-1.69554	-0.658711	0.114345
TRINITY_DN3298_c0_g1	0.842828	0.819991	0.662976	-1.65024	-0.674102	-0.00144958
TRINITY_DN5265_c0_g1	0.812445	0.778951	0.727542	-1.6936	-0.577299	-0.0480407
TRINITY_DN9642_c0_g1	0.734291	0.698371	0.809373	-1.66723	-0.719358	0.144549
TRINITY_DN8826_c0_g1	0.726323	0.648763	0.844334	-1.71922	-0.609156	0.108956
TRINITY_DN12940_c0_g4	0.78178	0.661289	0.589591	-1.79249	-0.545545	0.305376
TRINITY_DN3624_c0_g1	0.823659	0.721391	0.599426	-1.76525	-0.545876	0.166652
TRINITY_DN4384_c0_g1	0.835885	0.692333	0.679841	-1.67333	-0.723867	0.189138
TRINITY_DN383_c0_g2	0.854726	0.672811	0.632161	-1.71154	-0.664157	0.216003
TRINITY_DN9001_c0_g1	0.762411	0.775003	0.586639	-1.73367	-0.637983	0.247603
TRINITY_DN5403_c0_g1	0.736286	0.717051	0.708954	-1.71855	-0.663018	0.219281
TRINITY_DN7448_c0_g1	0.87255	0.573043	0.845586	-1.67098	-0.634735	0.0145321
TRINITY_DN7429_c0_g1	0.888467	0.649322	0.874717	-1.60165	-0.66024	-0.150618
TRINITY_DN5886_c0_g1	0.88422	0.731003	0.77926	-1.6269	-0.643744	-0.12384
TRINITY_DN5666_c0_g1	0.918516	0.723396	0.711289	-1.67854	-0.539837	-0.134826
TRINITY_DN587_c2_g1	0.915323	0.693392	0.712616	-1.698	-0.530875	-0.09246
TRINITY_DN15088_c0_g1	0.956762	0.640618	0.757353	-1.67717	-0.509364	-0.168202
TRINITY_DN4022_c0_g1	0.91014	0.665319	0.801968	-1.65349	-0.573828	-0.150109
TRINITY_DN1537_c0_g1	0.943248	0.75909	0.615019	-1.67932	-0.576083	-0.0619588
TRINITY_DN16626_c0_g1	0.938974	0.712343	0.632687	-1.71402	-0.519818	-0.0501642
TRINITY_DN3883_c0_g1	1.00032	0.696643	0.61913	-1.65582	-0.622558	-0.0377132
TRINITY_DN4035_c0_g1	0.948275	0.683085	0.690561	-1.67643	-0.585955	-0.0595393
TRINITY_DN58678_c0_g1	0.975349	0.721992	0.662655	-1.64997	-0.593605	-0.116426
TRINITY_DN6150_c0_g1	0.984305	0.692619	0.6433	-1.67632	-0.567139	-0.0767656
TRINITY_DN6002_c0_g1	1.00916	0.65962	0.67137	-1.65872	-0.577603	-0.103826
TRINITY_DN323_c0_g2	0.913869	0.839194	0.581179	-1.60781	-0.733297	0.00686594
TRINITY_DN55317_c0_g1	0.957413	0.785248	0.574091	-1.61917	-0.71766	0.0200835
TRINITY_DN5605_c0_g1	0.917365	0.823298	0.573118	-1.65644	-0.638772	-0.0185726
TRINITY_DN6512_c0_g1	0.943308	0.849823	0.50946	-1.63462	-0.67556	0.0075892
TRINITY_DN15637_c0_g1	0.979305	0.822501	0.530576	-1.62115	-0.673333	-0.037899
TRINITY_DN4166_c0_g1	0.948096	0.691193	0.663724	-1.62208	-0.740367	0.0594375
TRINITY_DN8464_c0_g3	0.934761	0.697649	0.695554	-1.64185	-0.678206	-0.00790266
TRINITY_DN2871_c0_g1	0.91483	0.731452	0.644445	-1.6579	-0.679651	0.046826
TRINITY_DN4195_c0_g2	0.886098	0.738285	0.669165	-1.6649	-0.669638	0.0409887
TRINITY_DN4504_c0_g1	0.952886	0.781518	0.661197	-1.60091	-0.68489	-0.109796
TRINITY_DN10229_c0_g1	0.919891	0.819829	0.642319	-1.6171	-0.666653	-0.0982835
TRINITY_DN3980_c0_g1	0.944034	0.781193	0.673167	-1.56138	-0.777108	-0.05991
TRINITY_DN748_c0_g1	0.938637	0.764726	0.680283	-1.5788	-0.759396	-0.0454466
TRINITY_DN6041_c0_g1	0.952715	0.738296	0.673858	-1.61974	-0.682418	-0.0627158
TRINITY_DN6224_c0_g1	0.969607	0.739827	0.659264	-1.61088	-0.691806	-0.0660105
TRINITY_DN10678_c0_g1	0.983937	0.731116	0.694082	-1.58517	-0.697771	-0.126189
TRINITY_DN6857_c0_g1	1.00808	0.731393	0.666747	-1.58092	-0.699356	-0.125945
TRINITY_DN4280_c0_g1	1.02327	0.759386	0.469644	-1.6885	-0.551814	-0.0119824
TRINITY_DN10188_c0_g1	1.01501	0.726127	0.509641	-1.70209	-0.534261	-0.0144289
TRINITY_DN11307_c0_g1	1.07984	0.718914	0.476841	-1.6536	-0.595512	-0.0264798
TRINITY_DN6845_c0_g1	1.05112	0.773017	0.495629	-1.64497	-0.580673	-0.094124
TRINITY_DN5616_c0_g1	1.00101	0.728938	0.54305	-1.6367	-0.699262	0.0629698
TRINITY_DN1283_c0_g1	1.07229	0.710987	0.480395	-1.5917	-0.75707	0.0850973
TRINITY_DN2524_c0_g1	1.0673	0.725976	0.503528	-1.58895	-0.744426	0.0365701
TRINITY_DN13186_c0_g1	1.06136	0.735878	0.502571	-1.58813	-0.745729	0.0340538
TRINITY_DN939_c0_g1	1.03933	0.671866	0.623877	-1.60192	-0.716064	-0.0170889
TRINITY_DN7226_c0_g2	1.03265	0.745295	0.565954	-1.60299	-0.69742	-0.0434862
TRINITY_DN6425_c0_g1	0.999263	0.777549	0.585491	-1.57331	-0.760232	-0.0287594
TRINITY_DN7516_c0_g1	1.04575	0.729138	0.637905	-1.59568	-0.61809	-0.199027
TRINITY_DN401_c0_g1	1.1009	0.673936	0.621691	-1.58553	-0.634155	-0.176838
TRINITY_DN2835_c0_g1	1.06835	0.665734	0.644744	-1.60383	-0.639625	-0.135376
TRINITY_DN15677_c0_g1	1.12345	0.670529	0.54844	-1.60867	-0.622256	-0.111492
TRINITY_DN1809_c0_g1	1.06147	0.67988	0.566355	-1.6663	-0.553092	-0.08831
TRINITY_DN3338_c0_g1	1.03757	0.730449	0.558314	-1.64453	-0.606664	-0.0751332
TRINITY_DN3546_c0_g1	1.14187	0.567052	0.587206	-1.65108	-0.541239	-0.103809
TRINITY_DN3768_c0_g1	1.07518	0.575332	0.624709	-1.6903	-0.509882	-0.0750449
TRINITY_DN8881_c0_g1	1.03627	0.599049	0.70502	-1.64368	-0.599215	-0.0974467
TRINITY_DN8060_c0_g1	1.07081	0.584409	0.613881	-1.66446	-0.603785	-0.000856683
TRINITY_DN3168_c0_g1	1.03643	0.610789	0.629999	-1.66389	-0.622291	0.00895942
TRINITY_DN1274_c0_g1	0.834473	0.840968	0.620863	-1.71448	-0.517032	-0.0647931
TRINITY_DN9817_c0_g1	0.878408	0.827816	0.622775	-1.697	-0.510635	-0.121369
TRINITY_DN52536_c0_g1	0.873198	0.840998	0.62105	-1.69396	-0.506953	-0.134334
TRINITY_DN59262_c0_g1	0.876427	0.75964	0.628595	-1.73855	-0.485233	-0.0408752
TRINITY_DN1620_c0_g1	0.900371	0.735358	0.602282	-1.75472	-0.453785	-0.0295042
TRINITY_DN52489_c0_g1	0.889336	0.751937	0.565934	-1.76858	-0.44215	0.0035255
TRINITY_DN4993_c0_g1	0.979947	0.685365	0.503512	-1.76698	-0.439134	0.0372906
TRINITY_DN8058_c0_g1	0.937041	0.753006	0.48901	-1.75004	-0.498366	0.0693457
TRINITY_DN992_c0_g1	0.95909	0.723468	0.48483	-1.75947	-0.471107	0.0631917
TRINITY_DN10235_c0_g1	0.941771	0.759357	0.520388	-1.7392	-0.490649	0.00833636
TRINITY_DN5648_c0_g1	0.952663	0.721217	0.529258	-1.75954	-0.442939	-0.00066237
TRINITY_DN5490_c0_g1	0.956283	0.705902	0.557278	-1.74276	-0.489165	0.0124658
TRINITY_DN58650_c0_g1	0.921204	0.677344	0.65783	-1.7209	-0.546115	0.0106351
TRINITY_DN13278_c0_g1	0.87225	0.701214	0.667207	-1.73363	-0.543591	0.0365541
TRINITY_DN5468_c0_g1	0.966128	0.672481	0.61204	-1.70134	-0.586379	0.0370703
TRINITY_DN53070_c0_g1	0.939606	0.706634	0.56685	-1.70475	-0.615492	0.107154
TRINITY_DN9144_c0_g1	1.46524	0.0828362	0.222375	-1.66577	-0.143135	0.0384514
TRINITY_DN4685_c0_g1	0.859715	0.230245	0.914636	-1.68684	-0.646425	0.328669
TRINITY_DN2326_c0_g3	1.09303	-0.107763	0.884058	-1.62706	-0.530676	0.288411
TRINITY_DN4450_c0_g1	1.20576	0.254203	0.644096	-1.41744	-0.984326	0.297712
TRINITY_DN16550_c0_g3	0.935432	0.352311	0.800554	-1.53538	-0.928273	0.375351
TRINITY_DN2124_c0_g1	1.20567	0.397135	0.406105	-1.67494	-0.592739	0.258775
TRINITY_DN8614_c0_g1	1.11015	0.213918	0.712001	-1.64849	-0.653259	0.265685
TRINITY_DN3977_c0_g1	1.10489	0.388242	0.608819	-1.68133	-0.624137	0.203509
TRINITY_DN11372_c0_g1	0.213198	1.09093	0.771667	-1.75549	-0.294147	-0.0261659
TRINITY_DN19856_c0_g1	0.256256	1.02273	0.736469	-1.8222	-0.0379454	-0.155311
TRINITY_DN6650_c0_g1	0.219256	1.33686	0.676499	-1.57346	-0.413491	-0.245665
TRINITY_DN16577_c0_g1	0.150689	1.09498	0.952813	-1.64856	-0.30227	-0.247647
TRINITY_DN10436_c0_g2	0.606186	1.03658	0.320072	-1.75273	-0.530182	0.320072
TRINITY_DN3218_c0_g1	0.609238	1.15168	0.503643	-1.65	-0.569459	-0.0450997
TRINITY_DN9042_c0_g1	0.424697	1.1355	0.580264	-1.73782	-0.416393	0.0137506
TRINITY_DN1713_c0_g1	0.434381	1.25763	0.345279	-1.73669	-0.307128	0.0065193
TRINITY_DN19671_c0_g1	0.529945	1.36496	0.272425	-1.59953	-0.46014	-0.107664
TRINITY_DN6127_c0_g1	0.599129	1.25262	0.304059	-1.66012	-0.472201	-0.0234871
TRINITY_DN2814_c0_g1	0.529851	0.970309	0.778708	-1.58886	-0.797135	0.107125
TRINITY_DN1407_c1_g2	0.396092	0.887421	0.903551	-1.60055	-0.795969	0.209454
TRINITY_DN1876_c0_g1	0.443699	1.01017	0.87708	-1.45601	-0.942779	0.0678429
TRINITY_DN972_c0_g1	0.547956	0.841554	0.893254	-1.49343	-0.965538	0.176199
TRINITY_DN9860_c0_g1	0.616015	1.01355	0.629754	-1.65044	-0.683469	0.0745857
TRINITY_DN6174_c0_g2	0.657131	0.974238	0.701672	-1.57331	-0.805773	0.0460433
TRINITY_DN2576_c0_g1	0.676699	1.02894	0.605865	-1.5786	-0.788194	0.0553002
TRINITY_DN14338_c0_g1	0.425112	0.950039	0.731217	-1.64386	-0.766411	0.303906
TRINITY_DN8728_c0_g1	0.580993	0.910241	0.669372	-1.64159	-0.786926	0.267912
TRINITY_DN13064_c0_g2	0.293036	0.978711	0.917709	-1.42643	-1.00931	0.246285
TRINITY_DN7700_c0_g1	0.400158	0.969423	0.839792	-1.46359	-0.995248	0.249463
TRINITY_DN20703_c0_g1	0.251418	0.961344	0.894438	-1.51722	-0.901872	0.311887
TRINITY_DN65768_c0_g1	0.277092	0.809709	0.979218	-1.51169	-0.936662	0.382334
TRINITY_DN8002_c0_g1	0.0649718	0.918478	1.07248	-1.55183	-0.735138	0.231036
TRINITY_DN18983_c0_g1	0.17783	1.12785	0.745676	-1.66627	-0.573143	0.188055
TRINITY_DN6702_c0_g1	0.265891	1.09987	0.769122	-1.65101	-0.619521	0.135649
TRINITY_DN6010_c0_g1	0.379124	1.02722	0.817456	-1.60316	-0.740509	0.119869
TRINITY_DN376_c2_g1	0.305773	1.08399	0.877824	-1.50965	-0.823159	0.0652162
TRINITY_DN484_c2_g1	0.415617	0.644758	1.04143	-1.65869	-0.710208	0.267085
TRINITY_DN4417_c0_g1	0.359215	0.680543	0.961408	-1.78616	-0.474956	0.259949
TRINITY_DN8306_c0_g1	0.44188	0.792471	0.861296	-1.75974	-0.54331	0.207407
TRINITY_DN3007_c0_g2	0.658958	0.481287	1.19956	-1.56921	-0.645933	-0.124664
TRINITY_DN11875_c0_g1	0.691088	0.489011	1.13043	-1.54263	-0.790678	0.0227706
TRINITY_DN21884_c1_g1	0.628078	0.293581	1.12334	-1.73942	-0.457068	0.151492
TRINITY_DN59_c0_g3	0.685787	0.420953	1.12545	-1.70316	-0.41479	-0.114237
TRINITY_DN62_c0_g1	0.381983	0.848523	0.882057	-1.79418	-0.366941	0.0485556
TRINITY_DN33833_c0_g1	0.477342	0.828153	0.921425	-1.72808	-0.50102	0.00217787
TRINITY_DN1632_c0_g2	0.524143	0.756379	0.938727	-1.75857	-0.421739	-0.0389388
TRINITY_DN1569_c0_g1	0.466087	0.787869	0.993647	-1.71953	-0.462137	-0.0659389
TRINITY_DN1215_c1_g2	0.704746	0.808642	0.732201	-1.78551	-0.328614	-0.131465
TRINITY_DN10351_c0_g1	0.670569	0.865904	0.783184	-1.72035	-0.454558	-0.144752
TRINITY_DN7442_c0_g1	0.733832	0.706188	0.741079	-1.78238	-0.479732	0.081016
TRINITY_DN11960_c0_g1	0.653084	0.839293	0.663491	-1.80727	-0.399959	0.0513664
TRINITY_DN2439_c1_g1	0.546064	0.895409	0.881676	-1.68452	-0.520756	-0.117869
TRINITY_DN6975_c0_g1	0.598857	0.901662	0.846651	-1.64122	-0.64347	-0.0624828
TRINITY_DN403_c0_g1	0.560091	0.960849	0.778217	-1.68084	-0.574733	-0.0435822
TRINITY_DN10516_c0_g1	0.624647	0.82417	0.798408	-1.73352	-0.536189	0.0224867
TRINITY_DN7222_c0_g1	0.658642	0.786815	0.846472	-1.71833	-0.524958	-0.048643
TRINITY_DN1705_c0_g1	0.704542	0.804364	0.856571	-1.66691	-0.573253	-0.125315
TRINITY_DN1626_c0_g1	0.644	0.878365	0.810835	-1.68623	-0.551121	-0.0958512
TRINITY_DN55378_c0_g1	0.6051	0.812852	0.955418	-1.61823	-0.657319	-0.0978224
TRINITY_DN859_c0_g1	0.669963	0.815852	0.959145	-1.53838	-0.75991	-0.146674
TRINITY_DN6537_c0_g1	0.642149	0.938587	0.833062	-1.53645	-0.804159	-0.0731883
TRINITY_DN431_c0_g1	0.625776	0.994929	0.780115	-1.5508	-0.77408	-0.0759424
TRINITY_DN88_c0_g2	0.639932	0.919735	0.838372	-1.58042	-0.732634	-0.0849823
TRINITY_DN9567_c1_g4	0.654732	0.891232	0.869509	-1.56686	-0.745143	-0.103474
TRINITY_DN5332_c0_g1	0.704732	0.889885	0.798412	-1.62085	-0.658777	-0.113405
TRINITY_DN16550_c0_g2	0.659151	0.88329	0.821412	-1.63891	-0.646899	-0.0780419
TRINITY_DN5855_c0_g1	0.337711	0.830366	1.06134	-1.5939	-0.722445	0.086927
TRINITY_DN689_c0_g2	0.381078	0.905962	0.916034	-1.67669	-0.613237	0.0868541
TRINITY_DN1223_c0_g1	0.281683	0.864865	0.997276	-1.69473	-0.544813	0.0957221
TRINITY_DN6032_c0_g1	0.462424	0.958695	0.945341	-1.54644	-0.760512	-0.0595071
TRINITY_DN5656_c0_g1	0.449172	0.960414	0.994687	-1.53895	-0.700697	-0.164624
TRINITY_DN1274_c0_g2	0.408803	1.01246	0.963091	-1.54465	-0.686099	-0.153605
TRINITY_DN10610_c1_g2	0.358128	1.00083	0.989924	-1.55735	-0.671007	-0.120527
TRINITY_DN12285_c0_g1	0.406947	0.888687	1.06216	-1.57731	-0.639201	-0.141288
TRINITY_DN55009_c0_g1	0.376619	0.849376	1.08087	-1.57591	-0.695489	-0.0354666
TRINITY_DN9833_c0_g1	0.30504	0.811369	1.16725	-1.56129	-0.667471	-0.0549056
TRINITY_DN16724_c0_g2	1.54572	0.663211	0.116461	-1.07666	-0.293872	-0.954864
TRINITY_DN7979_c0_g1	1.71004	0.649109	-0.212884	-0.826188	-0.493889	-0.826188
TRINITY_DN27691_c0_g1	1.5606	0.857407	-0.113689	-0.856138	-0.592043	-0.856138
TRINITY_DN48210_c0_g1	1.55048	0.848779	-0.167792	-1.04698	-0.434481	-0.750006
TRINITY_DN7920_c0_g4	1.73604	0.180885	0.194501	-1.15835	-0.231916	-0.721158
TRINITY_DN29741_c0_g1	1.64234	0.485117	-0.0471364	-1.33745	-0.356362	-0.386503
TRINITY_DN4896_c0_g1	1.68646	0.332958	0.275437	-1.13131	-0.660334	-0.503208
TRINITY_DN14363_c0_g1	1.78679	0.40314	-0.0243138	-0.943347	-0.671885	-0.550387
TRINITY_DN8963_c0_g1	1.1603	0.665268	0.702609	-1.14073	-0.217443	-1.17
TRINITY_DN10354_c0_g1	1.2527	0.523408	0.770082	-1.0862	-0.331167	-1.12883
TRINITY_DN9538_c0_g1	1.21975	0.647875	0.706422	-1.08823	-0.352149	-1.13366
TRINITY_DN8235_c0_g1	1.30807	0.64422	0.517627	-1.20438	-0.211663	-1.05387
TRINITY_DN6722_c0_g1	1.21961	0.767043	0.611914	-1.22653	-0.457852	-0.914188
TRINITY_DN11647_c0_g1	1.02486	0.791544	0.466004	-1.386	0.17758	-1.07399
TRINITY_DN15334_c0_g1	1.34388	0.567831	0.307697	-1.49108	0.0155325	-0.74386
TRINITY_DN52608_c0_g1	1.20242	0.773834	0.513622	-1.44727	-0.35781	-0.684799
TRINITY_DN12385_c0_g3	1.29704	0.744764	0.444669	-1.31993	-0.316196	-0.850347
TRINITY_DN4752_c0_g1	1.60027	0.0736787	0.543213	-1.31436	-0.409131	-0.493667
TRINITY_DN3889_c0_g1	1.5337	0.0673631	0.648212	-1.34698	-0.479567	-0.422731
TRINITY_DN14549_c0_g1	1.46104	0.390442	0.59829	-1.30265	-0.565114	-0.582008
TRINITY_DN13125_c0_g1	1.52124	0.35516	0.483334	-1.3247	-0.650946	-0.38409
TRINITY_DN10241_c0_g1	1.57217	0.295496	0.438854	-1.33129	-0.503581	-0.471651
TRINITY_DN13704_c0_g1	1.35535	0.24882	0.839002	-1.3354	-0.566583	-0.541194
TRINITY_DN1532_c0_g1	1.44635	0.277587	0.748386	-1.19148	-0.51589	-0.764955
TRINITY_DN17597_c0_g1	1.29404	0.483165	0.665947	-1.46724	-0.389074	-0.586836
TRINITY_DN8540_c0_g1	1.24685	0.552814	0.782466	-1.30858	-0.682464	-0.591089
TRINITY_DN45540_c0_g1	1.18111	0.600408	0.836353	-1.27713	-0.583403	-0.757339
TRINITY_DN1025_c1_g1	1.36987	0.524218	0.456236	-1.5028	-0.530888	-0.316635
TRINITY_DN7621_c0_g1	1.30586	0.675972	0.445564	-1.46439	-0.606299	-0.356707
TRINITY_DN1128_c1_g2	1.36152	0.610413	0.442647	-1.45171	-0.539354	-0.423517
TRINITY_DN5124_c0_g1	1.35736	0.676576	0.437164	-1.38508	-0.55954	-0.526478
TRINITY_DN7669_c0_g1	1.32113	0.642671	0.438943	-1.49446	-0.415161	-0.49312
TRINITY_DN9122_c0_g1	1.45286	0.691419	0.103293	-1.43669	-0.467153	-0.343737
TRINITY_DN9404_c0_g1	1.38288	0.600107	0.222429	-1.57016	-0.391284	-0.243977
TRINITY_DN9466_c0_g1	1.27647	0.712302	0.307359	-1.56885	-0.510336	-0.216943
TRINITY_DN642_c0_g1	1.27801	0.702093	0.345403	-1.56078	-0.496446	-0.268285
TRINITY_DN10085_c0_g1	1.41063	0.842279	0.232795	-1.17444	-0.594451	-0.71681
TRINITY_DN6042_c0_g1	1.46319	0.799029	0.203977	-1.13839	-0.63606	-0.691743
TRINITY_DN15382_c0_g1	1.38284	0.887173	0.133013	-1.28744	-0.517701	-0.59789
TRINITY_DN11157_c0_g2	1.40766	0.870479	0.0293907	-1.33505	-0.534658	-0.437813
TRINITY_DN8194_c0_g1	1.53874	0.715688	0.129105	-1.15056	-0.715179	-0.517798
TRINITY_DN9102_c0_g1	1.48557	0.877185	-0.018801	-1.11021	-0.738601	-0.49515
TRINITY_DN10377_c0_g1	1.26092	0.83848	0.293869	-1.4214	-0.738966	-0.232905
TRINITY_DN3946_c0_g1	1.22597	0.831984	0.409723	-1.42557	-0.696701	-0.345405
TRINITY_DN62188_c0_g1	1.19527	0.964435	0.293021	-1.42181	-0.550125	-0.480792
TRINITY_DN5868_c0_g1	1.17518	0.973748	0.19098	-1.48217	-0.615396	-0.242342
TRINITY_DN8848_c0_g1	1.13208	1.04176	0.193888	-1.47502	-0.549818	-0.342882
TRINITY_DN10768_c0_g1	1.17855	1.01455	0.17782	-1.45058	-0.565966	-0.354372
TRINITY_DN11172_c0_g1	1.27522	0.954729	0.301022	-1.18275	-0.852939	-0.49528
TRINITY_DN16863_c0_g1	1.17768	0.917435	0.495044	-1.2213	-0.90562	-0.463237
TRINITY_DN1328_c1_g1	1.28481	0.833842	0.409868	-1.22959	-0.904901	-0.394026
TRINITY_DN7785_c0_g1	1.11436	1.06547	0.397682	-1.26701	-0.675395	-0.635108
TRINITY_DN7111_c0_g1	1.27282	0.927572	0.344725	-1.23078	-0.551953	-0.76239
TRINITY_DN1185_c1_g1	1.14389	0.736002	0.4161	-1.6655	-0.270355	-0.360132
TRINITY_DN7552_c0_g1	1.05147	0.898799	0.431657	-1.60707	-0.294286	-0.480569
TRINITY_DN66041_c0_g1	1.08217	0.829089	0.466455	-1.59614	-0.202583	-0.578992
TRINITY_DN6667_c0_g1	1.0444	0.777905	0.266959	-1.72292	0.130879	-0.497223
TRINITY_DN15631_c0_g1	1.10011	0.729386	0.464706	-1.63592	-0.0562786	-0.602004
TRINITY_DN7515_c0_g1	1.21713	0.763304	0.0517309	-1.68868	-0.278184	-0.06531
TRINITY_DN7563_c0_g1	1.19042	0.583496	0.30851	-1.75472	-0.249007	-0.0787029
TRINITY_DN5219_c0_g1	1.13976	0.786844	0.258766	-1.68545	-0.406741	-0.0931804
TRINITY_DN62868_c0_g1	1.07319	0.776766	0.271901	-1.74832	-0.336046	-0.0374927
TRINITY_DN7596_c0_g1	0.974651	0.974651	0.20324	-1.71714	-0.305581	-0.129821
TRINITY_DN3915_c0_g1	0.980948	0.927607	0.302008	-1.71753	-0.331996	-0.161031
TRINITY_DN777_c0_g2	1.00655	0.917645	0.249372	-1.71217	-0.380095	-0.0812986
TRINITY_DN9921_c0_g1	0.993951	0.928385	0.269993	-1.70698	-0.393826	-0.0915202
TRINITY_DN7134_c0_g1	0.925295	0.943723	0.325019	-1.72045	-0.431067	-0.0425189
TRINITY_DN4487_c0_g1	0.983213	0.975104	0.309606	-1.64925	-0.503239	-0.11543
TRINITY_DN5002_c0_g1	1.00165	0.951332	0.32643	-1.65219	-0.484866	-0.142354
TRINITY_DN6153_c0_g1	0.919681	1.03904	0.440798	-1.58856	-0.523675	-0.287283
TRINITY_DN9758_c0_g1	0.900238	1.0888	0.360386	-1.60827	-0.451212	-0.289944
TRINITY_DN3516_c0_g1	1.04197	0.88677	0.357223	-1.67793	-0.299771	-0.308258
TRINITY_DN15318_c0_g1	0.927952	0.930585	0.437135	-1.70021	-0.380878	-0.214584
TRINITY_DN5528_c0_g2	0.960869	0.869031	0.304294	-1.77544	-0.100677	-0.258078
TRINITY_DN2590_c0_g1	0.800141	0.95289	0.40156	-1.7754	-0.372039	-0.007147
TRINITY_DN3676_c0_g1	0.81924	0.856585	0.530047	-1.78289	-0.363171	-0.0598134
TRINITY_DN58900_c0_g1	1.25104	1.04003	-0.0980266	-1.37658	-0.168052	-0.648406
TRINITY_DN13674_c0_g1	1.26966	1.00483	-0.270215	-1.46851	-0.216912	-0.318853
TRINITY_DN9280_c0_g1	0.652412	1.39803	0.140493	-1.54255	-0.25185	-0.396543
TRINITY_DN2059_c0_g1	0.777966	1.26929	-0.124654	-1.65194	-0.099164	-0.171496
TRINITY_DN11727_c0_g1	1.04385	0.269015	0.920958	-1.57746	-0.706369	0.0500028
TRINITY_DN11931_c1_g1	1.01803	0.377511	0.941306	-1.57667	-0.663109	-0.0970685
TRINITY_DN11073_c0_g1	1.0343	0.476021	0.826653	-1.54099	-0.803471	0.00748533
TRINITY_DN5893_c0_g1	1.06713	0.481134	0.791964	-1.59498	-0.673347	-0.0719036
TRINITY_DN13144_c0_g1	1.06209	0.425751	0.767397	-1.64978	-0.61638	0.0109211
TRINITY_DN1865_c0_g1	0.850315	0.680801	0.744796	-1.56348	-0.885611	0.173175
TRINITY_DN209_c0_g2	0.898556	0.7553	0.633253	-1.59281	-0.817812	0.123512
TRINITY_DN6533_c0_g2	0.925771	0.710751	0.636977	-1.59938	-0.809719	0.135599
TRINITY_DN3604_c0_g1	0.931796	0.768531	0.711626	-1.52693	-0.837206	-0.0478206
TRINITY_DN4881_c0_g1	0.879981	0.738766	0.786754	-1.53709	-0.83493	-0.03348
TRINITY_DN4322_c0_g1	0.899899	0.708005	0.789636	-1.58557	-0.738936	-0.0730368
TRINITY_DN5080_c0_g1	0.881253	0.764781	0.721077	-1.60584	-0.734238	-0.0270343
TRINITY_DN11956_c0_g1	0.922366	0.604183	0.839814	-1.57271	-0.777977	-0.0156734
TRINITY_DN1239_c1_g1	0.897323	0.623337	0.831133	-1.60565	-0.73293	-0.0132102
TRINITY_DN7865_c0_g1	0.949797	0.674537	0.712754	-1.56503	-0.826214	0.0541524
TRINITY_DN65691_c0_g1	0.953611	0.656634	0.736638	-1.59004	-0.767127	0.0102866
TRINITY_DN2518_c0_g1	0.922633	0.61508	0.77696	-1.60555	-0.76538	0.0562552
TRINITY_DN65752_c0_g1	1.02738	0.566166	0.670824	-1.58991	-0.794764	0.120301
TRINITY_DN6050_c0_g1	1.07062	0.50254	0.636891	-1.54594	-0.872944	0.208835
TRINITY_DN2676_c0_g1	1.11742	0.54485	0.679122	-1.45466	-0.935365	0.0486307
TRINITY_DN2170_c0_g1	1.00498	0.550471	0.829067	-1.44453	-0.955384	0.0153931
TRINITY_DN1164_c1_g1	0.983924	0.619132	0.739695	-1.50289	-0.914933	0.0750742
TRINITY_DN7845_c0_g1	1.39106	0.452983	0.305649	-1.45049	-0.806753	0.107552
TRINITY_DN13673_c0_g2	1.38631	0.41101	0.458626	-1.36867	-0.908385	0.021109
TRINITY_DN1828_c0_g1	1.25409	0.535978	0.376178	-1.56722	-0.725475	0.126441
TRINITY_DN8866_c0_g1	1.25917	0.684126	0.228327	-1.52687	-0.743763	0.0990134
TRINITY_DN199_c0_g1	1.2011	0.707581	0.316106	-1.54226	-0.75676	0.0742411
TRINITY_DN13354_c0_g1	1.19959	0.672777	0.356507	-1.5688	-0.718807	0.0587369
TRINITY_DN7276_c0_g1	1.15996	0.712269	0.51343	-1.48765	-0.814544	-0.0834652
TRINITY_DN63550_c0_g1	1.1628	0.696311	0.482675	-1.50969	-0.806371	-0.0257272
TRINITY_DN5888_c0_g1	1.15751	0.598116	0.551744	-1.50243	-0.858957	0.0540196
TRINITY_DN6549_c0_g1	1.13718	0.628757	0.561642	-1.54101	-0.788238	0.00166396
TRINITY_DN1314_c2_g1	1.09592	0.619168	0.50972	-1.53526	-0.874413	0.184865
TRINITY_DN1975_c0_g1	1.14673	0.628949	0.471206	-1.4432	-0.976999	0.173313
TRINITY_DN559_c0_g1	1.15612	0.713268	0.430339	-1.43794	-0.945883	0.0840904
TRINITY_DN58871_c0_g1	1.28581	0.43084	0.495746	-1.57248	-0.664814	0.024902
TRINITY_DN4693_c0_g1	1.37363	0.455156	0.431594	-1.51109	-0.65356	-0.0957406
TRINITY_DN4342_c0_g1	1.38301	0.431344	0.378218	-1.54473	-0.608664	-0.0391753
TRINITY_DN2585_c0_g1	1.32189	0.407774	0.443102	-1.63903	-0.441708	-0.0920285
TRINITY_DN28001_c0_g1	1.33781	0.381564	0.51595	-1.59768	-0.464743	-0.172908
TRINITY_DN3950_c0_g1	1.24583	0.442878	0.593381	-1.58669	-0.612529	-0.0828675
TRINITY_DN1738_c0_g1	1.31218	0.474722	0.51959	-1.55855	-0.566419	-0.181529
TRINITY_DN12997_c0_g1	1.26162	0.549018	0.570694	-1.56311	-0.448639	-0.369581
TRINITY_DN4919_c0_g1	1.23254	0.612245	0.441246	-1.63863	-0.41492	-0.232479
TRINITY_DN6275_c0_g1	1.17787	0.617317	0.477318	-1.67794	-0.373081	-0.22148
TRINITY_DN8362_c0_g1	1.12505	0.350657	0.736403	-1.69061	-0.454236	-0.0672722
TRINITY_DN7413_c0_g1	1.14391	0.583818	0.641609	-1.59258	-0.613051	-0.163703
TRINITY_DN635_c0_g1	1.18811	0.52467	0.653665	-1.57001	-0.62598	-0.170455
TRINITY_DN3105_c0_g1	1.13757	0.538205	0.7306	-1.56058	-0.634322	-0.211467
TRINITY_DN6573_c0_g1	1.17999	0.48203	0.701228	-1.5823	-0.584042	-0.196902
TRINITY_DN58999_c0_g1	1.16238	0.410053	0.74586	-1.60073	-0.587525	-0.130037
TRINITY_DN3827_c0_g1	1.2268	0.449338	0.656122	-1.59975	-0.498666	-0.233843
TRINITY_DN7839_c0_g1	1.23784	0.472306	0.630322	-1.58313	-0.54344	-0.213899
TRINITY_DN7186_c0_g1	1.21209	0.527124	0.766417	-1.39618	-0.779261	-0.330185
TRINITY_DN10429_c0_g1	1.17903	0.587455	0.739	-1.41343	-0.795618	-0.296432
TRINITY_DN2647_c0_g2	1.21685	0.555381	0.736567	-1.36717	-0.842362	-0.299261
TRINITY_DN3328_c0_g1	1.20832	0.648732	0.666569	-1.38741	-0.796593	-0.33962
TRINITY_DN4123_c0_g1	1.25818	0.564913	0.667887	-1.38204	-0.806349	-0.302594
TRINITY_DN8256_c0_g1	1.08707	0.646235	0.838466	-1.24419	-1.03012	-0.297452
TRINITY_DN6039_c0_g1	1.10174	0.674799	0.755932	-1.30008	-1.00975	-0.222633
TRINITY_DN69324_c0_g1	1.06982	0.671179	0.800818	-1.32766	-0.970356	-0.243801
TRINITY_DN5163_c0_g1	1.17788	0.631427	0.769415	-1.2588	-0.948269	-0.371655
TRINITY_DN7113_c0_g1	1.15148	0.601952	0.76521	-1.36477	-0.891476	-0.262396
TRINITY_DN12286_c0_g2	1.12467	0.603377	0.816297	-1.3609	-0.867762	-0.315677
TRINITY_DN410_c0_g3	1.07289	0.632985	0.847734	-1.35722	-0.89133	-0.305054
TRINITY_DN9354_c0_g1	1.12889	0.587231	0.760833	-1.37961	-0.933705	-0.163636
TRINITY_DN1875_c0_g1	1.15177	0.578815	0.733671	-1.38424	-0.927809	-0.15221
TRINITY_DN21913_c0_g1	1.14453	0.554456	0.786796	-1.32496	-0.989255	-0.171561
TRINITY_DN2836_c0_g1	1.15031	0.593589	0.768325	-1.31417	-0.979426	-0.218633
TRINITY_DN8201_c0_g2	1.11383	0.621292	0.714298	-1.32113	-1.05468	-0.0735999
TRINITY_DN7841_c0_g1	1.20027	0.485335	0.714632	-1.34001	-1.00731	-0.05292
TRINITY_DN7896_c1_g1	1.17417	0.767399	0.464567	-1.39476	-0.929848	-0.0815307
TRINITY_DN8214_c0_g1	1.14144	0.757672	0.599913	-1.28127	-1.04479	-0.172966
TRINITY_DN7318_c0_g3	1.22962	0.731227	0.544634	-1.27239	-0.989026	-0.244064
TRINITY_DN18169_c0_g1	1.22244	0.682763	0.564351	-1.2702	-1.04033	-0.159016
TRINITY_DN4278_c0_g1	1.24007	0.635103	0.58712	-1.3591	-0.911095	-0.1921
TRINITY_DN2219_c1_g1	1.24065	0.588366	0.591691	-1.31666	-1.01109	-0.0929637
TRINITY_DN2862_c0_g1	1.24216	0.645345	0.500648	-1.34334	-0.991196	-0.0536157
TRINITY_DN10777_c0_g1	1.05496	0.650355	0.680942	-1.53199	-0.806961	-0.0473031
TRINITY_DN10413_c0_g1	1.04397	0.720157	0.643959	-1.54861	-0.753227	-0.106249
TRINITY_DN13357_c0_g1	1.08289	0.705033	0.630076	-1.50345	-0.814137	-0.100412
TRINITY_DN3018_c0_g1	1.05375	0.700482	0.666122	-1.51524	-0.805847	-0.0992673
TRINITY_DN9489_c0_g1	1.14553	0.567656	0.66311	-1.51738	-0.786176	-0.0727318
TRINITY_DN3885_c0_g1	1.08084	0.602549	0.777737	-1.45385	-0.852114	-0.155165
TRINITY_DN5190_c0_g2	1.08548	0.653149	0.705708	-1.49126	-0.807493	-0.145588
TRINITY_DN8_c0_g2	1.20239	0.615889	0.550183	-1.57709	-0.585278	-0.206085
TRINITY_DN4781_c0_g1	1.2046	0.597251	0.59522	-1.5547	-0.602897	-0.239472
TRINITY_DN14794_c0_g1	1.22139	0.554342	0.639797	-1.53142	-0.608639	-0.275461
TRINITY_DN2859_c0_g1	1.20294	0.547421	0.678824	-1.53261	-0.592584	-0.303999
TRINITY_DN2806_c0_g1	1.14267	0.66826	0.638746	-1.53085	-0.65191	-0.266922
TRINITY_DN9787_c0_g1	1.14498	0.618784	0.680466	-1.54582	-0.607256	-0.291156
TRINITY_DN8337_c0_g1	1.20516	0.658056	0.609167	-1.4591	-0.731525	-0.281758
TRINITY_DN1654_c0_g1	1.14269	0.688873	0.602112	-1.52441	-0.699534	-0.209732
TRINITY_DN4329_c0_g1	1.09145	0.712225	0.700778	-1.49948	-0.671256	-0.33371
TRINITY_DN6367_c0_g1	1.10957	0.68916	0.722294	-1.46983	-0.697804	-0.353395
TRINITY_DN3961_c0_g1	1.08909	0.625331	0.748569	-1.52243	-0.696515	-0.244044
TRINITY_DN6627_c0_g1	1.12445	0.670983	0.708311	-1.44758	-0.783462	-0.272703
TRINITY_DN9676_c0_g1	1.3198	0.524383	0.540859	-1.43448	-0.77621	-0.174352
TRINITY_DN3303_c0_g2	1.32808	0.631466	0.429849	-1.42283	-0.767112	-0.199452
TRINITY_DN4038_c0_g1	1.24933	0.696944	0.496836	-1.43091	-0.777028	-0.235169
TRINITY_DN4791_c0_g1	1.32295	0.668548	0.497308	-1.36479	-0.736922	-0.38709
TRINITY_DN7822_c0_g1	1.33382	0.630202	0.520078	-1.33275	-0.814692	-0.336663
TRINITY_DN6871_c0_g1	1.22198	0.760749	0.537203	-1.33274	-0.875146	-0.312041
TRINITY_DN71144_c0_g1	1.27513	0.74194	0.492415	-1.35272	-0.781134	-0.37563
TRINITY_DN11128_c0_g1	1.23968	0.727439	0.56824	-1.36682	-0.75775	-0.410797
TRINITY_DN7708_c0_g1	1.37175	0.355462	0.60133	-1.44583	-0.715513	-0.167205
TRINITY_DN3640_c0_g1	1.34012	0.384986	0.641455	-1.36348	-0.8772	-0.125884
TRINITY_DN923_c0_g1	1.26982	0.457813	0.687078	-1.42512	-0.799169	-0.190428
TRINITY_DN7630_c0_g1	1.30001	0.531865	0.618727	-1.42638	-0.718511	-0.305707
TRINITY_DN10072_c0_g1	1.36898	0.436337	0.611323	-1.41416	-0.673668	-0.328804
TRINITY_DN9262_c0_g1	1.32511	0.603274	0.572229	-1.36959	-0.702095	-0.428926
TRINITY_DN4795_c0_g1	1.40704	0.540558	0.490436	-1.37385	-0.662084	-0.402102
TRINITY_DN6016_c0_g1	1.42034	0.479302	0.555063	-1.33729	-0.68548	-0.431941
TRINITY_DN2099_c0_g1	1.07334	0.686311	0.719562	-1.56041	-0.49242	-0.426382
TRINITY_DN65925_c0_g1	1.11552	0.658331	0.706458	-1.53439	-0.576412	-0.369506
TRINITY_DN1396_c0_g1	1.14109	0.631932	0.662781	-1.57458	-0.498309	-0.362914
TRINITY_DN12921_c0_g6	1.12163	0.735146	0.648585	-1.50452	-0.591031	-0.409811
TRINITY_DN69452_c0_g1	1.05599	0.745434	0.720175	-1.50652	-0.621008	-0.394075
TRINITY_DN8664_c0_g1	1.05152	0.651151	0.774433	-1.55738	-0.565194	-0.354533
TRINITY_DN6280_c0_g1	1.05228	0.697547	0.736884	-1.54874	-0.58002	-0.35795
TRINITY_DN882_c0_g1	1.02993	0.725773	0.722039	-1.56784	-0.552581	-0.357324
TRINITY_DN18886_c0_g1	1.03907	0.720615	0.723204	-1.54106	-0.643614	-0.298219
TRINITY_DN14469_c0_g1	1.04589	0.708014	0.678349	-1.59356	-0.582929	-0.255763
TRINITY_DN9117_c0_g1	1.08129	0.702656	0.652791	-1.58024	-0.581531	-0.274961
TRINITY_DN159_c0_g1	1.13417	0.720862	0.495591	-1.62732	-0.500668	-0.222635
TRINITY_DN62115_c0_g1	1.14615	0.741726	0.501306	-1.59387	-0.516376	-0.27894
TRINITY_DN2360_c0_g1	1.07624	0.77711	0.555157	-1.60889	-0.503216	-0.296396
TRINITY_DN11877_c0_g1	1.10217	0.68534	0.611679	-1.61833	-0.484011	-0.29684
TRINITY_DN7082_c0_g1	0.998596	0.709982	0.68615	-1.64663	-0.509559	-0.238543
TRINITY_DN18431_c0_g1	0.938531	0.800049	0.670662	-1.63872	-0.538643	-0.231884
TRINITY_DN10576_c0_g1	0.990781	0.825128	0.614841	-1.60653	-0.551519	-0.272697
TRINITY_DN13256_c0_g1	0.948275	0.935116	0.544856	-1.60742	-0.476719	-0.34411
TRINITY_DN5944_c0_g1	1.03282	0.8538	0.598331	-1.55308	-0.470703	-0.461165
TRINITY_DN60_c0_g1	0.965856	0.844976	0.69084	-1.55669	-0.52769	-0.417288
TRINITY_DN8124_c0_g1	0.905613	0.865567	0.720518	-1.57975	-0.450246	-0.461698
TRINITY_DN6238_c0_g1	1.08231	0.874709	0.521753	-1.48628	-0.708046	-0.284444
TRINITY_DN146_c0_g1	1.07871	0.800861	0.607308	-1.50095	-0.70189	-0.284036
TRINITY_DN8_c0_g3	1.06443	0.818505	0.603513	-1.48581	-0.749856	-0.250784
TRINITY_DN10415_c0_g1	0.998284	0.893202	0.624589	-1.4973	-0.674687	-0.344089
TRINITY_DN3686_c0_g1	1.02917	0.872124	0.577079	-1.53281	-0.631898	-0.313674
TRINITY_DN305_c0_g2	0.969684	0.908381	0.597562	-1.53152	-0.67972	-0.264385
TRINITY_DN1745_c0_g1	0.993554	0.882343	0.613391	-1.49594	-0.748537	-0.244813
TRINITY_DN5702_c0_g1	1.00476	0.880214	0.600663	-1.49794	-0.742149	-0.245548
TRINITY_DN4298_c0_g1	0.912948	0.925968	0.655246	-1.53653	-0.652469	-0.305162
TRINITY_DN61968_c0_g1	0.92459	0.882071	0.690229	-1.54063	-0.651191	-0.305065
TRINITY_DN2843_c0_g1	0.957574	0.827721	0.693803	-1.55469	-0.652244	-0.272159
TRINITY_DN4096_c0_g1	0.955021	0.838991	0.702831	-1.51414	-0.730702	-0.251997
TRINITY_DN10439_c0_g1	0.924433	0.829702	0.755617	-1.54436	-0.615033	-0.350361
TRINITY_DN4597_c0_g2	0.97718	0.878939	0.704994	-1.46757	-0.65607	-0.437476
TRINITY_DN7843_c0_g1	1.15748	0.79331	0.596745	-1.41134	-0.704899	-0.431293
TRINITY_DN9113_c0_g1	1.18567	0.730662	0.63425	-1.39565	-0.724537	-0.4304
TRINITY_DN5999_c0_g1	1.22257	0.761614	0.558743	-1.39628	-0.628439	-0.518208
TRINITY_DN2529_c0_g1	1.23284	0.691692	0.604058	-1.41227	-0.656072	-0.460251
TRINITY_DN4890_c0_g1	1.13959	0.710523	0.699093	-1.45034	-0.56546	-0.533403
TRINITY_DN10721_c0_g1	1.1952	0.621283	0.675245	-1.48629	-0.589387	-0.416055
TRINITY_DN11940_c0_g1	1.2089	0.617304	0.718155	-1.40701	-0.656081	-0.481268
TRINITY_DN42573_c1_g2	1.1891	0.84481	0.580549	-1.26372	-0.789518	-0.561228
TRINITY_DN10482_c0_g2	1.18919	0.727148	0.711608	-1.22647	-0.880187	-0.521289
TRINITY_DN785_c0_g1	1.10727	0.812004	0.732121	-1.22595	-0.885497	-0.539947
TRINITY_DN2904_c0_g1	1.10997	0.828701	0.697285	-1.23782	-0.90575	-0.492379
TRINITY_DN13267_c0_g1	1.1011	0.915721	0.589644	-1.34257	-0.6239	-0.639997
TRINITY_DN9843_c0_g2	1.07941	0.794686	0.728311	-1.39059	-0.6555	-0.556311
TRINITY_DN14104_c0_g1	1.04061	0.897416	0.67904	-1.36173	-0.692673	-0.562661
TRINITY_DN2980_c0_g1	1.13248	0.565917	0.616086	-1.27837	-1.16869	0.132579
TRINITY_DN7238_c0_g1	1.09519	0.701752	0.493909	-1.32312	-1.13396	0.166233
TRINITY_DN6539_c0_g4	1.30855	0.693451	0.285773	-1.11099	-1.22024	0.0434588
TRINITY_DN58498_c0_g1	1.13014	0.831346	0.347186	-1.20796	-1.2008	0.100084
TRINITY_DN7388_c0_g1	1.19614	0.831274	0.352975	-1.16373	-1.18246	-0.0342051
TRINITY_DN16517_c0_g1	0.987446	1.06203	0.382576	-1.28419	-1.04442	-0.103438
TRINITY_DN927_c0_g1	1.04579	1.01905	0.294821	-1.26934	-1.08149	-0.0088262
TRINITY_DN1_c2_g2	1.15183	0.897146	0.442743	-1.22532	-1.06279	-0.203604
TRINITY_DN6864_c0_g1	1.13565	0.846868	0.50065	-1.13705	-1.19438	-0.151736
TRINITY_DN5821_c0_g1	1.13183	0.972323	0.129362	-1.29318	-1.03691	0.0965791
TRINITY_DN10535_c0_g1	1.24863	0.897972	0.238587	-1.30999	-0.91412	-0.161078
TRINITY_DN8349_c0_g2	1.21773	0.874942	0.238544	-1.37935	-0.887671	-0.0641971
TRINITY_DN13981_c0_g1	1.22623	0.87326	0.243283	-1.41679	-0.808373	-0.117612
TRINITY_DN5234_c0_g1	1.41075	0.708735	0.353455	-0.982381	-1.13681	-0.353745
TRINITY_DN2400_c0_g1	1.33389	0.821514	0.321297	-0.912753	-1.2216	-0.342344
TRINITY_DN6116_c0_g2	1.31991	0.826216	0.413513	-1.06192	-1.0272	-0.470522
TRINITY_DN3493_c0_g1	1.28316	0.760519	0.482261	-1.16319	-1.04261	-0.320134
TRINITY_DN191_c0_g3	1.48463	0.639438	0.122543	-1.31368	-0.791307	-0.141617
TRINITY_DN11210_c0_g1	1.41987	0.701376	0.235295	-1.33114	-0.776358	-0.249035
TRINITY_DN10031_c1_g1	1.47658	0.753662	0.12891	-1.14854	-0.907908	-0.302708
TRINITY_DN28220_c0_g1	1.45405	0.764357	0.165255	-1.10289	-0.985069	-0.295703
TRINITY_DN6726_c0_g1	1.31715	0.818954	0.315607	-1.2313	-0.952284	-0.268123
TRINITY_DN26503_c0_g1	1.38886	0.796374	0.243085	-1.15552	-0.977361	-0.295439
TRINITY_DN10160_c0_g1	1.05722	0.733012	0.0664941	-1.60368	-0.733465	0.480421
TRINITY_DN13464_c0_g1	1.30056	0.862772	-0.00148033	-1.44335	-0.693014	-0.0254897
TRINITY_DN10007_c0_g1	1.20993	0.748466	0.278864	-1.61247	-0.539192	-0.0856019
TRINITY_DN7124_c0_g1	1.205	0.803843	0.155735	-1.62463	-0.484876	-0.0550712
TRINITY_DN6947_c0_g1	1.15101	0.890751	0.167663	-1.55103	-0.669194	0.0108055
TRINITY_DN7554_c0_g1	1.10742	0.850844	0.235423	-1.55989	-0.741262	0.107461
TRINITY_DN3194_c0_g1	1.13323	0.814491	0.275423	-1.55386	-0.745788	0.0765033
TRINITY_DN13665_c0_g1	1.15588	0.622059	0.50444	-1.60329	-0.672281	-0.00680902
TRINITY_DN145_c0_g2	1.13545	0.664034	0.541499	-1.56913	-0.714974	-0.0568851
TRINITY_DN342_c0_g1	1.15017	0.678642	0.500942	-1.56778	-0.710664	-0.051312
TRINITY_DN6900_c0_g1	1.17826	0.722718	0.430954	-1.54129	-0.723579	-0.0670614
TRINITY_DN9260_c0_g1	1.24269	0.672284	0.394767	-1.54076	-0.68307	-0.0859058
TRINITY_DN3074_c0_g1	1.16877	0.797932	0.448884	-1.48515	-0.745618	-0.18482
TRINITY_DN3753_c0_g1	1.06959	0.802664	0.474081	-1.59494	-0.659269	-0.0921244
TRINITY_DN4820_c0_g1	1.04361	0.822504	0.521872	-1.56783	-0.699567	-0.120594
TRINITY_DN2331_c0_g1	1.13978	0.808901	0.533795	-1.49055	-0.650781	-0.34114
TRINITY_DN1456_c0_g1	1.21369	0.745335	0.436695	-1.54533	-0.549916	-0.300469
TRINITY_DN9478_c0_g1	1.20011	0.80846	0.406697	-1.50641	-0.625366	-0.283493
TRINITY_DN5799_c0_g1	1.08852	0.86605	0.39849	-1.60792	-0.519653	-0.225491
TRINITY_DN7479_c0_g1	1.13755	0.777994	0.41009	-1.59146	-0.622326	-0.111848
TRINITY_DN7227_c0_g1	1.21415	0.79807	0.317767	-1.55223	-0.583916	-0.193836
TRINITY_DN8695_c0_g1	1.16406	0.842837	0.319894	-1.56026	-0.611372	-0.155151
TRINITY_DN6540_c0_g1	0.935822	0.94705	0.370354	-1.67294	-0.538227	-0.0420644
TRINITY_DN70768_c0_g1	0.950561	0.927456	0.413306	-1.63091	-0.636377	-0.0240311
TRINITY_DN10326_c0_g1	1.05909	0.883381	0.367524	-1.57742	-0.687466	-0.0451187
TRINITY_DN10689_c0_g1	1.05896	0.913137	0.328933	-1.6048	-0.59187	-0.104364
TRINITY_DN9993_c0_g1	1.0737	0.860645	0.363638	-1.61334	-0.604054	-0.0805922
TRINITY_DN2868_c0_g1	0.991609	0.871692	0.428097	-1.58729	-0.743347	0.0392403
TRINITY_DN8449_c0_g1	1.0416	0.880808	0.375277	-1.53588	-0.798816	0.0370136
TRINITY_DN3645_c0_g1	1.07102	0.79175	0.513444	-1.52749	-0.79113	-0.0575916
TRINITY_DN2564_c1_g1	1.0647	0.809397	0.469496	-1.56067	-0.744079	-0.0388484
TRINITY_DN2130_c0_g1	1.08026	0.799673	0.427248	-1.53128	-0.815262	0.0393547
TRINITY_DN5155_c0_g1	1.13202	0.790495	0.411965	-1.51475	-0.792932	-0.0267891
TRINITY_DN3500_c0_g1	0.920024	0.989075	0.470922	-1.47967	-0.873726	-0.0266304
TRINITY_DN1951_c0_g1	0.940533	1.01898	0.423674	-1.48391	-0.831236	-0.0680348
TRINITY_DN10259_c0_g1	0.967568	1.0057	0.45505	-1.42694	-0.892984	-0.108391
TRINITY_DN8219_c0_g1	0.981586	0.955367	0.488979	-1.43585	-0.903001	-0.0870783
TRINITY_DN66870_c0_g1	0.966122	0.939354	0.51592	-1.46525	-0.874301	-0.0818471
TRINITY_DN10571_c0_g1	1.04595	0.943604	0.477889	-1.42727	-0.843474	-0.196701
TRINITY_DN8586_c0_g1	1.04792	1.02047	0.308188	-1.42376	-0.853581	-0.0992282
TRINITY_DN4392_c0_g2	0.747296	0.89697	0.556409	-1.61991	-0.807424	0.226656
TRINITY_DN3783_c0_g1	0.741531	0.982048	0.402267	-1.62452	-0.779425	0.278095
TRINITY_DN387_c0_g1	0.85442	0.895352	0.538888	-1.60689	-0.767152	0.0853818
TRINITY_DN12112_c0_g1	0.87323	0.839663	0.526449	-1.61526	-0.78716	0.16308
TRINITY_DN6331_c0_g1	0.861679	0.836845	0.614411	-1.58267	-0.816905	0.0866439
TRINITY_DN2347_c1_g1	0.932664	0.806482	0.543277	-1.57324	-0.833147	0.12396
TRINITY_DN6649_c0_g1	0.914384	0.921264	0.526524	-1.51043	-0.869619	0.0178735
TRINITY_DN5266_c0_g1	0.881293	0.868058	0.608634	-1.57891	-0.778723	-0.000353318
TRINITY_DN436_c0_g1	0.884775	0.870619	0.617393	-1.56518	-0.792458	-0.0151446
TRINITY_DN2264_c0_g1	0.894368	0.890126	0.564931	-1.57764	-0.774398	0.0026081
TRINITY_DN235_c0_g1	0.870998	0.892453	0.57512	-1.59337	-0.758366	0.0131668
TRINITY_DN12740_c0_g1	0.931775	0.870587	0.345519	-1.57491	-0.838762	0.265787
TRINITY_DN8741_c0_g1	1.08894	0.847022	0.298948	-1.4983	-0.86389	0.127278
TRINITY_DN8909_c0_g1	0.998888	0.93597	0.302748	-1.51158	-0.856011	0.129985
TRINITY_DN6936_c0_g1	1.02691	0.707906	0.459847	-1.66178	-0.67224	0.139356
TRINITY_DN4567_c0_g1	1.02127	0.736165	0.410516	-1.70491	-0.572563	0.109523
TRINITY_DN15017_c0_g1	0.964232	0.784957	0.404278	-1.70249	-0.606614	0.155633
TRINITY_DN6531_c0_g1	0.960009	0.77331	0.395562	-1.71264	-0.59809	0.181846
TRINITY_DN9735_c0_g2	0.866675	0.722944	0.52718	-1.66969	-0.752929	0.305825
TRINITY_DN7372_c0_g1	0.940545	0.724309	0.550692	-1.60471	-0.818181	0.20734
TRINITY_DN2515_c0_g1	0.966084	0.717596	0.47438	-1.60109	-0.829887	0.272921
TRINITY_DN26419_c0_g1	0.723198	1.15849	0.465337	-1.51372	-0.790675	-0.042632
TRINITY_DN5383_c0_g1	0.690697	1.21887	0.396811	-1.54697	-0.694637	-0.0647695
TRINITY_DN17299_c0_g1	0.924495	1.07693	0.305707	-1.49104	-0.817841	0.00175168
TRINITY_DN58627_c0_g1	0.878714	1.12537	0.291023	-1.45322	-0.873972	0.032093
TRINITY_DN7770_c0_g1	0.776709	1.01645	0.531318	-1.54062	-0.839449	0.0555897
TRINITY_DN13091_c0_g1	0.776486	1.06592	0.379733	-1.63144	-0.669918	0.0792186
TRINITY_DN7147_c0_g1	0.824746	1.03572	0.370452	-1.60168	-0.730852	0.10161
TRINITY_DN6368_c0_g1	0.919418	1.09091	0.440446	-1.46803	-0.748844	-0.233895
TRINITY_DN33539_c0_g1	0.929724	1.03288	0.437236	-1.56288	-0.624319	-0.212637
TRINITY_DN2211_c0_g1	0.810951	1.05454	0.563048	-1.55164	-0.684621	-0.192275
TRINITY_DN12203_c0_g1	0.788342	1.06038	0.627673	-1.51202	-0.715549	-0.248831
TRINITY_DN5700_c0_g1	0.780124	1.01003	0.697578	-1.5076	-0.746421	-0.233714
TRINITY_DN350_c0_g1	0.802009	1.00566	0.60502	-1.55805	-0.732824	-0.121814
TRINITY_DN18255_c0_g1	0.741393	1.04559	0.635606	-1.5288	-0.775854	-0.117939
TRINITY_DN14546_c0_g1	0.785014	0.989993	0.678064	-1.52197	-0.777031	-0.154076
TRINITY_DN856_c0_g1	0.72103	0.974502	0.683152	-1.6459	-0.574111	-0.158674
TRINITY_DN9276_c0_g1	0.809088	1.01497	0.487326	-1.66456	-0.544512	-0.102303
TRINITY_DN3214_c0_g1	0.792897	0.942973	0.555716	-1.69603	-0.542164	-0.0533967
TRINITY_DN6103_c0_g1	0.838715	0.845797	0.717219	-1.64404	-0.574891	-0.182802
TRINITY_DN1207_c0_g1	0.88341	0.893038	0.672003	-1.56679	-0.692802	-0.188856
TRINITY_DN2080_c0_g1	0.876156	0.811584	0.755274	-1.58062	-0.689086	-0.173306
TRINITY_DN58756_c0_g1	0.90744	0.813802	0.7092	-1.59557	-0.659267	-0.175604
TRINITY_DN1503_c0_g1	0.892382	0.890019	0.59895	-1.60579	-0.682295	-0.0932689
TRINITY_DN26671_c0_g1	0.89322	0.887766	0.57465	-1.64019	-0.620059	-0.0953822
TRINITY_DN3627_c0_g1	0.966356	0.886372	0.503854	-1.64081	-0.555626	-0.160144
TRINITY_DN8776_c0_g1	0.9	0.928475	0.577626	-1.6101	-0.604229	-0.191774
TRINITY_DN8870_c0_g1	0.894238	0.71059	0.735626	-0.468195	-1.70502	-0.167244
TRINITY_DN1688_c0_g3	0.875266	0.787823	0.693232	-0.367608	-1.70852	-0.280197
TRINITY_DN16655_c0_g2	1.03546	0.591772	0.814096	-0.328177	-1.59252	-0.520639
TRINITY_DN520_c2_g1	0.980622	0.761542	0.680042	-0.319233	-1.63579	-0.467182
TRINITY_DN5644_c0_g1	1.21211	0.795121	0.585236	-0.518946	-1.2985	-0.775026
TRINITY_DN5191_c0_g1	1.18196	0.702873	0.695439	-0.421826	-1.32204	-0.836404
TRINITY_DN9779_c0_g1	1.32468	0.636732	0.471109	-0.461965	-1.46637	-0.504181
TRINITY_DN18992_c0_g1	1.10974	0.830415	0.568811	-0.485322	-1.49775	-0.525895
TRINITY_DN9559_c0_g1	0.528625	0.966852	1.07395	-0.773289	-1.35707	-0.439071
TRINITY_DN7325_c2_g1	0.713476	0.829147	1.06146	-0.85437	-1.33097	-0.418746
TRINITY_DN1843_c0_g1	0.665483	0.91116	0.999971	-0.796439	-1.39415	-0.386029
TRINITY_DN6822_c0_g2	0.697536	0.86741	1.02104	-0.795621	-1.38651	-0.403859
TRINITY_DN1150_c1_g1	0.634844	0.83749	1.15704	-0.731924	-1.28113	-0.616316
TRINITY_DN16968_c0_g1	0.722685	0.837423	1.08181	-0.667466	-1.31232	-0.662133
TRINITY_DN3107_c0_g1	0.810617	0.862344	0.980316	-0.75188	-1.31489	-0.58651
TRINITY_DN7962_c0_g1	0.727451	0.91991	0.970985	-0.64051	-1.38616	-0.591678
TRINITY_DN1874_c0_g1	0.758595	0.804119	1.02585	-0.619025	-1.43355	-0.535988
TRINITY_DN11819_c0_g1	0.336025	0.994691	1.20518	-0.786464	-1.2597	-0.489733
TRINITY_DN9004_c0_g1	0.410129	1.00022	1.16209	-0.740419	-1.27277	-0.559246
TRINITY_DN2866_c1_g2	0.293997	1.15522	1.02717	-0.878023	-1.28686	-0.311503
TRINITY_DN3910_c0_g1	0.323624	0.993502	1.16675	-0.92374	-1.26823	-0.291902
TRINITY_DN9156_c0_g1	0.589747	1.08777	0.842389	-1.05953	-1.26422	-0.196158
TRINITY_DN6676_c0_g1	0.616846	0.907506	0.982714	-0.984393	-1.35375	-0.168921
TRINITY_DN12106_c0_g1	0.658309	0.968238	0.930254	-1.10961	-1.21621	-0.230971
TRINITY_DN3486_c0_g1	0.742006	0.903856	0.931515	-1.06437	-1.2501	-0.262907
TRINITY_DN6955_c0_g1	0.821268	0.891609	0.852619	-0.949125	-1.35428	-0.262095
TRINITY_DN1126_c1_g1	0.797868	0.970527	0.661625	-1.03425	-1.38344	-0.0123271
TRINITY_DN873_c0_g1	0.785248	0.899171	0.770374	-1.12927	-1.30605	-0.0194699
TRINITY_DN8628_c1_g1	0.654444	0.96042	0.837916	-1.10504	-1.31335	-0.0343842
TRINITY_DN9781_c0_g1	0.80377	1.11341	0.620396	-0.899461	-1.35694	-0.281181
TRINITY_DN1068_c1_g2	0.805234	1.12931	0.651945	-0.981009	-1.24998	-0.355504
TRINITY_DN955_c0_g1	0.807009	1.03855	0.725951	-1.04528	-1.25599	-0.270252
TRINITY_DN14331_c1_g1	0.90678	1.01776	0.678154	-0.936674	-1.28954	-0.376483
TRINITY_DN5223_c0_g1	0.953988	0.858291	0.81407	-0.86251	-1.3241	-0.439739
TRINITY_DN4939_c0_g1	0.972012	0.926009	0.734988	-0.751028	-1.34256	-0.539416
TRINITY_DN941_c0_g1	0.829434	0.981116	0.697658	-0.654197	-1.52537	-0.328645
TRINITY_DN4490_c0_g1	0.683974	1.04842	0.839049	-0.780686	-1.40337	-0.387388
TRINITY_DN231_c1_g1	0.789734	1.01837	0.807961	-0.734806	-1.37477	-0.50649
TRINITY_DN36635_c0_g1	0.55219	1.1193	0.899623	-0.44671	-1.35957	-0.764831
TRINITY_DN4792_c0_g1	0.75536	1.08874	0.759915	-0.525806	-1.3787	-0.699508
TRINITY_DN12637_c0_g1	0.859046	1.05807	0.689313	-0.532654	-1.37849	-0.69529
TRINITY_DN3743_c0_g1	0.570312	1.32186	0.672471	-0.662702	-1.28812	-0.613819
TRINITY_DN2086_c0_g1	0.556993	1.24433	0.79927	-0.730731	-1.26691	-0.602955
TRINITY_DN6826_c0_g1	0.737372	1.2064	0.675868	-0.87392	-1.23105	-0.514671
TRINITY_DN30353_c0_g1	0.844944	1.20082	0.528645	-0.678372	-1.33978	-0.556256
TRINITY_DN102_c1_g1	1.05793	1.03221	0.523908	-0.588201	-1.28018	-0.745667
TRINITY_DN11514_c0_g1	0.929137	1.156	0.431046	-0.429683	-1.39906	-0.687433
TRINITY_DN18996_c0_g3	0.931054	1.31267	0.303102	-0.736991	-1.16688	-0.642951
TRINITY_DN10383_c0_g1	1.04803	1.23202	0.261948	-0.780751	-1.15862	-0.602632
TRINITY_DN6788_c0_g1	0.696	1.48851	0.321683	-0.684662	-1.09608	-0.725455
TRINITY_DN11504_c0_g2	0.847966	1.39524	0.264415	-0.808921	-1.13848	-0.560222
TRINITY_DN10833_c0_g1	0.778674	1.3978	0.344689	-0.88344	-1.13468	-0.503039
TRINITY_DN53288_c0_g1	1.07987	1.27864	0.0863603	-1.10709	-0.85733	-0.480447
TRINITY_DN3806_c0_g1	1.01027	1.30925	0.0397641	-1.01266	-1.0804	-0.266224
TRINITY_DN10984_c0_g2	0.874118	1.35317	0.179449	-1.11374	-1.03142	-0.261576
TRINITY_DN11323_c2_g1	0.852957	1.31391	0.260993	-1.21149	-0.975962	-0.240407
TRINITY_DN11473_c0_g1	1.10736	1.14154	0.22605	-1.18141	-0.952687	-0.340857
TRINITY_DN22410_c0_g1	1.09668	1.12278	0.184671	-1.11119	-1.11119	-0.181749
TRINITY_DN65962_c0_g1	1.0182	1.05468	0.552007	-1.17878	-0.958713	-0.487397
TRINITY_DN58722_c0_g1	0.946117	1.15214	0.511547	-1.14611	-0.987751	-0.475943
TRINITY_DN10149_c0_g1	0.955755	1.11571	0.56767	-1.14514	-0.961632	-0.532361
TRINITY_DN2458_c0_g2	0.93248	1.06439	0.667535	-1.09668	-1.02918	-0.538545
TRINITY_DN11706_c0_g1	0.928616	1.09111	0.61948	-1.2074	-0.916591	-0.515215
TRINITY_DN12973_c0_g1	0.886322	1.09583	0.647709	-1.17591	-1.00474	-0.449206
TRINITY_DN664_c0_g3	0.931382	1.21267	0.4882	-1.0309	-0.999023	-0.602331
TRINITY_DN7829_c0_g1	0.957525	1.17617	0.453031	-1.00935	-1.12906	-0.448319
TRINITY_DN22873_c0_g1	1.05011	1.10509	0.44557	-1.08733	-1.03057	-0.482867
TRINITY_DN16363_c0_g1	0.931581	1.23885	0.264794	-1.32633	-0.831333	-0.277561
TRINITY_DN8794_c0_g1	0.917367	1.12718	0.435115	-1.33161	-0.938985	-0.20907
TRINITY_DN7164_c0_g1	0.861939	1.16621	0.48293	-1.36501	-0.841173	-0.304893
TRINITY_DN52573_c0_g1	0.92649	1.1699	0.446089	-1.19699	-1.01626	-0.329228
TRINITY_DN39383_c0_g2	0.8283	1.24422	0.488098	-1.16008	-1.01732	-0.383211
TRINITY_DN10025_c0_g1	0.8658	1.20266	0.502879	-1.08089	-1.11406	-0.376391
TRINITY_DN165_c2_g1	0.855637	1.21831	0.485706	-1.10095	-1.09792	-0.360782
TRINITY_DN21569_c0_g1	0.798161	1.35011	0.380644	-1.17265	-0.902212	-0.454053
TRINITY_DN4889_c0_g3	0.7102	1.28449	0.541927	-1.19077	-1.01089	-0.334952
TRINITY_DN2393_c1_g1	0.779643	1.28625	0.451021	-1.24094	-0.938231	-0.337741
TRINITY_DN24653_c0_g1	0.761488	1.34017	0.406541	-1.17176	-0.978656	-0.357778
TRINITY_DN14926_c0_g1	1.11004	0.927924	0.495767	-1.31172	-0.922221	-0.299789
TRINITY_DN5512_c0_g1	1.04217	0.91149	0.607349	-1.30098	-0.967515	-0.292517
TRINITY_DN699_c1_g1	1.00465	1.03619	0.51926	-1.30347	-0.910064	-0.34657
TRINITY_DN8514_c0_g1	0.961258	0.984648	0.625321	-1.35423	-0.873971	-0.343029
TRINITY_DN7403_c0_g1	1.0316	0.963819	0.558828	-1.34326	-0.885646	-0.325335
TRINITY_DN17471_c0_g1	1.02744	0.935395	0.584249	-1.36465	-0.879923	-0.302512
TRINITY_DN5915_c0_g1	1.04467	0.94084	0.54853	-1.40656	-0.796755	-0.330725
TRINITY_DN1700_c3_g1	0.94379	1.00691	0.578121	-1.38886	-0.872037	-0.267924
TRINITY_DN6753_c0_g1	0.940831	1.02336	0.559599	-1.42299	-0.799037	-0.301758
TRINITY_DN9900_c0_g1	1.09751	0.849058	0.737964	-1.16692	-0.850186	-0.667425
TRINITY_DN45847_c0_g1	0.976559	0.812649	0.890369	-1.21517	-0.881015	-0.583388
TRINITY_DN10281_c0_g1	1.01612	0.867918	0.794975	-1.23165	-0.818088	-0.629273
TRINITY_DN4609_c1_g1	0.996918	0.834048	0.833661	-1.26779	-0.82621	-0.570629
TRINITY_DN8009_c0_g1	1.08191	0.827343	0.780513	-1.09839	-0.973258	-0.618124
TRINITY_DN1778_c0_g1	1.02646	0.915406	0.745384	-1.05901	-1.04403	-0.584221
TRINITY_DN10857_c0_g1	1.0558	0.965161	0.611251	-1.20174	-0.952753	-0.477719
TRINITY_DN7378_c0_g1	1.08304	0.926618	0.615616	-1.22155	-0.938522	-0.465205
TRINITY_DN9596_c0_g1	1.13861	0.835445	0.672578	-1.16641	-0.960566	-0.51965
TRINITY_DN4317_c0_g1	1.13476	0.912771	0.60318	-1.14068	-0.947479	-0.562551
TRINITY_DN1143_c0_g1	1.1852	0.858498	0.600958	-1.14436	-0.926416	-0.573879
TRINITY_DN346_c2_g2	0.733851	1.15621	0.794696	-1.12168	-0.863173	-0.699901
TRINITY_DN1588_c4_g1	0.813545	1.1112	0.767027	-1.15088	-0.811347	-0.729541
TRINITY_DN16565_c0_g1	0.854097	1.12137	0.700664	-1.18728	-0.790056	-0.698793
TRINITY_DN10930_c0_g1	0.84071	1.14634	0.665019	-1.23394	-0.775102	-0.643026
TRINITY_DN13738_c0_g1	0.690052	1.2496	0.700453	-1.1934	-0.745963	-0.700746
TRINITY_DN41525_c0_g1	0.810414	1.23566	0.600295	-1.15869	-0.80238	-0.685297
TRINITY_DN2584_c0_g2	0.774385	1.20998	0.684952	-1.13407	-0.803144	-0.732095
TRINITY_DN32096_c0_g1	0.75072	1.23344	0.674724	-1.14856	-0.760878	-0.749447
TRINITY_DN6592_c0_g1	0.609153	1.29548	0.683077	-1.22063	-0.856259	-0.510828
TRINITY_DN7008_c0_g1	0.610539	1.24457	0.686209	-1.37088	-0.732071	-0.438364
TRINITY_DN69579_c0_g1	0.613086	1.2022	0.744631	-1.38824	-0.659115	-0.512557
TRINITY_DN62341_c0_g1	0.729885	1.13157	0.753864	-1.32077	-0.781741	-0.51281
TRINITY_DN1420_c0_g2	0.65709	1.15001	0.823313	-1.28271	-0.758576	-0.589133
TRINITY_DN5968_c1_g1	0.91817	1.15585	0.545851	-1.23116	-0.841028	-0.547681
TRINITY_DN8452_c0_g1	0.921521	1.24722	0.431049	-1.18274	-0.765735	-0.651316
TRINITY_DN3224_c0_g1	0.970798	1.22205	0.387347	-1.20006	-0.79394	-0.586197
TRINITY_DN8172_c0_g1	0.907145	1.09062	0.610548	-1.34789	-0.587134	-0.673288
TRINITY_DN7914_c0_g2	0.985317	1.10272	0.561447	-1.20661	-0.744851	-0.698023
TRINITY_DN3908_c0_g1	1.02701	1.07518	0.516054	-1.26886	-0.710032	-0.639354
TRINITY_DN7580_c0_g1	0.954082	1.14745	0.447418	-1.3644	-0.66209	-0.522459
TRINITY_DN10324_c0_g1	1.00502	1.07533	0.413215	-1.43427	-0.679107	-0.380184
TRINITY_DN9948_c0_g1	0.960204	1.08735	0.445505	-1.47109	-0.584783	-0.437191
TRINITY_DN8132_c0_g2	0.694844	1.23684	0.579643	-1.42388	-0.671676	-0.415772
TRINITY_DN9196_c0_g1	0.812256	1.17014	0.564618	-1.38555	-0.751007	-0.410457
TRINITY_DN13071_c1_g1	0.830443	1.059	0.669269	-1.4546	-0.640282	-0.463833
TRINITY_DN6348_c0_g1	0.848365	1.11723	0.567917	-1.46086	-0.544527	-0.528125
TRINITY_DN6848_c0_g1	0.854175	1.13162	0.538298	-1.45788	-0.588916	-0.477295
TRINITY_DN11007_c0_g1	0.766327	1.24169	0.138618	-1.38999	-0.941079	0.184438
TRINITY_DN1969_c0_g1	0.671255	1.41549	-0.0402511	-1.13146	-1.10764	0.192605
TRINITY_DN14331_c2_g1	0.637005	1.24233	0.613672	-1.15603	-1.1397	-0.19728
TRINITY_DN62145_c0_g1	0.685912	1.27237	0.468817	-1.05954	-1.2464	-0.121165
TRINITY_DN8692_c1_g1	0.687548	1.33126	0.316569	-1.38019	-0.860804	-0.0943867
TRINITY_DN6306_c0_g1	0.666369	1.45501	0.248116	-1.28353	-0.807786	-0.278175
TRINITY_DN65999_c0_g1	0.505769	1.50953	0.382269	-1.19934	-0.884675	-0.313551
TRINITY_DN19_c0_g1	0.600181	1.44849	0.449609	-1.08698	-0.990358	-0.420942
TRINITY_DN2631_c0_g2	0.65297	1.42361	0.406571	-1.11475	-1.00258	-0.365829
TRINITY_DN7176_c0_g1	0.631907	1.44812	0.322285	-1.11241	-1.0514	-0.238502
TRINITY_DN712_c1_g1	0.497809	1.42016	0.46697	-1.20442	-1.02027	-0.160252
TRINITY_DN3240_c0_g1	0.657079	1.12	0.470072	-1.0705	-1.38036	0.203707
TRINITY_DN10258_c0_g1	1.01484	0.874471	0.263192	-1.02707	-1.41359	0.288152
TRINITY_DN8718_c0_g1	0.895263	0.862082	0.48356	-0.879233	-1.55301	0.191334
TRINITY_DN10464_c0_g1	0.93189	0.902126	0.459028	-1.00296	-1.44158	0.1515
TRINITY_DN19632_c0_g1	0.967757	0.92232	0.389475	-1.01732	-1.41518	0.152952
TRINITY_DN9749_c0_g1	0.826125	1.31381	0.174484	-0.624985	-1.45433	-0.235106
TRINITY_DN10559_c0_g1	1.00288	0.993041	0.42509	-0.830524	-1.45585	-0.134644
TRINITY_DN18409_c0_g1	1.00448	1.11557	0.293256	-0.827517	-1.39221	-0.193577
TRINITY_DN8035_c0_g1	0.903754	1.1693	0.389472	-0.926781	-1.32737	-0.208375
TRINITY_DN8987_c0_g1	0.933119	1.38182	-0.0771919	-1.30574	-0.65917	-0.27284
TRINITY_DN3703_c0_g1	0.881714	1.51726	-0.0877534	-1.06473	-0.657051	-0.589438
TRINITY_DN8439_c0_g1	0.897474	1.44174	0.0602629	-1.15188	-0.683916	-0.563682
TRINITY_DN30771_c0_g1	0.86212	1.46499	0.00831013	-1.19759	-0.44866	-0.689171
TRINITY_DN904_c0_g1	0.75668	1.45643	0.157367	-1.30986	-0.489731	-0.57089
TRINITY_DN7366_c0_g1	0.425839	1.67762	0.218059	-1.05519	-0.489149	-0.777183
TRINITY_DN15256_c0_g3	0.612755	1.67135	0.0342242	-0.902391	-0.62679	-0.789152
TRINITY_DN31439_c0_g1	0.904023	1.50173	-0.252514	-0.986998	-0.259418	-0.906823
TRINITY_DN10082_c0_g1	1.00949	1.35226	0.107006	-1.02747	-0.568133	-0.873159
TRINITY_DN11031_c0_g1	0.341869	1.89407	-0.373705	-0.620744	-0.620744	-0.620744
TRINITY_DN55588_c0_g1	0.410307	1.82206	-0.111528	-0.706946	-0.706946	-0.706946
TRINITY_DN11895_c0_g1	0.414836	1.7595	0.0987562	-0.757698	-0.757698	-0.757698
TRINITY_DN12846_c0_g1	0.862551	1.51442	-0.00669281	-0.865242	-0.954096	-0.550943
TRINITY_DN9503_c0_g1	0.912383	1.55711	-0.212694	-0.752267	-0.752267	-0.752267
TRINITY_DN17320_c0_g1	1.07329	1.38041	-0.0406946	-0.804335	-0.804335	-0.804335
TRINITY_DN2369_c0_g1	0.930944	1.4737	0.0209215	-0.808521	-0.808521	-0.808521
TRINITY_DN16047_c0_g3	0.872424	1.57593	-0.290223	-0.476181	-0.718733	-0.963213
TRINITY_DN10620_c0_g1	1.16444	1.33456	-0.190332	-0.869594	-0.58693	-0.852137
TRINITY_DN65870_c0_g1	1.18163	1.38341	-0.457376	-0.702553	-0.702553	-0.702553
TRINITY_DN11484_c0_g1	0.805433	1.20484	0.566033	-0.407392	-0.909563	-1.25935
TRINITY_DN30908_c0_g1	0.730541	1.25009	0.567263	-0.475229	-0.713868	-1.3588
TRINITY_DN9293_c0_g1	0.785022	1.314	0.475416	-0.570626	-0.780676	-1.22313
TRINITY_DN4660_c0_g2	0.481951	1.3517	0.724373	-0.558799	-0.770239	-1.22898
TRINITY_DN55347_c0_g1	0.634614	1.22593	0.673074	-0.593855	-0.518586	-1.42118
TRINITY_DN69680_c0_g1	0.566013	1.25047	0.619451	-0.374559	-0.547309	-1.51407
TRINITY_DN8744_c0_g1	0.567087	1.09262	0.815868	-0.668246	-0.29572	-1.51161
TRINITY_DN10182_c0_g1	0.869382	0.980582	0.773084	-0.661055	-0.578955	-1.38304
TRINITY_DN11920_c0_g1	0.969505	0.916513	0.741898	-0.721355	-0.545966	-1.3606
TRINITY_DN24953_c0_g1	0.999094	0.927589	0.512809	-0.100277	-0.912317	-1.4269
TRINITY_DN46111_c0_g1	0.875602	1.13533	0.48227	-0.35094	-0.687768	-1.4545
TRINITY_DN63102_c0_g1	0.907812	0.90019	0.749855	-0.402174	-0.679076	-1.47661
TRINITY_DN15701_c0_g1	1.11105	0.92859	0.534909	-0.343374	-1.04425	-1.18692
TRINITY_DN13470_c0_g4	1.15591	0.944585	0.537016	-0.548103	-1.04139	-1.04802
TRINITY_DN5065_c0_g1	0.919986	1.06242	0.709569	-0.65993	-0.912812	-1.11923
TRINITY_DN22531_c0_g1	0.912492	1.15857	0.582056	-0.58152	-1.07014	-1.00146
TRINITY_DN10074_c0_g1	1.00305	1.00305	0.684446	-0.651203	-1.10852	-0.930825
TRINITY_DN10517_c0_g1	0.958224	1.05698	0.650142	-0.575105	-1.1605	-0.929734
TRINITY_DN6903_c0_g1	1.08775	1.19211	0.231957	-0.45913	-0.916103	-1.13658
TRINITY_DN5671_c0_g1	1.18589	1.17681	0.0603494	-0.420219	-0.894396	-1.10843
TRINITY_DN46955_c0_g1	1.23176	0.905274	0.495614	-0.646173	-0.876978	-1.1095
TRINITY_DN15753_c0_g1	1.29994	0.904925	0.391163	-0.647875	-0.871979	-1.07618
TRINITY_DN10110_c0_g1	1.12961	1.04895	0.400904	-0.618438	-0.699736	-1.26129
TRINITY_DN10879_c0_g1	1.27871	0.874603	0.411986	-0.599871	-0.719128	-1.2463
TRINITY_DN9995_c0_g1	0.992654	1.09363	0.440165	-0.940693	-0.301628	-1.28413
TRINITY_DN36402_c0_g1	1.32391	0.997498	0.212224	-0.908708	-0.637438	-0.987489
TRINITY_DN62225_c0_g1	1.21481	1.00152	0.281585	-1.17407	-0.35598	-0.967857
TRINITY_DN36326_c0_g1	1.12978	1.2221	0.201589	-0.902788	-0.902788	-0.747903
TRINITY_DN7324_c0_g1	1.04619	1.31427	0.17729	-0.845919	-0.845919	-0.845919
TRINITY_DN4823_c0_g1	1.21093	1.09724	0.271548	-0.965326	-0.90964	-0.704751
TRINITY_DN51009_c0_g1	1.1337	1.20231	0.191924	-1.10348	-0.721193	-0.703258
TRINITY_DN8777_c0_g1	1.14605	1.04114	0.419984	-0.973165	-0.548539	-1.08547
TRINITY_DN51126_c0_g1	1.11341	0.982021	0.557331	-1.0921	-0.586891	-0.973768
TRINITY_DN36491_c0_g1	1.12945	0.892605	0.65986	-0.977938	-0.647003	-1.05698
TRINITY_DN13642_c0_g1	1.08994	1.08013	0.500365	-0.94478	-0.780875	-0.94478
TRINITY_DN11135_c0_g1	1.1254	1.14158	0.359775	-0.887826	-0.851099	-0.887826
TRINITY_DN45318_c0_g1	1.31858	0.841709	0.479543	-0.879945	-0.879945	-0.879945
TRINITY_DN19448_c0_g1	1.3086	0.948981	0.349186	-0.868922	-0.868922	-0.868922
TRINITY_DN1917_c0_g1	1.21881	0.972301	0.436316	-1.08151	-0.857118	-0.688796
TRINITY_DN7149_c5_g1	1.2665	0.862081	0.507138	-1.10523	-0.727285	-0.8032
TRINITY_DN51635_c0_g1	1.23369	0.874859	0.56141	-1.00894	-0.83051	-0.83051
TRINITY_DN10563_c0_g1	1.30544	0.862972	0.458519	-1.03486	-0.832123	-0.759946
TRINITY_DN20660_c0_g1	0.777873	1.03776	0.852082	-1.00376	-0.515739	-1.14821
TRINITY_DN26666_c0_g1	0.737097	0.921841	1.00019	-0.98017	-0.495737	-1.18323
TRINITY_DN10965_c0_g1	0.735976	1.04553	0.861053	-1.21168	-0.458599	-0.972277
TRINITY_DN14008_c0_g1	0.854095	0.905153	0.905153	-1.09852	-0.467362	-1.09852
TRINITY_DN4_c0_g2	0.893752	0.956002	0.831234	-1.17659	-0.551766	-0.952634
TRINITY_DN2013_c1_g1	0.91251	0.916744	0.820519	-1.22731	-0.450787	-0.97168
TRINITY_DN6081_c0_g1	0.931695	0.723581	0.871084	-1.11095	-0.153771	-1.26164
TRINITY_DN15836_c0_g1	1.054	0.705749	0.789976	-1.26936	-0.230315	-1.05006
TRINITY_DN10234_c0_g1	0.928431	0.881995	0.754375	-1.31553	-0.25043	-0.998841
TRINITY_DN11742_c0_g1	0.998367	0.879039	0.697555	-1.31293	-0.296482	-0.965551
TRINITY_DN8546_c0_g1	1.04622	0.79092	0.822795	-1.01245	-0.491529	-1.15595
TRINITY_DN9614_c0_g1	0.948669	0.874826	0.876914	-1.10862	-0.609084	-0.982706
TRINITY_DN1284_c0_g1	1.00497	0.76793	0.918517	-1.14049	-0.612307	-0.938621
TRINITY_DN53028_c0_g1	1.08828	0.811123	0.785261	-1.11314	-0.602524	-0.969006
TRINITY_DN23052_c0_g1	1.13154	0.79058	0.780052	-0.994013	-0.714144	-0.994013
TRINITY_DN4089_c0_g1	0.939342	0.645937	1.11066	-1.06002	-0.767652	-0.86827
TRINITY_DN6792_c0_g3	0.880226	0.703888	1.1255	-0.991536	-0.814476	-0.903598
TRINITY_DN10442_c0_g1	1.04258	0.64337	1.01881	-0.962906	-0.778945	-0.962906
TRINITY_DN26541_c0_g1	1.04073	0.629852	1.02593	-1.05458	-0.75956	-0.882367
TRINITY_DN28898_c0_g1	0.807982	0.887098	1.02951	-0.973864	-0.77686	-0.973864
TRINITY_DN289_c4_g1	0.77831	0.85739	1.07354	-0.949873	-0.711312	-1.04805
TRINITY_DN11829_c0_g1	0.854631	0.701467	1.13458	-0.971193	-0.674356	-1.04513
TRINITY_DN7529_c0_g1	0.949733	0.702562	1.04334	-0.989278	-0.651515	-1.05485
TRINITY_DN47571_c0_g1	0.993489	1.0328	0.678105	-0.996856	-0.721672	-0.98587
TRINITY_DN62103_c0_g1	0.935764	1.09067	0.685954	-0.981674	-0.827419	-0.903296
TRINITY_DN5247_c0_g1	0.938802	1.00745	0.746518	-1.18437	-0.809171	-0.69923
TRINITY_DN9063_c0_g1	0.949329	1.0926	0.628369	-1.18352	-0.697597	-0.789178
TRINITY_DN1825_c0_g1	0.864928	1.02824	0.793994	-1.20856	-0.666958	-0.81164
TRINITY_DN12681_c0_g1	0.858173	1.05143	0.789359	-1.13494	-0.673017	-0.891006
TRINITY_DN3211_c0_g1	0.937782	0.995358	0.782843	-1.09261	-0.759158	-0.864218
TRINITY_DN10184_c0_g1	0.964431	0.986906	0.748158	-1.12324	-0.661261	-0.914995
TRINITY_DN9669_c0_g1	0.982353	1.00028	0.724582	-1.06497	-0.705442	-0.936797
TRINITY_DN3721_c0_g1	1.22326	0.650355	0.799926	-1.08099	-0.841813	-0.750738
TRINITY_DN6345_c0_g2	1.12832	0.701933	0.870127	-1.07577	-0.805336	-0.819279
TRINITY_DN72277_c0_g1	1.02895	0.895699	0.804699	-0.941758	-0.835555	-0.952039
TRINITY_DN8694_c0_g2	1.03073	0.794573	0.901896	-0.998363	-0.83564	-0.893199
TRINITY_DN4875_c0_g1	1.01206	0.870108	0.839533	-1.07554	-0.790429	-0.855731
TRINITY_DN9537_c0_g2	1.04972	0.888288	0.784063	-1.02222	-0.802084	-0.897773
TRINITY_DN14416_c0_g2	1.16365	0.831334	0.71363	-0.902872	-0.902872	-0.902872
TRINITY_DN2979_c0_g1	1.05098	0.982792	0.676362	-1.02604	-0.86711	-0.816985
TRINITY_DN26451_c0_g1	1.04067	0.980736	0.696412	-0.942472	-0.942472	-0.83287
TRINITY_DN24854_c0_g1	1.00988	0.976485	0.736204	-0.988615	-0.911401	-0.822558
TRINITY_DN24598_c0_g1	-0.251355	1.63786	0.215344	-0.0231286	-0.096125	-1.48259
TRINITY_DN3068_c0_g4	0.0317564	1.39414	0.904437	-0.271164	-0.881729	-1.17744
TRINITY_DN11474_c1_g1	-0.000579834	1.67373	0.587404	-0.438902	-0.940548	-0.8811
TRINITY_DN11531_c0_g1	-0.238404	1.77337	0.47871	-0.291328	-0.838085	-0.884259
TRINITY_DN15835_c0_g2	0.594439	1.24024	-0.260604	-1.05277	0.687061	-1.20837
TRINITY_DN20614_c0_g1	0.51741	1.53699	-0.452114	-1.30186	0.311069	-0.611498
TRINITY_DN7740_c0_g1	1.04673	1.01996	0.0958343	-0.69222	0.0694589	-1.53976
TRINITY_DN22487_c0_g1	0.402851	1.1173	0.840021	-1.06474	0.0271892	-1.32262
TRINITY_DN6130_c0_g1	0.263948	0.993274	0.61559	-0.780544	0.539916	-1.63218
TRINITY_DN42824_c0_g1	1.12095	-0.422682	1.4273	-0.768549	-0.768549	-0.588468
TRINITY_DN17083_c0_g1	1.06555	-0.43845	1.41317	-0.932583	-0.863778	-0.243909
TRINITY_DN28623_c0_g1	1.49493	-0.639443	1.06284	-0.639443	-0.639443	-0.639443
TRINITY_DN8704_c0_g1	1.27438	-0.568449	1.25852	-0.305931	-0.829262	-0.829262
TRINITY_DN7286_c0_g1	1.4449	0.0599801	0.795738	-0.68618	-0.306512	-1.30793
TRINITY_DN12860_c0_g1	1.39092	0.25918	0.792202	-0.952444	-0.324467	-1.16539
TRINITY_DN10379_c0_g1	1.27567	0.303728	0.931914	-0.822412	-0.451122	-1.23778
TRINITY_DN17003_c0_g1	0.991074	0.355588	1.23676	-0.68511	-0.73632	-1.16199
TRINITY_DN15103_c0_g1	1.08208	0.331931	1.16924	-0.595822	-0.889149	-1.09828
TRINITY_DN20802_c0_g2	1.16416	0.287157	1.13454	-0.859897	-0.710973	-1.01498
TRINITY_DN28265_c0_g1	1.15687	0.212539	1.1891	-0.844976	-0.755713	-0.957824
TRINITY_DN7834_c0_g1	1.14466	0.429666	1.071	-0.925229	-0.753545	-0.966552
TRINITY_DN52410_c0_g1	1.05858	0.372198	1.19425	-0.858445	-0.790315	-0.976273
TRINITY_DN17042_c0_g1	1.09528	-0.0240667	1.3175	-0.581215	-0.688524	-1.11897
TRINITY_DN11621_c0_g1	1.17643	-0.117596	1.3071	-0.758196	-0.688885	-0.918843
TRINITY_DN43505_c0_g1	1.33649	0.0954713	1.06294	-0.831633	-0.831633	-0.831633
TRINITY_DN9665_c0_g1	1.24977	0.10194	1.15478	-0.835497	-0.835497	-0.835497
TRINITY_DN37645_c0_g1	1.32692	0.215913	0.972956	-0.778236	-0.613001	-1.12455
TRINITY_DN17186_c0_g1	1.35758	0.0740079	1.0038	-0.777453	-0.541654	-1.11628
TRINITY_DN12906_c0_g1	1.68189	0.181493	0.50215	-0.714633	-0.745689	-0.905209
TRINITY_DN4786_c0_g2	1.65014	0.205341	0.541999	-0.687838	-0.797642	-0.912003
TRINITY_DN2022_c1_g1	1.63688	0.168881	0.600906	-0.794898	-0.816873	-0.794898
TRINITY_DN7686_c0_g1	1.6235	0.113522	0.655016	-0.761073	-0.734638	-0.896324
TRINITY_DN746_c1_g4	1.78779	0.0246646	0.400892	-0.688153	-0.816571	-0.708622
TRINITY_DN24219_c0_g1	1.76117	0.127586	0.381273	-0.812897	-0.644233	-0.812897
TRINITY_DN15941_c0_g1	1.66108	0.0467881	0.59412	-1.01817	-0.530355	-0.753467
TRINITY_DN12567_c0_g2	1.68983	0.0268185	0.547418	-0.904929	-0.454207	-0.904929
TRINITY_DN12862_c0_g1	1.72869	-0.0600674	0.57479	-0.747805	-0.747805	-0.747805
TRINITY_DN14149_c0_g1	1.70553	-0.0989689	0.636189	-0.747583	-0.747583	-0.747583
TRINITY_DN34477_c0_g1	1.59651	-0.088728	0.80279	-0.881836	-0.73098	-0.697751
TRINITY_DN566_c0_g1	1.59496	-0.0438427	0.791003	-0.780706	-0.780706	-0.780706
TRINITY_DN45059_c0_g1	1.43292	-0.368863	1.11084	-0.724965	-0.724965	-0.724965
TRINITY_DN545_c0_g1	1.4696	-0.138575	1.00181	-0.740664	-0.8225	-0.769663
TRINITY_DN18971_c0_g1	1.56255	-0.30685	0.932088	-0.729264	-0.729264	-0.729264
TRINITY_DN9132_c0_g1	1.56443	-0.285417	0.824473	-1.15814	-0.43256	-0.512787
TRINITY_DN9116_c0_g3	1.64396	-0.245439	0.718942	-1.01007	-0.762098	-0.345297
TRINITY_DN51817_c0_g1	1.52773	-0.238604	0.916992	-0.891313	-0.891313	-0.423494
TRINITY_DN15244_c0_g1	1.55749	-0.130074	0.84692	-0.897051	-0.897051	-0.480237
TRINITY_DN5405_c0_g1	0.701808	0.610916	1.32177	-0.679968	-1.06307	-0.891456
TRINITY_DN1023_c0_g4	0.780414	0.503085	1.34846	-0.825097	-0.959816	-0.847046
TRINITY_DN1160_c1_g1	0.71674	0.492915	1.40085	-0.79259	-0.895976	-0.921938
TRINITY_DN7681_c0_g1	0.703723	0.563731	1.36693	-0.819446	-0.907468	-0.907468
TRINITY_DN117_c1_g1	0.628192	0.570009	1.41543	-0.87121	-0.87121	-0.87121
TRINITY_DN52659_c0_g1	0.640336	0.688188	1.32468	-0.920059	-0.785383	-0.947762
TRINITY_DN2389_c0_g1	0.643107	0.700199	1.30604	-0.736317	-0.860613	-1.05242
TRINITY_DN429_c0_g1	0.665711	0.712274	1.28913	-0.803414	-0.879501	-0.984199
TRINITY_DN52656_c0_g1	0.722197	0.741175	1.22791	-0.828887	-0.9312	-0.9312
TRINITY_DN50893_c0_g1	0.708568	0.664664	1.29637	-0.889866	-0.889866	-0.889866
TRINITY_DN41581_c0_g2	0.695241	0.728637	1.25862	-0.916595	-0.849305	-0.916595
TRINITY_DN11202_c0_g1	0.693247	0.766166	1.232	-0.897138	-0.897138	-0.897138
TRINITY_DN589_c0_g1	0.45671	0.849198	1.29221	-0.690413	-1.18203	-0.725676
TRINITY_DN8881_c1_g1	0.63629	0.712343	1.28324	-0.739786	-1.17377	-0.718315
TRINITY_DN281_c1_g1	0.523888	0.649039	1.39268	-0.674633	-1.19218	-0.698788
TRINITY_DN9620_c0_g1	0.555203	0.679439	1.33194	-0.639053	-1.27197	-0.65556
TRINITY_DN3778_c0_g1	0.612896	0.811467	1.24812	-0.95244	-0.964104	-0.755938
TRINITY_DN4844_c0_g1	0.626323	0.847262	1.20575	-0.87291	-1.04895	-0.757477
TRINITY_DN11582_c0_g1	0.568519	0.764016	1.28812	-1.0791	-0.972234	-0.569321
TRINITY_DN4572_c0_g1	0.630922	0.78067	1.22859	-1.00918	-1.07487	-0.556131
TRINITY_DN8279_c0_g1	0.593791	0.870451	1.17876	-0.975896	-1.11486	-0.552248
TRINITY_DN5664_c0_g1	0.579579	0.860586	1.1981	-0.943773	-1.13158	-0.562908
TRINITY_DN147_c2_g1	0.739544	0.306352	1.46246	-0.571415	-1.06348	-0.873455
TRINITY_DN11569_c0_g1	0.817204	0.213493	1.44993	-0.63881	-1.121	-0.720822
TRINITY_DN55415_c0_g1	0.932265	0.325157	1.28531	-0.479866	-1.11853	-0.94433
TRINITY_DN3418_c1_g2	0.947949	0.251187	1.34851	-0.712942	-1.03663	-0.798075
TRINITY_DN10979_c0_g1	0.941619	0.254671	1.35243	-0.666906	-0.985919	-0.895896
TRINITY_DN2748_c2_g1	0.882788	0.368471	1.3323	-0.623411	-0.970908	-0.989238
TRINITY_DN7021_c0_g1	0.817484	0.397556	1.37818	-0.724827	-0.975963	-0.892426
TRINITY_DN22393_c0_g1	0.69664	0.340325	1.47449	-0.579738	-0.858824	-1.07289
TRINITY_DN70_c0_g1	0.646388	0.48291	1.39712	-0.438767	-0.931129	-1.15652
TRINITY_DN54875_c0_g1	0.613767	0.770436	1.24349	-0.528098	-1.0639	-1.0357
TRINITY_DN28547_c0_g1	0.653891	0.738414	1.25861	-0.62816	-1.04824	-0.974514
TRINITY_DN2560_c0_g1	0.67117	0.627094	1.31169	-0.538219	-1.03974	-1.032
TRINITY_DN4357_c0_g1	0.545036	0.693743	1.3505	-0.539033	-1.07751	-0.97274
TRINITY_DN69354_c0_g1	0.440735	0.571403	1.4501	-0.401871	-1.24511	-0.81526
TRINITY_DN175_c0_g1	0.626466	0.531661	1.3734	-0.39607	-1.09685	-1.0386
TRINITY_DN4599_c0_g1	0.722946	0.417594	1.3819	-0.430262	-1.14509	-0.947081
TRINITY_DN1970_c2_g1	1.0584	0.456639	1.13622	-0.755351	-1.02698	-0.868931
TRINITY_DN3577_c0_g1	1.03069	0.536036	1.10131	-0.721256	-1.07888	-0.867903
TRINITY_DN8755_c0_g1	0.983296	0.52499	1.15584	-0.720261	-1.05401	-0.889854
TRINITY_DN10442_c0_g2	1.03518	0.496658	1.14063	-0.890823	-0.890823	-0.890823
TRINITY_DN282_c0_g1	0.993813	0.593555	1.11022	-0.925698	-0.904785	-0.867109
TRINITY_DN11271_c0_g2	1.21	0.433001	1.00529	-0.882763	-0.882763	-0.882763
TRINITY_DN58812_c0_g1	1.21477	0.39824	1.01569	-0.804615	-1.01947	-0.804615
TRINITY_DN20842_c0_g1	1.12657	0.533856	0.994452	-0.952981	-1.07513	-0.626767
TRINITY_DN9791_c0_g1	1.13552	0.567955	0.965388	-0.847088	-1.10971	-0.712064
TRINITY_DN13928_c0_g1	1.16337	0.593955	0.933474	-0.961708	-0.900843	-0.828252
TRINITY_DN40173_c0_g1	1.13036	0.550504	0.99861	-0.923825	-0.994842	-0.760812
TRINITY_DN7159_c0_g1	1.21265	0.650304	0.813686	-0.745099	-1.07508	-0.856467
TRINITY_DN8171_c1_g1	1.23165	0.588926	0.830174	-0.68338	-1.13327	-0.834102
TRINITY_DN7510_c0_g1	1.07298	0.728244	0.840543	-0.473354	-1.21984	-0.948577
TRINITY_DN10702_c0_g1	1.07029	0.638899	0.940181	-0.499541	-1.10588	-1.04395
TRINITY_DN32498_c0_g1	1.186	0.571161	0.856623	-0.473459	-1.1669	-0.973423
TRINITY_DN14891_c0_g1	1.12073	0.801693	0.780822	-0.717363	-0.942539	-1.04335
TRINITY_DN10023_c0_g1	1.08083	0.752939	0.870501	-0.731618	-1.10075	-0.8719
TRINITY_DN1235_c0_g1	1.06778	0.770904	0.864527	-0.672139	-1.05882	-0.972255
TRINITY_DN32166_c0_g2	1.19343	0.540033	0.904808	-0.568221	-1.03502	-1.03502
TRINITY_DN28941_c0_g1	1.14282	0.571165	0.952895	-0.646208	-0.993068	-1.0276
TRINITY_DN55553_c0_g1	1.196	0.600181	0.865052	-0.660275	-0.892863	-1.1081
TRINITY_DN15614_c1_g1	1.19794	0.633454	0.847604	-0.70721	-0.962396	-1.0094
TRINITY_DN22438_c0_g1	0.980151	0.681785	1.02054	-0.634376	-0.895203	-1.15289
TRINITY_DN4783_c0_g1	1.06219	0.71239	0.922407	-0.658084	-0.989524	-1.04938
TRINITY_DN7589_c0_g1	1.10211	0.645503	0.935616	-0.645746	-1.00096	-1.03653
TRINITY_DN9126_c0_g2	0.755259	0.983917	0.976583	-0.995925	-0.995925	-0.723909
TRINITY_DN3408_c0_g1	0.71769	1.07576	0.909385	-1.00348	-1.00746	-0.691895
TRINITY_DN7112_c0_g1	0.895715	0.936029	0.895715	-0.999707	-0.980617	-0.747136
TRINITY_DN44139_c0_g1	0.853488	0.987064	0.887428	-0.97898	-0.97898	-0.770019
TRINITY_DN12142_c0_g1	0.834153	0.973391	0.926252	-0.955123	-0.937578	-0.841096
TRINITY_DN10321_c0_g1	0.795837	1.04945	0.881407	-0.904629	-0.982066	-0.840003
TRINITY_DN5262_c0_g1	0.853666	0.993502	0.882739	-0.885729	-1.02201	-0.82217
TRINITY_DN7940_c0_g1	0.729562	0.995118	0.965873	-0.785464	-1.19017	-0.714917
TRINITY_DN16574_c0_g1	0.762361	1.02555	0.906433	-0.901967	-1.14676	-0.645617
TRINITY_DN3397_c0_g1	0.799355	1.02763	0.872213	-0.860075	-1.15762	-0.681497
TRINITY_DN14872_c0_g1	0.711673	1.17026	0.808433	-0.871042	-1.07815	-0.741168
TRINITY_DN26952_c0_g1	0.744356	1.13417	0.807821	-0.945478	-1.09153	-0.649339
TRINITY_DN6767_c0_g1	0.722479	1.08671	0.878652	-0.975072	-1.08822	-0.624546
TRINITY_DN62735_c0_g1	0.88227	0.913142	0.89776	-0.632683	-1.20157	-0.858923
TRINITY_DN6004_c0_g1	0.821644	0.862928	1.00407	-0.622681	-1.19152	-0.874447
TRINITY_DN62322_c0_g1	0.844989	1.00624	0.870955	-0.737992	-1.02182	-0.962375
TRINITY_DN858_c2_g1	0.872846	1.01257	0.809855	-0.60455	-1.09994	-0.990773
TRINITY_DN3903_c2_g1	0.927133	0.917163	0.863495	-0.648502	-1.1094	-0.949893
TRINITY_DN6248_c0_g1	0.939998	0.911725	0.862936	-0.685037	-1.09078	-0.938842
TRINITY_DN2443_c0_g1	0.981015	0.860868	0.836687	-0.758216	-1.25825	-0.662101
TRINITY_DN7585_c0_g1	0.977936	0.927423	0.79224	-0.709999	-1.18939	-0.798212
TRINITY_DN5582_c0_g1	0.976448	0.914723	0.781526	-0.646354	-1.2664	-0.759947
TRINITY_DN5580_c0_g1	1.0675	0.971057	0.651758	-0.767258	-1.1273	-0.795755
TRINITY_DN3421_c0_g3	0.928053	1.11261	0.650055	-0.758208	-1.10055	-0.831959
TRINITY_DN7825_c0_g1	0.936733	1.07447	0.688947	-0.781972	-1.10438	-0.813795
TRINITY_DN3418_c1_g1	0.790129	0.776219	1.10828	-0.794344	-1.21048	-0.669804
TRINITY_DN4026_c0_g1	0.839658	0.76499	1.07348	-0.76631	-1.22298	-0.688835
TRINITY_DN1613_c0_g1	0.828591	0.789228	1.07247	-0.91548	-1.13967	-0.635147
TRINITY_DN5818_c0_g1	0.880427	0.745933	1.07645	-0.886941	-1.10071	-0.715159
TRINITY_DN4338_c0_g1	0.909435	0.735448	1.05511	-0.848179	-1.13178	-0.720034
TRINITY_DN7636_c0_g1	0.842661	0.690816	1.15537	-0.854266	-1.09782	-0.736764
TRINITY_DN10781_c0_g1	0.799775	0.75954	1.13231	-0.847987	-1.12523	-0.718411
TRINITY_DN7733_c0_g1	0.951532	0.607581	1.11873	-0.856744	-1.11262	-0.708474
TRINITY_DN12098_c0_g1	0.857262	0.673802	1.16445	-0.80327	-1.0451	-0.847151
TRINITY_DN8500_c0_g1	0.89937	0.615445	1.17415	-0.856847	-1.01906	-0.813063
TRINITY_DN16564_c0_g1	0.628953	0.89804	1.16998	-0.871524	-0.953928	-0.871524
TRINITY_DN4766_c0_g1	0.657516	0.939585	1.10164	-0.75862	-1.05288	-0.887239
TRINITY_DN676_c0_g1	0.737764	0.772351	1.18276	-0.749893	-1.04331	-0.899675
TRINITY_DN1977_c0_g1	0.704702	0.872386	1.11663	-0.829298	-1.11888	-0.745543
TRINITY_DN16558_c0_g1	0.880568	0.845387	0.999767	-0.833448	-1.05883	-0.833448
TRINITY_DN55165_c0_g1	0.877766	0.925638	0.916173	-0.899745	-1.09419	-0.725645
TRINITY_DN3042_c0_g1	0.899242	0.82843	0.989163	-0.904195	-1.08829	-0.724351
TRINITY_DN14281_c0_g1	0.724506	0.878709	1.10989	-1.00203	-0.895158	-0.815924
TRINITY_DN11246_c0_g1	0.712351	0.903591	1.09304	-0.979517	-0.979517	-0.749951
TRINITY_DN9897_c0_g1	0.849616	0.814316	1.04845	-1.04257	-0.966646	-0.703164
TRINITY_DN465_c0_g2	0.839296	0.798165	1.07007	-0.981679	-1.03684	-0.689006
TRINITY_DN3141_c0_g1	0.823122	0.781886	1.11037	-0.973259	-0.953127	-0.788995
TRINITY_DN4258_c0_g1	0.869612	0.819341	1.03762	-0.950243	-0.975258	-0.80107
TRINITY_DN8109_c0_g2	0.860662	0.708593	1.10706	-0.588937	-1.09916	-0.988221
TRINITY_DN2305_c0_g1	0.820964	0.774052	1.09813	-0.667528	-1.12189	-0.903727
TRINITY_DN1342_c1_g1	0.809869	0.843513	1.07018	-0.816195	-0.986289	-0.921076
TRINITY_DN140_c1_g2	0.83525	0.800679	1.07976	-0.752869	-1.01492	-0.9479
TRINITY_DN11620_c0_g1	0.85406	0.734978	1.12445	-0.821381	-0.920549	-0.971558
TRINITY_DN8989_c0_g1	0.860268	0.795126	1.07014	-0.861699	-0.8929	-0.970936
TRINITY_DN48425_c0_g1	0.755942	0.837276	1.10942	-0.769512	-0.832267	-1.10086
TRINITY_DN15858_c0_g1	0.840328	0.716426	1.1367	-0.696874	-0.92871	-1.06787
TRINITY_DN56874_c0_g1	0.889838	0.981629	0.859698	-0.849337	-0.858755	-1.02307
TRINITY_DN196_c0_g1	0.992585	0.847575	0.890162	-0.843192	-0.86482	-1.02231
TRINITY_DN12515_c0_g1	0.988539	0.843235	0.891491	-0.860338	-0.787309	-1.07562
TRINITY_DN55011_c0_g1	0.999353	0.827909	0.896327	-0.894612	-0.773866	-1.05511
TRINITY_DN9124_c0_g1	0.945703	0.720978	1.05261	-0.850242	-0.998749	-0.870303
TRINITY_DN7692_c0_g1	0.996908	0.746588	0.984177	-0.915188	-0.900885	-0.911599
TRINITY_DN7983_c0_g1	0.913177	0.776156	1.03949	-0.93375	-0.890427	-0.90465
TRINITY_DN61496_c0_g1	0.910329	0.800263	1.02132	-0.910638	-0.910638	-0.910638
TRINITY_DN15369_c0_g1	0.89062	0.785892	1.05222	-0.909578	-0.909578	-0.909578
TRINITY_DN18063_c0_g1	1.04168	0.705345	0.968263	-0.825292	-1.02466	-0.865337
TRINITY_DN5260_c0_g1	1.03264	0.77654	0.910789	-0.848885	-1.05806	-0.813029
TRINITY_DN7107_c0_g1	0.974902	0.832781	0.912621	-0.713145	-1.01465	-0.992514
TRINITY_DN7908_c0_g1	0.925865	0.797866	1.00491	-0.820579	-0.990324	-0.91774
TRINITY_DN8616_c1_g1	0.956979	0.813757	0.959077	-0.799877	-0.969167	-0.960768
TRINITY_DN5457_c0_g1	0.990386	0.805386	0.933056	-0.812524	-1.00052	-0.91578
TRINITY_DN17206_c0_g1	0.710283	1.08361	0.89606	-1.12564	-0.664339	-0.89997
TRINITY_DN24974_c0_g1	0.834011	1.00415	0.885783	-1.01308	-0.751439	-0.959427
TRINITY_DN9650_c0_g1	0.720039	0.962296	1.01816	-1.1421	-0.769822	-0.788577
TRINITY_DN15813_c0_g3	0.751243	1.00227	0.949047	-1.1424	-0.715712	-0.84444
TRINITY_DN4419_c0_g1	0.890418	0.866011	0.958472	-1.11991	-0.719025	-0.875967
TRINITY_DN5519_c0_g1	0.903194	0.899288	0.920249	-1.1035	-0.809617	-0.809617
TRINITY_DN7663_c1_g1	0.699278	1.07359	0.934605	-0.829892	-0.809306	-1.06828
TRINITY_DN11714_c0_g1	0.586936	1.07501	1.03342	-0.980971	-0.857201	-0.857201
TRINITY_DN12923_c0_g3	0.612674	1.01056	1.0803	-0.901177	-0.901177	-0.901177
TRINITY_DN5466_c0_g1	0.745728	0.924147	1.05015	-1.02286	-0.83107	-0.86609
TRINITY_DN10497_c0_g1	0.701015	0.93957	1.07612	-0.890977	-0.852499	-0.973225
TRINITY_DN66968_c0_g1	0.763682	0.597155	1.29755	-1.00371	-0.818728	-0.835948
TRINITY_DN117_c1_g2	0.897842	0.551622	1.22303	-0.937505	-0.937505	-0.797479
TRINITY_DN9772_c0_g1	0.859948	0.64447	1.19144	-0.889089	-0.941798	-0.864967
TRINITY_DN3421_c0_g1	0.982645	0.642812	1.06422	-1.04348	-0.972764	-0.67343
TRINITY_DN887_c0_g1	0.923747	0.687734	1.09429	-0.946045	-1.0082	-0.751527
TRINITY_DN2778_c0_g1	0.805948	0.61652	1.23953	-0.998519	-0.994991	-0.668486
TRINITY_DN10628_c0_g1	0.817391	0.658806	1.17771	-0.999808	-1.09465	-0.559446
TRINITY_DN6236_c0_g1	0.820898	0.715624	1.14933	-0.979696	-1.05024	-0.655922
TRINITY_DN8112_c0_g1	0.85827	0.86378	0.988886	-1.13586	-0.853684	-0.721394
TRINITY_DN5783_c0_g1	0.877804	0.898383	0.948625	-1.06527	-0.902703	-0.756837
TRINITY_DN861_c0_g1	0.865398	0.872976	0.982815	-1.0581	-0.932939	-0.730145
TRINITY_DN11950_c0_g1	0.999254	0.792452	0.92695	-1.04095	-0.946909	-0.7308
TRINITY_DN4046_c0_g1	0.931236	0.763788	1.02175	-1.07126	-0.867412	-0.778107
TRINITY_DN8607_c0_g1	1.02804	0.723857	0.95646	-1.0951	-0.850266	-0.762996
TRINITY_DN69265_c0_g1	0.738746	0.751807	1.185	-1.1465	-0.738499	-0.790552
TRINITY_DN10991_c0_g3	0.714224	0.725398	1.22975	-1.0897	-0.879984	-0.699692
TRINITY_DN45576_c0_g1	0.847297	0.795481	1.02967	-1.20547	-0.906588	-0.56039
TRINITY_DN358_c0_g1	0.836232	0.715333	1.12656	-1.16552	-0.849734	-0.662875
TRINITY_DN15394_c0_g3	0.908677	0.624335	1.12353	-1.17865	-0.881923	-0.595976
TRINITY_DN8032_c0_g1	1.26744	-0.0323054	1.03887	-1.38487	-0.453124	-0.436011
TRINITY_DN15944_c0_g1	1.02139	0.169482	1.1187	-1.52111	-0.233124	-0.555338
TRINITY_DN62526_c0_g1	1.02037	-0.0115938	1.2561	-1.35992	-0.205422	-0.699537
TRINITY_DN4747_c0_g2	1.29775	0.296834	0.964775	-1.0841	-0.608235	-0.867026
TRINITY_DN8077_c0_g1	1.10869	0.47358	1.0608	-1.10043	-0.670323	-0.872318
TRINITY_DN69381_c0_g1	1.09217	0.485351	1.08344	-1.02172	-0.748015	-0.89123
TRINITY_DN17498_c0_g1	1.07507	0.430564	1.06329	-1.32425	-0.622336	-0.622336
TRINITY_DN9160_c0_g1	1.10841	0.511367	1.0222	-1.18226	-0.760964	-0.698742
TRINITY_DN17732_c0_g1	1.07778	0.394581	1.12631	-1.17963	-0.798257	-0.62078
TRINITY_DN7370_c0_g1	0.93311	0.588199	1.15548	-1.08948	-0.820719	-0.766587
TRINITY_DN18350_c0_g3	0.898195	0.478707	1.2484	-1.14216	-0.766033	-0.717109
TRINITY_DN5709_c0_g1	0.88212	0.60891	1.15443	-1.20641	-0.602239	-0.836812
TRINITY_DN9266_c0_g1	1.01501	0.457097	1.14909	-1.15929	-0.612873	-0.849031
TRINITY_DN8157_c0_g1	1.19388	0.530668	0.81763	-1.3571	-0.79326	-0.391817
TRINITY_DN9189_c0_g1	1.22215	0.532034	0.816946	-1.31771	-0.757105	-0.496311
TRINITY_DN145_c0_g1	1.24961	0.448518	0.829272	-1.34122	-0.746761	-0.439414
TRINITY_DN1798_c0_g1	1.13903	0.533626	0.946358	-1.24602	-0.802994	-0.570001
TRINITY_DN14648_c0_g1	1.2213	0.447392	0.911041	-1.26696	-0.731865	-0.580908
TRINITY_DN5637_c0_g1	1.18124	0.365255	0.903045	-1.44572	-0.677757	-0.326056
TRINITY_DN662_c1_g1	1.09316	0.528599	0.895344	-1.47222	-0.595282	-0.449602
TRINITY_DN5192_c0_g1	1.08581	0.617289	0.852998	-1.41766	-0.734438	-0.403995
TRINITY_DN2318_c1_g1	1.16004	0.172166	1.1028	-1.29963	-0.761263	-0.374112
TRINITY_DN7115_c0_g1	1.08207	0.262086	1.10497	-1.29472	-0.890933	-0.263481
TRINITY_DN3544_c0_g1	1.22292	0.262326	1.05919	-1.15113	-0.791582	-0.601722
TRINITY_DN12229_c0_g1	1.05301	0.155092	1.25551	-1.20326	-0.786304	-0.474036
TRINITY_DN17663_c0_g1	0.442761	0.418263	1.59268	-0.789841	-1.03725	-0.626617
TRINITY_DN10516_c0_g2	0.442496	0.277645	1.64442	-0.951114	-0.951114	-0.462334
TRINITY_DN8932_c1_g1	0.463859	0.0957911	1.71545	-0.874942	-0.90881	-0.491349
TRINITY_DN16026_c0_g1	1.00819	0.130636	1.36045	-0.907857	-0.907857	-0.683562
TRINITY_DN12088_c0_g1	0.738328	0.183706	1.52668	-0.881068	-0.990401	-0.577241
TRINITY_DN18141_c0_g1	0.842397	0.404045	1.34148	-0.941325	-1.03045	-0.616144
TRINITY_DN58637_c0_g1	0.80279	0.300559	1.41788	-0.990941	-0.990941	-0.539343
TRINITY_DN51227_c0_g1	0.836582	-0.0950409	1.56366	-0.733422	-0.976836	-0.594941
TRINITY_DN12477_c0_g2	0.75194	-0.0143436	1.56196	-1.03659	-0.879077	-0.383882
TRINITY_DN69706_c0_g1	0.888724	0.180288	1.44055	-0.84306	-0.793757	-0.872745
TRINITY_DN20486_c0_g2	0.791729	0.13557	1.51572	-0.751915	-0.669365	-1.02174
TRINITY_DN11271_c0_g1	0.713757	0.334368	1.48506	-0.920065	-0.69305	-0.920065
TRINITY_DN1062_c1_g3	0.703763	0.48275	1.40979	-0.789671	-0.783701	-1.02293
TRINITY_DN11754_c0_g1	0.727638	0.282267	1.48174	-1.10432	-0.611653	-0.775669
TRINITY_DN4489_c0_g1	0.862694	0.309163	1.39758	-0.920736	-0.831255	-0.817444
TRINITY_DN4170_c0_g2	0.890605	0.410088	1.3213	-0.870713	-0.85142	-0.899862
TRINITY_DN6792_c0_g2	0.900503	0.418991	1.30558	-0.960025	-0.85666	-0.808387
TRINITY_DN5955_c0_g1	0.913433	0.369973	1.30481	-1.04805	-0.62557	-0.914598
TRINITY_DN10105_c0_g1	0.807904	0.472346	1.33061	-1.08295	-0.681472	-0.84644
TRINITY_DN8648_c0_g1	0.921146	0.441318	1.20762	-0.834731	-0.483039	-1.25231
TRINITY_DN10266_c0_g2	0.905032	0.544517	1.18851	-1.03856	-0.560945	-1.03856
TRINITY_DN27369_c0_g1	0.955095	0.425043	1.17973	-1.06776	-0.384058	-1.10805
TRINITY_DN14_c0_g1	0.501218	0.647113	1.39383	-0.834226	-0.512784	-1.19515
TRINITY_DN3257_c0_g1	0.513641	0.703523	1.36155	-0.826587	-0.585214	-1.16691
TRINITY_DN660_c1_g4	0.766265	0.70377	1.16251	-1.01535	-0.471318	-1.14588
TRINITY_DN71422_c0_g1	0.703342	0.604854	1.30537	-1.03376	-0.54605	-1.03376
TRINITY_DN6888_c0_g1	0.96215	0.628257	0.72754	-1.26065	-1.23649	0.17919
TRINITY_DN11353_c2_g2	0.917248	0.627537	0.818008	-1.19876	-1.28245	0.118413
TRINITY_DN4102_c0_g1	0.918213	0.572081	0.802011	-1.20656	-1.29824	0.212501
TRINITY_DN12607_c0_g1	0.913237	0.458621	0.903924	-1.39916	-1.06946	0.192841
TRINITY_DN1106_c0_g3	0.860609	0.538519	0.891336	-1.32903	-1.1686	0.207167
TRINITY_DN261_c0_g1	1.2083	0.34612	0.715461	-1.19836	-1.2059	0.134389
TRINITY_DN6911_c1_g1	0.99165	0.376421	0.962393	-1.27732	-1.14408	0.0909375
TRINITY_DN6394_c0_g1	1.03159	0.437012	0.979132	-1.24515	-1.10758	-0.0950024
TRINITY_DN8850_c0_g1	1.06354	0.199603	1.03983	-1.47175	-0.759319	-0.0719076
TRINITY_DN5014_c0_g1	1.10126	0.172025	0.977804	-1.40147	-0.912909	0.0632896
TRINITY_DN62832_c0_g1	0.85012	0.352311	1.13261	-1.51549	-0.754604	-0.0649472
TRINITY_DN1551_c1_g1	0.885588	0.142971	1.20852	-1.43006	-0.830157	0.0231326
TRINITY_DN3191_c0_g1	0.917592	0.0890485	1.27318	-1.01555	-1.22315	-0.0411264
TRINITY_DN8131_c0_g1	0.677727	0.350882	1.39095	-1.24921	-0.92973	-0.240626
TRINITY_DN10969_c0_g1	0.777719	0.415967	1.3259	-1.11757	-1.04184	-0.360183
TRINITY_DN12476_c0_g1	1.27233	0.632147	0.664201	-0.721687	-1.31964	-0.527351
TRINITY_DN5361_c1_g1	1.29353	0.442345	0.762634	-0.668135	-1.37778	-0.452593
TRINITY_DN9912_c0_g1	1.2213	0.687165	0.603543	-0.834108	-1.37213	-0.305763
TRINITY_DN2764_c0_g1	1.22898	0.476501	0.706178	-0.894235	-1.39625	-0.12117
TRINITY_DN5337_c0_g1	1.19158	0.457171	0.824163	-0.777534	-1.41786	-0.277519
TRINITY_DN4873_c0_g1	1.18903	0.529903	0.581517	-0.920299	-1.45423	0.0740793
TRINITY_DN3418_c0_g1	1.16016	0.544709	0.69655	-1.11748	-1.27407	-0.00986491
TRINITY_DN7084_c0_g1	1.08202	0.677929	0.675122	-0.973664	-1.40077	-0.0606341
TRINITY_DN2286_c0_g1	1.24916	0.200722	0.82682	-0.894865	-1.3838	0.00195919
TRINITY_DN2579_c0_g1	1.32439	0.203278	0.74067	-0.82519	-1.40487	-0.0382806
TRINITY_DN8460_c0_g1	1.00219	0.326595	1.04098	-0.847121	-1.44267	-0.0799819
TRINITY_DN842_c0_g1	1.13191	0.434168	0.829442	-1.07212	-1.3009	-0.0224977
TRINITY_DN8312_c0_g1	1.04122	0.495619	0.854929	-0.990637	-1.39927	-0.00186292
TRINITY_DN1742_c0_g1	1.08796	0.620962	0.78612	-0.901563	-1.40104	-0.192431
TRINITY_DN4270_c0_g2	1.06986	0.560903	0.866676	-1.02422	-1.30908	-0.164142
TRINITY_DN22891_c0_g1	0.690459	0.587288	1.08722	-0.867447	-1.49795	0.000422095
TRINITY_DN10501_c0_g1	0.71392	0.25891	1.31489	-0.725994	-1.46926	-0.0924686
TRINITY_DN16092_c0_g1	0.764471	0.74579	0.967839	-0.763265	-1.51687	-0.19796
TRINITY_DN4580_c1_g1	0.763666	0.65956	1.10134	-0.637777	-1.48288	-0.403907
TRINITY_DN4750_c0_g2	0.970387	0.589922	0.95421	-0.739877	-1.46944	-0.305199
TRINITY_DN582_c0_g3	1.02019	0.544001	0.832976	-0.579668	-1.60938	-0.208116
TRINITY_DN16582_c0_g1	1.03961	0.466243	1.01919	-0.759633	-1.39637	-0.369032
TRINITY_DN5778_c0_g1	1.13889	0.509041	0.91738	-0.814298	-1.32613	-0.424875
TRINITY_DN217_c0_g2	0.901066	0.690929	0.969494	-0.589221	-1.47536	-0.496913
TRINITY_DN4537_c0_g1	0.990501	0.524267	1.03619	-0.594986	-1.42711	-0.528864
TRINITY_DN174_c0_g1	1.16584	-0.00375405	1.22239	-0.718786	-1.18115	-0.484541
TRINITY_DN10562_c0_g1	1.19118	0.077315	1.16648	-0.786035	-1.16877	-0.480163
TRINITY_DN227_c6_g1	1.18507	0.139591	1.18267	-0.752159	-1.0665	-0.688662
TRINITY_DN48461_c0_g1	1.26167	0.069117	1.11358	-0.680406	-1.15089	-0.613067
TRINITY_DN16463_c0_g1	1.04928	0.427261	1.15305	-0.993449	-0.993449	-0.642693
TRINITY_DN47946_c0_g1	1.09205	0.230444	1.21637	-0.857102	-1.09188	-0.58988
TRINITY_DN25115_c0_g1	1.20809	0.423069	0.970333	-0.6648	-1.19487	-0.74182
TRINITY_DN554_c3_g1	1.27345	0.321173	0.965219	-0.75951	-1.1704	-0.629934
TRINITY_DN12052_c0_g1	1.28288	0.255151	0.996085	-0.742016	-1.16112	-0.630981
TRINITY_DN6950_c0_g1	1.33116	0.22281	0.989888	-0.884303	-0.970173	-0.689385
TRINITY_DN7960_c0_g1	1.34911	0.38962	0.846056	-0.831873	-1.08132	-0.671585
TRINITY_DN2437_c0_g1	1.37463	0.24822	0.90416	-0.881773	-1.04661	-0.598629
TRINITY_DN14693_c0_g1	1.41407	0.266533	0.83788	-0.818263	-1.08717	-0.613052
TRINITY_DN6070_c0_g1	1.12424	0.579152	0.917698	-0.723521	-1.2913	-0.606273
TRINITY_DN3292_c0_g1	0.97982	0.714498	0.958609	-0.788572	-1.28627	-0.578085
TRINITY_DN8354_c0_g1	1.08018	0.733815	0.865361	-0.832671	-1.19483	-0.65186
TRINITY_DN11481_c0_g1	1.02849	0.737439	0.906009	-0.744155	-1.25165	-0.676127
TRINITY_DN1062_c1_g1	0.951621	0.526865	1.11397	-0.807546	-1.29917	-0.485742
TRINITY_DN2329_c0_g1	0.83138	0.545674	1.17976	-0.734993	-1.36889	-0.452925
TRINITY_DN17590_c0_g1	0.747069	0.662016	1.22286	-0.831985	-1.2131	-0.586864
TRINITY_DN7958_c0_g1	0.862219	0.633442	1.127	-0.971177	-1.19879	-0.452691
TRINITY_DN18896_c0_g1	0.76832	0.805834	1.1085	-1.10639	-0.968626	-0.607639
TRINITY_DN7160_c0_g1	0.735852	0.793003	1.15324	-1.02728	-1.02132	-0.633497
TRINITY_DN12029_c0_g1	0.763958	0.809905	1.08738	-1.11261	-1.03984	-0.50879
TRINITY_DN3951_c0_g1	0.662636	0.797815	1.16529	-1.0864	-1.08703	-0.452312
TRINITY_DN2701_c0_g2	0.723895	0.568075	1.32186	-1.07434	-0.952407	-0.587078
TRINITY_DN2511_c0_g1	0.66144	0.648479	1.29655	-1.15956	-0.909977	-0.536928
TRINITY_DN5928_c0_g1	0.7795	0.679174	1.17507	-1.16649	-0.971538	-0.49571
TRINITY_DN7175_c0_g1	0.723625	0.662429	1.18819	-1.19182	-1.04462	-0.337802
TRINITY_DN6813_c0_g1	0.756753	0.711684	1.09785	-1.07484	-1.21905	-0.272396
TRINITY_DN15282_c0_g1	0.77076	0.649985	1.12712	-1.11884	-1.18366	-0.245367
TRINITY_DN16575_c0_g1	0.754732	0.491617	1.2344	-1.1337	-1.15953	-0.187518
TRINITY_DN4107_c0_g1	0.776394	0.578795	1.18371	-1.14215	-1.13488	-0.261868
TRINITY_DN9411_c0_g1	0.78535	0.749509	1.06791	-1.13952	-1.12658	-0.33667
TRINITY_DN5009_c0_g1	0.814396	0.793811	1.00737	-1.13023	-1.13718	-0.348167
TRINITY_DN14840_c0_g1	0.900138	0.725495	1.01665	-1.13416	-1.07523	-0.432886
TRINITY_DN9385_c0_g1	0.830563	0.741647	1.05936	-1.13556	-1.08666	-0.409347
TRINITY_DN3281_c0_g1	0.981568	0.588209	0.977112	-1.18727	-1.12808	-0.231538
TRINITY_DN12786_c0_g3	0.940773	0.653436	1.02066	-1.16534	-1.06947	-0.380066
TRINITY_DN4662_c1_g10	1.01767	0.663915	0.934513	-1.12	-1.12	-0.376097
TRINITY_DN2129_c0_g2	0.458672	0.653967	1.28367	-1.52888	-0.448568	-0.41886
TRINITY_DN4181_c0_g1	0.238942	0.651221	1.36722	-1.51995	-0.552249	-0.185191
TRINITY_DN12055_c0_g1	0.325501	0.684952	1.37945	-1.39062	-0.710492	-0.288789
TRINITY_DN1187_c0_g2	0.55485	0.440056	1.37426	-1.46461	-0.619165	-0.285395
TRINITY_DN7951_c0_g1	0.72579	0.256675	1.3633	-1.42732	-0.671057	-0.247395
TRINITY_DN9654_c0_g1	0.481981	0.357076	1.48569	-1.32367	-0.800339	-0.200736
TRINITY_DN10372_c0_g1	0.398123	0.455621	1.54354	-1.23606	-0.73767	-0.423555
TRINITY_DN15784_c0_g1	0.77636	0.887763	0.927273	-1.37436	-0.85332	-0.363716
TRINITY_DN7189_c1_g2	0.793698	0.854985	0.903086	-1.41497	-0.864354	-0.272442
TRINITY_DN9938_c0_g1	0.793806	0.88477	0.884558	-1.43624	-0.794629	-0.332268
TRINITY_DN2449_c0_g1	0.724391	0.968796	0.870574	-1.42214	-0.799572	-0.34205
TRINITY_DN2013_c1_g3	0.702865	0.976967	0.850725	-1.47217	-0.753265	-0.305126
TRINITY_DN312_c0_g1	0.741128	0.944161	0.906	-1.41201	-0.746683	-0.432593
TRINITY_DN8643_c0_g1	0.756279	0.963766	0.858948	-1.44066	-0.707005	-0.431328
TRINITY_DN3939_c0_g1	0.767577	0.943421	0.85212	-1.45373	-0.736305	-0.37308
TRINITY_DN4631_c0_g1	0.690368	0.946993	0.864466	-1.53567	-0.647821	-0.318335
TRINITY_DN5909_c0_g1	0.695998	0.98943	0.813331	-1.5349	-0.647286	-0.316576
TRINITY_DN8082_c0_g1	0.731275	0.932718	0.856329	-1.50866	-0.69842	-0.313237
TRINITY_DN1298_c0_g1	0.718455	0.875661	0.923221	-1.50662	-0.710338	-0.300382
TRINITY_DN10_c0_g2	0.622585	1.0203	0.774649	-1.56768	-0.701106	-0.148748
TRINITY_DN1314_c1_g2	0.698071	0.980512	0.79902	-1.52022	-0.746552	-0.21083
TRINITY_DN1572_c0_g1	0.685248	1.01693	0.758404	-1.54861	-0.687369	-0.224604
TRINITY_DN8647_c0_g1	0.62397	1.05969	0.807923	-1.4447	-0.839541	-0.20735
TRINITY_DN14564_c0_g1	0.62815	1.09046	0.75983	-1.48372	-0.764597	-0.230128
TRINITY_DN13269_c0_g1	0.673574	1.11528	0.714787	-1.47105	-0.733572	-0.299016
TRINITY_DN8738_c0_g1	0.836228	1.03642	0.673074	-1.45268	-0.727988	-0.365057
TRINITY_DN30226_c0_g1	0.746326	1.08464	0.694911	-1.47319	-0.698525	-0.354168
TRINITY_DN1998_c0_g1	0.762732	1.06724	0.678362	-1.48884	-0.713125	-0.30637
TRINITY_DN17598_c0_g1	0.773102	1.01553	0.746136	-1.42031	-0.853872	-0.260585
TRINITY_DN1101_c0_g1	0.849083	0.940646	0.736728	-1.46491	-0.797303	-0.264246
TRINITY_DN47506_c1_g1	0.818312	0.952537	0.801707	-1.43985	-0.747493	-0.385212
TRINITY_DN7288_c0_g1	0.814154	0.974803	0.783879	-1.41025	-0.813505	-0.349085
TRINITY_DN14184_c0_g1	0.71774	1.02057	0.782648	-1.4834	-0.733274	-0.30429
TRINITY_DN17314_c0_g1	0.763215	1.02383	0.755485	-1.47257	-0.704764	-0.365201
TRINITY_DN3066_c0_g1	0.788079	1.00449	0.765445	-1.45128	-0.73415	-0.372581
TRINITY_DN6588_c0_g1	0.577177	0.862319	0.996553	-1.60867	-0.418655	-0.408722
TRINITY_DN735_c0_g1	0.639055	0.845016	0.91176	-1.66162	-0.455845	-0.27837
TRINITY_DN1847_c0_g1	0.565011	0.781833	1.03859	-1.64387	-0.453152	-0.288412
TRINITY_DN18902_c0_g1	0.577675	0.817572	1.00376	-1.62116	-0.561619	-0.21622
TRINITY_DN4260_c0_g2	0.831852	0.799073	0.873876	-1.5414	-0.663161	-0.300238
TRINITY_DN914_c0_g1	0.841585	0.788697	0.886182	-1.51966	-0.696146	-0.30066
TRINITY_DN11892_c0_g1	0.88943	0.795754	0.872499	-1.48418	-0.669885	-0.403622
TRINITY_DN10042_c0_g1	0.906551	0.811262	0.830503	-1.49799	-0.656903	-0.39342
TRINITY_DN9060_c0_g1	0.912107	0.830752	0.79825	-1.50433	-0.660251	-0.37653
TRINITY_DN13591_c0_g1	0.95813	0.70462	0.817076	-1.57457	-0.572757	-0.332497
TRINITY_DN7155_c0_g1	0.918022	0.748797	0.789643	-1.59239	-0.610907	-0.253165
TRINITY_DN14756_c0_g1	0.864399	0.770877	0.855904	-1.57101	-0.591551	-0.32862
TRINITY_DN5422_c0_g1	0.820456	0.773409	0.862751	-1.61873	-0.499705	-0.338183
TRINITY_DN3416_c0_g1	0.824398	0.793392	0.831638	-1.62456	-0.512152	-0.31272
TRINITY_DN4464_c0_g1	0.857176	0.769357	0.823397	-1.6219	-0.518835	-0.309195
TRINITY_DN6250_c0_g1	0.856802	0.670264	0.836056	-1.69653	-0.426195	-0.240397
TRINITY_DN21742_c0_g1	0.868866	0.705695	0.848039	-1.64708	-0.472309	-0.303206
TRINITY_DN55544_c0_g1	0.874624	0.695148	0.855092	-1.64006	-0.499293	-0.285508
TRINITY_DN7836_c0_g1	0.87374	0.635523	0.877929	-1.65449	-0.533948	-0.198759
TRINITY_DN55017_c0_g1	0.8209	0.72511	0.859924	-1.6419	-0.573259	-0.190771
TRINITY_DN4257_c0_g1	0.854243	0.740555	0.791633	-1.66029	-0.556671	-0.169471
TRINITY_DN3703_c0_g2	0.842084	0.734875	0.823319	-1.6582	-0.525999	-0.216076
TRINITY_DN3733_c0_g1	0.759788	0.68602	1.02028	-1.54509	-0.683781	-0.237225
TRINITY_DN4108_c0_g1	0.733487	0.782736	0.975645	-1.55598	-0.606537	-0.329348
TRINITY_DN62801_c0_g1	0.811945	0.658221	0.987476	-1.58885	-0.557971	-0.310821
TRINITY_DN5581_c0_g1	0.771831	0.636381	0.968051	-1.64875	-0.56269	-0.164819
TRINITY_DN25894_c1_g1	0.695947	0.713642	0.939585	-1.67392	-0.553928	-0.12133
TRINITY_DN9624_c0_g1	0.760172	0.804031	0.877006	-1.62058	-0.557849	-0.262776
TRINITY_DN3382_c0_g1	0.751355	0.792833	0.890036	-1.60605	-0.629012	-0.199163
TRINITY_DN4330_c0_g1	0.700719	0.815185	0.923877	-1.60082	-0.614873	-0.224085
TRINITY_DN9347_c0_g1	0.703412	0.798252	0.913461	-1.63134	-0.572402	-0.211384
TRINITY_DN6600_c1_g1	0.773536	0.829581	0.819216	-1.61251	-0.643907	-0.165921
TRINITY_DN7232_c0_g1	0.82906	0.79486	0.835562	-1.59051	-0.628676	-0.240297
TRINITY_DN3325_c0_g1	0.790582	0.791577	0.884529	-1.56335	-0.690332	-0.213007
TRINITY_DN3776_c0_g1	0.705607	0.767973	1.10093	-1.38817	-0.779669	-0.406668
TRINITY_DN97_c0_g1	0.818578	0.684752	1.0721	-1.38983	-0.789278	-0.39632
TRINITY_DN1024_c4_g1	0.743241	0.785992	1.03106	-1.47024	-0.619258	-0.470792
TRINITY_DN58_c0_g3	0.638371	0.708592	1.19511	-1.41517	-0.673978	-0.452929
TRINITY_DN18781_c0_g1	0.857402	0.485579	1.13919	-1.49255	-0.578285	-0.411344
TRINITY_DN13733_c0_g1	0.870112	0.459422	1.18618	-1.41715	-0.63008	-0.468487
TRINITY_DN8183_c0_g1	0.785522	0.528748	1.24825	-1.33847	-0.660011	-0.564039
TRINITY_DN12292_c0_g1	0.931172	0.596856	1.09431	-1.30009	-0.747024	-0.575229
TRINITY_DN13314_c0_g1	1.01032	0.706713	0.819517	-1.49788	-0.4072	-0.631465
TRINITY_DN12853_c0_g1	1.10448	0.65857	0.760526	-1.49258	-0.449461	-0.581534
TRINITY_DN18237_c0_g1	0.944221	0.559009	1.02013	-1.48744	-0.46212	-0.573796
TRINITY_DN1347_c0_g1	0.959265	0.721512	0.944918	-1.3653	-0.566883	-0.693509
TRINITY_DN3997_c0_g1	0.836649	0.787798	0.962037	-1.44407	-0.481797	-0.660619
TRINITY_DN11360_c0_g1	0.837744	0.715968	1.00652	-1.47656	-0.491344	-0.592325
TRINITY_DN25_c1_g2	0.847792	0.727127	0.994585	-1.4689	-0.55189	-0.548714
TRINITY_DN7302_c0_g1	0.88956	0.982598	0.79549	-1.28777	-0.68994	-0.68994
TRINITY_DN2927_c0_g1	0.859529	0.950101	0.848178	-1.32129	-0.677467	-0.659055
TRINITY_DN9722_c0_g1	0.835725	0.945061	0.901406	-1.25676	-0.696695	-0.728732
TRINITY_DN3610_c0_g1	0.788869	1.01348	0.879086	-1.2368	-0.674373	-0.770261
TRINITY_DN9036_c0_g1	0.746634	0.891423	1.02764	-1.24556	-0.583491	-0.836646
TRINITY_DN5623_c0_g1	0.77428	0.83702	1.05445	-1.26351	-0.766088	-0.636148
TRINITY_DN5212_c0_g1	0.812846	0.866914	0.967771	-1.34011	-0.670826	-0.636591
TRINITY_DN7772_c0_g1	0.865581	0.77281	1.02306	-1.29142	-0.667436	-0.702591
TRINITY_DN3355_c0_g1	1.04147	0.719773	0.886059	-1.28353	-0.813778	-0.549994
TRINITY_DN1024_c0_g1	0.91691	0.743995	0.95546	-1.37633	-0.741905	-0.498127
TRINITY_DN1700_c1_g1	0.969394	0.815587	0.880774	-1.2973	-0.686607	-0.681848
TRINITY_DN4283_c0_g1	0.927397	0.858653	0.882612	-1.28872	-0.763195	-0.616749
TRINITY_DN69661_c0_g1	0.966761	0.739782	0.984677	-1.19189	-0.793858	-0.705469
TRINITY_DN14364_c0_g3	0.870957	0.815776	0.995504	-1.23147	-0.814934	-0.635837
TRINITY_DN494_c0_g2	0.896154	0.824015	0.961748	-1.24419	-0.7944	-0.64333
TRINITY_DN3265_c0_g1	0.898322	0.849082	0.845022	-1.45078	-0.598805	-0.542839
TRINITY_DN8039_c0_g1	0.851841	0.946511	0.797881	-1.43251	-0.661439	-0.502288
TRINITY_DN732_c0_g1	0.799356	0.949945	0.855237	-1.41943	-0.663884	-0.521219
TRINITY_DN66027_c0_g1	0.922431	0.927686	0.808229	-1.28832	-0.821085	-0.548941
TRINITY_DN7308_c0_g1	0.941956	0.892096	0.832439	-1.28776	-0.77641	-0.602319
TRINITY_DN585_c1_g1	0.96471	0.9031	0.792433	-1.2911	-0.788443	-0.580696
TRINITY_DN3029_c1_g1	0.955395	0.910702	0.760414	-1.35622	-0.764509	-0.505786
TRINITY_DN2894_c0_g1	0.893826	0.934179	0.804411	-1.34539	-0.790171	-0.496856
TRINITY_DN208_c2_g1	0.855832	0.890892	0.894745	-1.35529	-0.711492	-0.574686
TRINITY_DN557_c1_g1	0.864242	0.910127	0.873159	-1.33185	-0.765138	-0.550544
TRINITY_DN2342_c0_g1	0.799719	0.987801	0.842403	-1.37016	-0.675839	-0.583928
TRINITY_DN58455_c0_g1	0.810629	1.00138	0.84011	-1.31002	-0.76478	-0.577321
TRINITY_DN10006_c0_g1	0.793593	0.947869	0.897996	-1.34427	-0.746431	-0.548756
TRINITY_DN6780_c0_g1	0.929105	0.819525	0.698751	-1.22632	-1.21366	-0.00739974
TRINITY_DN5361_c0_g2	0.944703	0.68642	0.822649	-1.15972	-1.27047	-0.0235776
TRINITY_DN2563_c0_g1	0.928621	0.813266	0.722664	-1.10981	-1.31167	-0.043068
TRINITY_DN7957_c0_g1	0.986694	0.731366	0.692711	-1.11876	-1.32623	0.0342222
TRINITY_DN7349_c0_g1	0.898622	0.774815	0.73597	-1.11622	-1.34243	0.0492436
TRINITY_DN4843_c0_g1	0.814696	0.845434	0.822765	-1.40594	-0.978921	-0.0980324
TRINITY_DN9167_c0_g1	0.885761	0.815704	0.797982	-1.38408	-0.991036	-0.124335
TRINITY_DN1311_c0_g1	0.85892	0.820114	0.80401	-1.38587	-1.00724	-0.0899417
TRINITY_DN8703_c0_g1	0.789741	0.919965	0.795632	-1.35322	-1.02442	-0.1277
TRINITY_DN52952_c0_g1	0.726769	0.910426	0.851318	-1.35961	-1.02944	-0.0994595
TRINITY_DN58633_c0_g1	0.856705	0.820016	0.69083	-1.42347	-1.0397	0.0956188
TRINITY_DN10444_c0_g1	0.916858	0.797721	0.671978	-1.35435	-1.1096	0.0773908
TRINITY_DN10693_c0_g1	0.860937	0.815645	0.687597	-1.33356	-1.1522	0.121578
TRINITY_DN2029_c0_g1	0.881771	0.723576	0.797911	-1.45644	-0.969804	0.0229819
TRINITY_DN6553_c0_g2	0.844866	0.751978	0.789483	-1.43688	-1.01421	0.0647638
TRINITY_DN6743_c0_g1	0.829383	0.764166	0.846952	-1.3596	-1.07811	-0.00278974
TRINITY_DN13083_c0_g1	0.914167	0.68775	0.795033	-1.37994	-1.07323	0.0562225
TRINITY_DN8992_c0_g1	0.69103	0.847646	0.852381	-1.28302	-1.19332	0.0852814
TRINITY_DN3848_c0_g1	0.519621	0.772489	0.923569	-1.29322	-1.23012	0.307663
TRINITY_DN11573_c0_g2	0.714842	1.06834	0.677284	-1.24427	-1.15635	-0.0598534
TRINITY_DN5072_c0_g1	0.710018	0.991857	0.720604	-1.31702	-1.12162	0.0161566
TRINITY_DN19651_c0_g1	0.642987	1.1083	0.563039	-1.29275	-1.16203	0.140452
TRINITY_DN18234_c0_g1	0.740436	1.0946	0.563764	-1.21144	-1.21144	0.0240904
TRINITY_DN9422_c0_g1	0.645436	0.979601	0.649201	-1.47684	-0.991717	0.194323
TRINITY_DN3918_c0_g1	0.504135	1.11348	0.745285	-1.32466	-1.09222	0.0539768
TRINITY_DN1138_c0_g2	0.52483	1.11887	0.707517	-1.34969	-1.07037	0.0688468
TRINITY_DN26185_c0_g1	0.619671	0.985777	1.03453	-1.12554	-1.0404	-0.474037
TRINITY_DN12989_c0_g1	0.672709	0.927094	1.04911	-1.11662	-1.05469	-0.477607
TRINITY_DN15107_c0_g1	0.683051	1.0404	0.909081	-1.17373	-1.03179	-0.427019
TRINITY_DN12637_c0_g2	0.681421	1.04255	0.937506	-1.11952	-1.02368	-0.518278
TRINITY_DN6939_c0_g1	0.79887	0.889446	0.962868	-1.11101	-1.10413	-0.436044
TRINITY_DN2733_c1_g1	0.858231	0.889363	0.928886	-1.02677	-1.1368	-0.512913
TRINITY_DN7705_c0_g1	0.803642	0.909805	0.940458	-0.998861	-1.19809	-0.456952
TRINITY_DN10862_c0_g1	0.731917	0.891422	1.00928	-0.964256	-1.24008	-0.428284
TRINITY_DN5914_c0_g1	0.73449	0.827673	1.04634	-1.04831	-1.20706	-0.35314
TRINITY_DN4833_c0_g1	0.799155	0.811406	0.992495	-1.03711	-1.23917	-0.326773
TRINITY_DN9794_c0_g1	0.807364	0.913214	0.843103	-1.35682	-0.945605	-0.261257
TRINITY_DN570_c0_g1	0.841323	0.891229	0.865317	-1.33164	-0.92822	-0.338007
TRINITY_DN14471_c0_g1	0.852722	0.90601	0.854242	-1.23174	-1.04502	-0.336218
TRINITY_DN347_c0_g1	0.836637	0.897323	0.832792	-1.28793	-1.04242	-0.236393
TRINITY_DN5181_c0_g1	0.873262	0.889373	0.824964	-1.249	-1.06296	-0.275636
TRINITY_DN5186_c0_g1	0.740777	1.07787	0.757368	-1.25944	-1.02089	-0.295695
TRINITY_DN4987_c0_g1	0.713448	1.04979	0.844832	-1.22988	-1.01533	-0.362857
TRINITY_DN9218_c0_g1	0.790318	1.07089	0.752302	-1.28545	-0.917391	-0.410663
TRINITY_DN4661_c0_g1	0.734108	1.02155	0.846371	-1.30892	-0.922079	-0.371028
TRINITY_DN1150_c2_g1	0.767416	1.01632	0.846946	-1.27832	-0.913152	-0.439209
TRINITY_DN7650_c0_g1	0.826114	1.07609	0.704647	-1.16947	-1.08086	-0.35652
TRINITY_DN599_c0_g1	0.879272	1.03206	0.68553	-1.20289	-1.06661	-0.327361
TRINITY_DN5331_c0_g1	0.886096	0.980176	0.784632	-1.06899	-1.14059	-0.441334
TRINITY_DN12043_c0_g1	0.889053	1.02654	0.734482	-1.08899	-1.10608	-0.455011
TRINITY_DN10015_c0_g2	0.958007	0.964085	0.721868	-1.15284	-1.05452	-0.436603
TRINITY_DN7239_c0_g1	0.901515	0.952638	0.782969	-1.13949	-1.10011	-0.397517
TRINITY_DN3532_c0_g1	0.819285	1.03377	0.82119	-1.16848	-0.961114	-0.544649
TRINITY_DN721_c0_g1	0.850127	0.99926	0.846838	-1.07798	-1.02152	-0.596721
TRINITY_DN6168_c0_g1	0.912313	0.970305	0.817828	-1.1234	-0.949434	-0.627609
TRINITY_DN1138_c0_g3	0.898361	0.969941	0.76366	-1.2785	-0.920133	-0.433328
TRINITY_DN6258_c0_g1	0.878153	0.978556	0.76089	-1.28178	-0.948228	-0.387593
TRINITY_DN332_c2_g1	0.900693	0.960345	0.784465	-1.20656	-1.00234	-0.436598
TRINITY_DN14461_c0_g1	0.857886	0.967405	0.80384	-1.25394	-0.973999	-0.401188
TRINITY_DN17048_c0_g1	0.781274	0.988569	0.875639	-1.2864	-0.862873	-0.496208
TRINITY_DN11144_c2_g1	0.775403	0.924143	0.932234	-1.27368	-0.935146	-0.422955
TRINITY_DN8300_c0_g1	0.824543	0.929825	0.898676	-1.22961	-0.959624	-0.463811
TRINITY_DN745_c0_g1	1.03363	0.868648	0.714702	-1.18356	-1.06175	-0.371672
TRINITY_DN1596_c0_g1	1.02581	0.859655	0.702089	-1.17615	-1.11583	-0.29558
TRINITY_DN11789_c0_g1	1.05608	0.787468	0.710165	-1.18772	-1.13941	-0.226582
TRINITY_DN8455_c0_g1	1.05348	0.811281	0.675837	-1.28297	-1.04018	-0.217454
TRINITY_DN5238_c0_g1	1.10395	0.72405	0.717313	-1.23508	-1.07863	-0.231608
TRINITY_DN8793_c0_g1	1.11283	0.764327	0.677718	-1.2529	-1.0388	-0.263177
TRINITY_DN8985_c0_g1	1.01119	0.769932	0.710495	-1.1552	-1.23935	-0.0970583
TRINITY_DN3923_c0_g1	1.04983	0.679867	0.788512	-1.13878	-1.22153	-0.157903
TRINITY_DN4909_c0_g1	0.953687	0.830185	0.752328	-1.1848	-1.1848	-0.166591
TRINITY_DN9358_c0_g1	0.962117	0.866554	0.715948	-1.15064	-1.20457	-0.189412
TRINITY_DN11809_c0_g1	0.958084	0.795541	0.797735	-1.25401	-1.09517	-0.202185
TRINITY_DN2404_c0_g1	0.962387	0.836221	0.718701	-1.24318	-1.13747	-0.136657
TRINITY_DN4296_c0_g1	1.01543	0.843904	0.750951	-1.03356	-1.22513	-0.351591
TRINITY_DN3485_c1_g1	0.950386	0.854265	0.833635	-1.08177	-1.15935	-0.397173
TRINITY_DN6694_c0_g1	0.994831	0.85759	0.767565	-1.1254	-1.13606	-0.358529
TRINITY_DN66229_c0_g1	1.14506	0.84861	0.638295	-1.06262	-1.10144	-0.467898
TRINITY_DN6502_c0_g1	1.12057	0.811125	0.653558	-1.06701	-1.18819	-0.330052
TRINITY_DN9386_c0_g1	1.0542	0.901432	0.641788	-1.09309	-1.16316	-0.341173
TRINITY_DN11227_c0_g1	1.06919	0.860714	0.67965	-1.12047	-1.1253	-0.363776
TRINITY_DN675_c0_g2	1.1468	0.784029	0.677924	-1.15861	-1.05426	-0.395881
TRINITY_DN2581_c0_g1	1.17804	0.77014	0.657002	-1.20856	-0.973606	-0.423012
TRINITY_DN9885_c0_g1	1.22357	0.724621	0.652425	-1.19204	-0.968067	-0.440508
TRINITY_DN6060_c0_g1	1.22213	0.663018	0.658736	-1.0571	-1.19624	-0.290543
TRINITY_DN8195_c0_g1	1.18258	0.693765	0.64051	-1.12634	-1.18235	-0.20817
TRINITY_DN5249_c0_g1	1.17576	0.644257	0.700064	-1.16817	-1.14178	-0.210131
TRINITY_DN7918_c0_g1	0.971667	0.640892	1.04291	-1.06221	-1.07942	-0.513838
TRINITY_DN11710_c0_g1	0.934004	0.758355	0.996381	-1.02016	-1.08623	-0.582346
TRINITY_DN2918_c1_g2	0.928771	0.784978	0.957029	-1.03247	-1.13321	-0.505091
TRINITY_DN70948_c0_g1	1.083	0.718949	0.888694	-1.09371	-0.955236	-0.641697
TRINITY_DN8920_c0_g1	1.01677	0.738862	0.915257	-1.10772	-1.04022	-0.522945
TRINITY_DN39470_c0_g1	1.08816	0.633091	0.9181	-1.11722	-1.0488	-0.473326
TRINITY_DN17381_c0_g1	1.07197	0.672636	0.907401	-1.06609	-1.09376	-0.492156
TRINITY_DN4523_c0_g1	1.03489	0.69628	0.871724	-1.30038	-0.920569	-0.381944
TRINITY_DN3973_c0_g1	1.0621	0.652213	0.925217	-1.22916	-0.911518	-0.498853
TRINITY_DN1248_c1_g2	1.00167	0.689232	0.954719	-1.22203	-0.939254	-0.484333
TRINITY_DN3936_c0_g1	1.03534	0.684811	0.914532	-1.21972	-0.966276	-0.448685
TRINITY_DN8953_c0_g1	1.05254	0.603378	1.00854	-1.09353	-0.986996	-0.583925
TRINITY_DN12127_c0_g1	1.01249	0.599573	1.05119	-1.1363	-0.926865	-0.600098
TRINITY_DN11748_c0_g2	1.05528	0.586725	1.00816	-1.16857	-0.91778	-0.563812
TRINITY_DN2073_c0_g1	1.10423	0.511477	0.986076	-1.13064	-1.04073	-0.43041
TRINITY_DN30857_c0_g1	1.12986	0.618702	0.887239	-1.15322	-0.990795	-0.491784
TRINITY_DN337_c1_g2	0.974423	0.824578	0.78138	-1.30367	-0.98869	-0.288023
TRINITY_DN7264_c0_g1	0.956039	0.740925	0.840624	-1.29992	-1.05165	-0.186014
TRINITY_DN3441_c0_g1	0.916784	0.745166	0.880705	-1.31591	-1.02842	-0.198326
TRINITY_DN3820_c2_g1	0.903805	0.694524	0.949232	-1.34831	-0.962036	-0.237213
TRINITY_DN12522_c0_g1	0.881049	0.721011	0.936593	-1.38851	-0.919544	-0.230602
TRINITY_DN6769_c0_g1	0.841309	0.762452	0.974235	-1.32495	-0.959081	-0.29397
TRINITY_DN4768_c0_g1	0.91479	0.721921	0.94148	-1.33023	-0.945999	-0.301962
TRINITY_DN2820_c0_g1	0.820604	0.782212	0.944009	-1.39496	-0.903264	-0.248601
TRINITY_DN1905_c0_g1	0.903413	0.763125	0.881867	-1.42096	-0.854489	-0.272952
TRINITY_DN8477_c0_g1	0.917151	0.775741	0.849013	-1.38524	-0.930751	-0.22591
TRINITY_DN6968_c0_g1	0.947761	0.78667	0.895972	-1.21666	-1.02352	-0.390219
TRINITY_DN8222_c0_g1	0.983472	0.797313	0.846427	-1.19373	-1.05453	-0.378947
TRINITY_DN7355_c0_g1	0.87192	0.886328	0.887523	-1.20038	-1.02353	-0.421867
TRINITY_DN8178_c0_g1	0.920805	0.844138	0.882792	-1.17508	-1.04862	-0.424032
TRINITY_DN3932_c0_g1	0.919214	0.831894	0.889517	-1.21443	-1.01302	-0.413177
TRINITY_DN5091_c0_g1	0.902507	0.908404	0.863877	-1.18556	-0.967717	-0.521512
TRINITY_DN4457_c0_g1	0.882696	0.921391	0.866787	-1.13142	-1.04856	-0.490893
TRINITY_DN21012_c0_g1	0.903355	0.876133	0.844513	-1.3041	-0.916261	-0.403639
TRINITY_DN7959_c0_g1	0.865766	0.896799	0.884754	-1.27051	-0.913593	-0.463219
TRINITY_DN13070_c0_g1	0.889091	0.916072	0.848229	-1.26235	-0.907421	-0.483617
TRINITY_DN3293_c0_g1	0.929488	0.833656	0.873643	-1.32755	-0.825473	-0.483768
TRINITY_DN760_c0_g2	0.87689	0.826366	0.934739	-1.287	-0.905163	-0.445835
TRINITY_DN5644_c0_g2	1.04906	0.79303	0.812914	-1.19965	-0.963865	-0.491482
TRINITY_DN13488_c0_g1	0.990223	0.82032	0.823517	-1.27458	-0.924388	-0.435093
TRINITY_DN3723_c0_g1	0.96339	0.864077	0.827469	-1.26011	-0.897288	-0.497539
TRINITY_DN7224_c0_g1	0.949831	0.869744	0.831977	-1.25459	-0.921463	-0.475503
TRINITY_DN3793_c0_g1	0.706038	0.965018	0.79379	-1.27168	-1.14937	-0.0437926
TRINITY_DN4679_c0_g1	0.70874	0.972619	0.828897	-1.2588	-1.12421	-0.127242
TRINITY_DN12489_c0_g1	0.619374	1.02367	0.86082	-1.24344	-1.12367	-0.136755
TRINITY_DN5113_c0_g1	0.591167	0.937694	0.937694	-1.28986	-1.10601	-0.0706888
TRINITY_DN1077_c1_g1	0.742191	0.875121	0.907983	-1.28407	-1.08951	-0.151714
TRINITY_DN5514_c0_g1	0.736948	0.83475	0.962186	-1.29933	-1.05544	-0.179115
TRINITY_DN66029_c0_g1	0.675585	0.937033	0.909958	-1.27047	-1.09486	-0.15725
TRINITY_DN4609_c0_g1	0.696085	0.896227	0.951584	-1.20861	-1.14435	-0.190935
TRINITY_DN25013_c0_g1	0.644653	0.916479	1.01548	-1.13685	-1.15829	-0.281473
TRINITY_DN1815_c0_g1	0.717388	0.926081	0.96883	-1.19004	-1.07272	-0.349539
TRINITY_DN3595_c0_g1	0.761952	0.893349	0.952035	-1.15432	-1.1308	-0.322216
TRINITY_DN7491_c0_g1	0.692688	0.990706	0.871917	-1.35268	-0.937133	-0.265502
TRINITY_DN10639_c0_g1	0.717981	0.940281	0.924434	-1.28294	-1.00707	-0.292683
TRINITY_DN3007_c0_g1	0.55285	0.939356	1.0603	-1.29452	-0.961172	-0.296818
TRINITY_DN141_c0_g1	0.683296	0.826185	1.05578	-1.29951	-0.983633	-0.282126
TRINITY_DN1174_c0_g1	0.720099	0.896709	0.952777	-1.35449	-0.921168	-0.293927
TRINITY_DN421_c1_g1	0.730416	0.873006	0.98938	-1.33093	-0.911949	-0.34992
TRINITY_DN6853_c0_g1	0.718782	1.08282	0.641191	-1.39703	-0.970785	-0.0749812
TRINITY_DN28264_c0_g1	0.690783	1.04246	0.670417	-1.49355	-0.868444	-0.0416694
TRINITY_DN7382_c0_g2	0.693378	1.02991	0.736107	-1.47999	-0.840897	-0.138511
TRINITY_DN8530_c0_g1	0.720822	1.20797	0.592168	-1.34369	-0.881953	-0.295323
TRINITY_DN3779_c0_g1	0.861451	1.03079	0.672955	-1.36559	-0.881002	-0.318597
TRINITY_DN546_c0_g1	0.82956	1.10861	0.591602	-1.39114	-0.842547	-0.296077
TRINITY_DN7662_c0_g1	0.855427	1.01906	0.680524	-1.28139	-1.03281	-0.240811
TRINITY_DN2223_c0_g1	0.788436	1.0296	0.732025	-1.27885	-1.0473	-0.223918
TRINITY_DN8937_c0_g1	0.791209	1.00773	0.758737	-1.31732	-0.99315	-0.247197
TRINITY_DN1205_c0_g2	0.884068	0.964043	0.736604	-1.30119	-0.980622	-0.302906
TRINITY_DN1453_c0_g1	0.869612	0.926853	0.743561	-1.31428	-1.03316	-0.192591
TRINITY_DN1162_c0_g1	0.894678	0.912703	0.675031	-1.31959	-1.07813	-0.0846904
TRINITY_DN353_c0_g1	0.822073	1.02562	0.64871	-1.37152	-0.973361	-0.151523
TRINITY_DN1617_c0_g1	0.904139	1.01222	0.575247	-1.38164	-0.943641	-0.166326
TRINITY_DN7143_c0_g1	0.783432	1.12654	0.67312	-1.15558	-1.10733	-0.320187
TRINITY_DN19673_c0_g1	0.676453	1.15551	0.727709	-1.19666	-1.07948	-0.283532
TRINITY_DN8350_c0_g1	0.778386	1.07351	0.692248	-1.1686	-1.16253	-0.213016
TRINITY_DN60703_c0_g1	0.807518	1.01132	0.756825	-1.15884	-1.15884	-0.257992
TRINITY_DN6433_c0_g1	0.820858	0.975925	0.725576	-1.26578	-1.10558	-0.151002
TRINITY_DN16623_c0_g1	0.809149	0.949547	0.799033	-1.20882	-1.14037	-0.208536
TRINITY_DN3389_c0_g1	0.766212	0.984931	0.766212	-1.20975	-1.17213	-0.135469
TRINITY_DN5650_c0_g2	0.883037	0.706294	0.874282	-1.4651	-0.894221	-0.104291
TRINITY_DN55419_c0_g1	0.929102	0.70012	0.81929	-1.47921	-0.883108	-0.0861957
TRINITY_DN6665_c0_g1	0.912575	0.751102	0.807386	-1.46156	-0.895575	-0.113931
TRINITY_DN12754_c0_g1	0.879638	0.801797	0.765326	-1.49229	-0.874223	-0.0802483
TRINITY_DN3633_c0_g1	0.822142	0.788073	0.818586	-1.51445	-0.858031	-0.0563233
TRINITY_DN55572_c0_g1	0.879447	0.774934	0.689574	-1.5449	-0.870997	0.0719455
TRINITY_DN8291_c0_g1	0.8533	0.757347	0.767534	-1.51272	-0.905158	0.0396943
TRINITY_DN2196_c0_g1	0.850661	0.788746	0.740206	-1.4906	-0.939123	0.0501104
TRINITY_DN4749_c0_g1	0.786716	0.900941	0.724591	-1.49958	-0.891718	-0.0209474
TRINITY_DN2964_c1_g1	0.760437	0.906062	0.752078	-1.51522	-0.858651	-0.0447078
TRINITY_DN4148_c0_g1	0.749585	0.885334	0.764577	-1.55357	-0.809193	-0.0367309
TRINITY_DN9656_c0_g1	0.759909	0.852369	0.756199	-1.55953	-0.831585	0.0226358
TRINITY_DN5557_c0_g1	0.825652	0.922157	0.671312	-1.55896	-0.759462	-0.100703
TRINITY_DN8499_c0_g1	0.929915	0.843118	0.67797	-1.5245	-0.788412	-0.138091
TRINITY_DN4291_c0_g1	0.887404	0.809539	0.741027	-1.54723	-0.775066	-0.11567
TRINITY_DN6025_c0_g1	0.86057	0.868422	0.711434	-1.49294	-0.874616	-0.0728743
TRINITY_DN5785_c0_g1	0.850415	0.88017	0.68427	-1.48964	-0.9024	-0.0228161
TRINITY_DN9968_c0_g1	0.833306	0.951156	0.690767	-1.47746	-0.847522	-0.150252
TRINITY_DN5382_c0_g1	0.815613	0.890185	0.782834	-1.45574	-0.888542	-0.144354
TRINITY_DN9008_c0_g1	0.788902	0.912644	0.764692	-1.49291	-0.845488	-0.127844
TRINITY_DN2481_c0_g1	0.715339	0.872376	0.846625	-1.53885	-0.795214	-0.100279
TRINITY_DN4431_c0_g2	0.770506	0.887424	0.797352	-1.55277	-0.738201	-0.164314
TRINITY_DN5672_c0_g1	0.795558	0.859458	0.818232	-1.51891	-0.79057	-0.163765
TRINITY_DN2420_c0_g1	0.763582	0.855393	0.84801	-1.52194	-0.791319	-0.153725
TRINITY_DN2963_c0_g1	0.804284	0.778932	0.857197	-1.56352	-0.74056	-0.136335
TRINITY_DN3263_c0_g1	0.782343	0.752193	0.845785	-1.57119	-0.798783	-0.0103502
TRINITY_DN612_c0_g1	0.830724	0.76257	0.786712	-1.58456	-0.773398	-0.0220458
TRINITY_DN8955_c1_g2	1.10443	0.706217	0.609727	-1.46377	-0.871727	-0.084877
TRINITY_DN4956_c0_g1	1.12106	0.686606	0.627277	-1.44654	-0.879807	-0.108597
TRINITY_DN35619_c0_g1	1.1363	0.748381	0.580314	-1.4514	-0.816431	-0.197159
TRINITY_DN9668_c0_g1	1.05616	0.786694	0.587837	-1.51138	-0.786189	-0.133119
TRINITY_DN7584_c0_g1	1.07911	0.79598	0.566552	-1.48767	-0.803152	-0.150824
TRINITY_DN12658_c0_g1	1.09384	0.75252	0.582742	-1.51516	-0.760519	-0.153415
TRINITY_DN2548_c0_g1	1.08021	0.723254	0.627252	-1.52132	-0.761855	-0.147531
TRINITY_DN6462_c0_g1	0.965684	0.815384	0.674317	-1.46604	-0.887887	-0.101461
TRINITY_DN3949_c0_g1	1.01339	0.786097	0.631541	-1.49527	-0.843785	-0.0919754
TRINITY_DN16613_c0_g1	0.962793	0.803462	0.672063	-1.5108	-0.82649	-0.101029
TRINITY_DN8257_c0_g1	1.03082	0.783176	0.595011	-1.51818	-0.811705	-0.0791217
TRINITY_DN1041_c0_g1	1.02257	0.768661	0.608707	-1.5083	-0.846134	-0.0454964
TRINITY_DN54867_c0_g1	1.01868	0.758886	0.604298	-1.53976	-0.80561	-0.0364951
TRINITY_DN4116_c0_g1	1.02809	0.790221	0.553986	-1.51117	-0.853218	-0.00791423
TRINITY_DN7588_c0_g1	1.00511	0.842614	0.56582	-1.48067	-0.873933	-0.0589436
TRINITY_DN8418_c0_g1	0.984368	0.691584	0.745359	-1.4655	-0.921015	-0.0347945
TRINITY_DN2020_c0_g1	1.00988	0.717917	0.694847	-1.49291	-0.865466	-0.0642696
TRINITY_DN10889_c0_g1	1.01179	0.753821	0.753821	-1.39598	-0.922242	-0.201209
TRINITY_DN763_c0_g2	1.05858	0.72799	0.69296	-1.4224	-0.907564	-0.149565
TRINITY_DN6036_c0_g1	1.02418	0.85004	0.631648	-1.39501	-0.920433	-0.190427
TRINITY_DN2236_c0_g1	0.964298	0.894158	0.623919	-1.38807	-0.968968	-0.125343
TRINITY_DN148_c0_g1	0.951563	0.899595	0.610848	-1.44606	-0.898459	-0.117486
TRINITY_DN2376_c0_g1	1.05861	0.834414	0.559869	-1.38564	-0.969583	-0.0976705
TRINITY_DN2586_c0_g1	0.995004	0.78898	0.63558	-1.3987	-1.01346	-0.00740461
TRINITY_DN5734_c0_g1	0.989821	0.820039	0.649271	-1.41263	-0.960934	-0.0855665
TRINITY_DN10014_c0_g1	1.009	0.632571	0.85594	-1.49272	-0.743346	-0.261449
TRINITY_DN5594_c0_g1	1.03922	0.701914	0.791344	-1.45039	-0.777703	-0.30439
TRINITY_DN3922_c0_g1	1.01937	0.703818	0.783995	-1.47703	-0.77839	-0.251763
TRINITY_DN5792_c0_g1	0.910955	0.781075	0.799153	-1.52581	-0.735037	-0.230333
TRINITY_DN62293_c0_g1	0.893707	0.810553	0.827401	-1.49335	-0.731943	-0.306367
TRINITY_DN4963_c0_g1	0.95888	0.707121	0.787533	-1.54549	-0.736437	-0.17161
TRINITY_DN5156_c0_g1	0.906366	0.728283	0.830464	-1.53967	-0.745232	-0.18021
TRINITY_DN14612_c0_g1	0.910691	0.708353	0.861468	-1.50558	-0.791397	-0.183539
TRINITY_DN7162_c0_g1	1.05702	0.719702	0.762719	-1.40534	-0.854206	-0.279893
TRINITY_DN5000_c0_g1	1.05936	0.755497	0.737629	-1.35822	-0.917272	-0.276997
TRINITY_DN3381_c0_g1	1.0576	0.757589	0.715838	-1.38607	-0.902972	-0.241983
TRINITY_DN8016_c0_g1	1.1138	0.755207	0.692024	-1.33105	-0.916727	-0.313255
TRINITY_DN6259_c0_g1	1.13256	0.706645	0.675626	-1.37819	-0.897034	-0.239599
TRINITY_DN2501_c0_g1	1.00378	0.817051	0.727212	-1.43175	-0.806184	-0.310112
TRINITY_DN3087_c2_g1	1.04322	0.788482	0.734479	-1.40318	-0.810971	-0.352028
TRINITY_DN7435_c0_g1	1.12444	0.742873	0.65755	-1.42771	-0.784345	-0.312806
TRINITY_DN1324_c0_g2	1.10679	0.788774	0.612764	-1.44727	-0.775323	-0.285735
TRINITY_DN8223_c0_g1	1.01361	0.839859	0.699009	-1.39543	-0.863143	-0.293895
TRINITY_DN58652_c0_g1	1.01728	0.833579	0.704012	-1.3685	-0.907915	-0.278455
TRINITY_DN671_c0_g1	0.993566	0.807841	0.763218	-1.36909	-0.904894	-0.290639
TRINITY_DN8061_c1_g2	0.972148	0.805952	0.780069	-1.37864	-0.90644	-0.273088
TRINITY_DN6569_c0_g1	1.01679	0.791883	0.725426	-1.40912	-0.874272	-0.250708
TRINITY_DN10850_c0_g1	0.964412	0.813568	0.753083	-1.41553	-0.885601	-0.229932
TRINITY_DN59036_c0_g1	0.914091	0.935271	0.712382	-1.38242	-0.886086	-0.293239
TRINITY_DN646_c1_g3	0.966249	0.873946	0.727516	-1.40738	-0.824495	-0.335835
TRINITY_DN567_c0_g2	0.968227	0.891514	0.737883	-1.34483	-0.8813	-0.371491
TRINITY_DN17300_c0_g1	0.936196	0.907061	0.757329	-1.35438	-0.86432	-0.381886
TRINITY_DN6194_c0_g1	1.08826	0.722441	0.775639	-1.33877	-0.870396	-0.377169
TRINITY_DN62070_c0_g1	1.03003	0.804366	0.761765	-1.34487	-0.870798	-0.380501
TRINITY_DN2177_c0_g1	1.00621	0.771525	0.812094	-1.34683	-0.891972	-0.351032
TRINITY_DN8895_c0_g1	0.915272	0.777926	0.893129	-1.39793	-0.816767	-0.371629
TRINITY_DN6443_c0_g1	1.00732	0.722777	0.833479	-1.40957	-0.817281	-0.336717
TRINITY_DN6359_c0_g1	0.99227	0.74917	0.814242	-1.45227	-0.743156	-0.360255
TRINITY_DN5412_c0_g1	0.5978	0.921404	0.970883	-1.45377	-0.834867	-0.201448
TRINITY_DN7635_c0_g1	0.595802	0.941866	0.953099	-1.40277	-0.924713	-0.163288
TRINITY_DN4435_c0_g2	0.661455	0.934793	0.914241	-1.4253	-0.88356	-0.201632
TRINITY_DN11075_c0_g1	0.661093	0.958119	0.841935	-1.41816	-0.957966	-0.0850177
TRINITY_DN12015_c0_g1	0.671022	0.893276	0.8831	-1.48534	-0.870196	-0.0918594
TRINITY_DN1475_c0_g1	0.640576	0.960881	0.854343	-1.47206	-0.869781	-0.113958
TRINITY_DN2075_c0_g1	0.739607	0.760789	0.878611	-1.42374	-1.03393	0.0786586
TRINITY_DN6491_c0_g1	0.751374	0.647236	0.937059	-1.50869	-0.92356	0.0965832
TRINITY_DN2129_c0_g4	0.794686	0.794686	0.938957	-1.37974	-0.956387	-0.192198
TRINITY_DN9449_c0_g1	0.751672	0.785675	0.977145	-1.36528	-0.986039	-0.163171
TRINITY_DN9657_c0_g2	0.672095	0.740722	1.07403	-1.33346	-1.02548	-0.1279
TRINITY_DN7291_c0_g1	0.664026	0.837593	0.980187	-1.36041	-1.01745	-0.103938
TRINITY_DN1441_c0_g1	0.750413	0.769487	0.9615	-1.3483	-1.04635	-0.0867524
TRINITY_DN7953_c2_g1	0.880006	0.67394	0.94205	-1.27937	-1.11183	-0.104796
TRINITY_DN5281_c0_g1	0.866878	0.556012	1.0297	-1.28842	-1.10239	-0.0617807
TRINITY_DN31164_c0_g1	0.971795	0.671028	0.859325	-1.38968	-0.954289	-0.15818
TRINITY_DN13370_c0_g1	0.999397	0.64591	0.843011	-1.38427	-0.968957	-0.135088
TRINITY_DN15124_c0_g1	1.0384	0.604106	0.858082	-1.32886	-1.0149	-0.156832
TRINITY_DN5083_c0_g1	1.02748	0.608149	0.843837	-1.3185	-1.05483	-0.10613
TRINITY_DN6_c0_g2	1.00647	0.456213	0.9975	-1.36946	-0.941353	-0.149371
TRINITY_DN62210_c0_g1	0.990552	0.548212	0.990552	-1.4157	-0.794288	-0.319323
TRINITY_DN530_c2_g1	1.04015	0.528723	0.924236	-1.44448	-0.79634	-0.252294
TRINITY_DN8366_c0_g1	0.886574	0.554445	0.969916	-1.4998	-0.843734	-0.0673969
TRINITY_DN5209_c0_g1	0.893184	0.524464	0.964592	-1.51611	-0.834953	-0.0311727
TRINITY_DN5631_c0_g1	0.774856	0.54119	1.12521	-1.45745	-0.832861	-0.150946
TRINITY_DN9648_c0_g1	0.890225	0.598816	1.03241	-1.38851	-0.893047	-0.2399
TRINITY_DN1257_c2_g1	0.75903	0.682083	1.06509	-1.41877	-0.875422	-0.212002
TRINITY_DN33294_c0_g1	1.58671	0.429314	-0.221178	0.2624	-1.20769	-0.849554
TRINITY_DN5_c0_g2	1.62659	0.493229	0.147711	-0.25581	-1.01536	-0.996356
TRINITY_DN23645_c1_g1	1.59498	0.441497	0.157719	-0.0989355	-1.17296	-0.922295
TRINITY_DN16622_c0_g1	1.38557	0.770454	0.0777826	-0.00848203	-1.15982	-1.0655
TRINITY_DN7497_c0_g1	1.4492	0.583642	0.244166	-0.0514871	-1.01166	-1.21386
TRINITY_DN12672_c0_g1	1.38092	0.643913	0.323003	-0.0818263	-1.13301	-1.13301
TRINITY_DN21927_c0_g1	1.45974	0.688222	0.199329	-0.223828	-0.901878	-1.22159
TRINITY_DN11368_c0_g1	1.50967	0.639135	0.289753	-0.427747	-0.896382	-1.11443
TRINITY_DN63191_c0_g1	1.52396	0.631197	0.0807827	-0.353561	-0.507644	-1.37474
TRINITY_DN980_c0_g1	1.51252	0.78971	0.0808345	-0.585042	-0.650629	-1.14739
TRINITY_DN27303_c0_g1	1.33772	1.14005	-0.336939	-0.320385	-1.04737	-0.773077
TRINITY_DN14451_c0_g1	1.7501	0.664132	-0.432599	-0.660543	-0.660543	-0.660543
TRINITY_DN12850_c0_g3	1.60906	0.847719	-0.312886	-0.816547	-0.816547	-0.510796
TRINITY_DN11663_c0_g1	1.38188	1.06484	-0.125048	-0.790942	-1.03343	-0.497302
TRINITY_DN10552_c0_g2	1.23278	1.11356	0.105993	-0.946682	-1.0685	-0.437152
TRINITY_DN1427_c0_g3	1.30688	1.02161	0.189791	-0.83525	-1.06335	-0.619677
TRINITY_DN10432_c0_g1	1.38353	0.955164	0.133461	-0.955544	-0.973439	-0.543176
TRINITY_DN11616_c0_g1	1.46211	0.74483	0.315527	-0.948731	-0.973252	-0.600487
TRINITY_DN13057_c0_g1	1.45218	0.826465	0.233956	-0.927922	-0.927922	-0.656753
TRINITY_DN17619_c0_g1	1.39794	1.04265	-0.0618722	-0.967512	-0.812826	-0.598378
TRINITY_DN11337_c0_g1	1.30248	1.09045	0.0736692	-0.987641	-0.880781	-0.59818
TRINITY_DN16297_c0_g3	1.36669	1.03196	0.0870915	-0.82858	-0.82858	-0.82858
TRINITY_DN10873_c0_g1	1.45508	0.960573	-0.00935945	-0.942922	-0.724338	-0.739036
TRINITY_DN6679_c0_g1	1.41535	0.788075	0.272339	-0.598245	-1.23971	-0.637807
TRINITY_DN9717_c0_g1	1.40832	0.862491	0.0942453	-0.616549	-1.29561	-0.452898
TRINITY_DN36640_c0_g1	1.47935	0.827255	0.0715976	-0.420534	-1.09914	-0.85853
TRINITY_DN7958_c0_g2	1.39538	0.911706	0.172325	-0.520152	-0.947245	-1.01202
TRINITY_DN12629_c0_g3	1.345	0.865265	0.353387	-0.580647	-1.07547	-0.907531
TRINITY_DN4269_c0_g1	1.42866	0.644547	0.498061	-0.702372	-1.10134	-0.767557
TRINITY_DN19575_c0_g1	1.38907	0.769605	0.416132	-0.732341	-1.11013	-0.732341
TRINITY_DN58632_c0_g1	1.37993	0.648202	0.506249	-0.484481	-1.22937	-0.820532
TRINITY_DN12387_c0_g1	1.46621	0.647444	0.354597	-0.428907	-1.16437	-0.874971
TRINITY_DN8731_c0_g1	1.13975	0.956607	0.548566	-0.991086	-1.08683	-0.567008
TRINITY_DN819_c0_g3	1.21721	0.917178	0.496318	-1.00787	-1.03305	-0.589788
TRINITY_DN61942_c0_g1	1.24993	0.841713	0.535289	-0.870773	-1.14487	-0.611291
TRINITY_DN10220_c0_g1	1.16564	0.883296	0.562637	-0.834318	-1.25545	-0.521809
TRINITY_DN11247_c0_g1	1.07037	0.746271	0.843352	-0.942513	-1.19262	-0.524859
TRINITY_DN3084_c0_g1	1.0296	0.877626	0.765022	-0.910759	-1.19976	-0.561724
TRINITY_DN8553_c0_g1	1.09282	0.821732	0.765913	-0.981762	-1.11129	-0.58741
TRINITY_DN5703_c0_g1	1.15336	0.835942	0.68736	-0.850959	-1.145	-0.680705
TRINITY_DN7087_c0_g1	1.04603	0.894577	0.774367	-0.946177	-1.03662	-0.732172
TRINITY_DN9271_c0_g1	1.29422	0.45657	0.840058	-1.07285	-0.991041	-0.52695
TRINITY_DN13992_c0_g1	1.30852	0.427928	0.867666	-1.07745	-0.876412	-0.650246
TRINITY_DN36344_c0_g1	1.2418	0.466556	0.913512	-1.11258	-0.874947	-0.634346
TRINITY_DN8424_c0_g1	1.25404	0.518849	0.861042	-1.10563	-0.879254	-0.649049
TRINITY_DN11029_c0_g1	1.39842	0.50139	0.697982	-0.877666	-1.02758	-0.692553
TRINITY_DN12576_c0_g1	1.34428	0.517709	0.759717	-0.917149	-1.01628	-0.688276
TRINITY_DN14949_c0_g1	1.27529	0.627786	0.751705	-1.04509	-0.920387	-0.689305
TRINITY_DN10989_c0_g1	1.33765	0.621443	0.671043	-1.00571	-0.959482	-0.664942
TRINITY_DN19617_c0_g1	1.40022	0.587559	0.576447	-1.18564	-0.634994	-0.743588
TRINITY_DN7422_c0_g2	1.33555	0.540525	0.735656	-1.08153	-0.619323	-0.910877
TRINITY_DN1830_c0_g1	1.3421	0.598223	0.693649	-1.03932	-0.733623	-0.861024
TRINITY_DN4938_c0_g1	1.41575	0.399621	0.679439	-1.22351	-0.821717	-0.449586
TRINITY_DN3599_c0_g2	1.45588	0.478244	0.587285	-1.09389	-0.927402	-0.500119
TRINITY_DN21800_c0_g1	1.41656	0.439141	0.678589	-1.13471	-0.890916	-0.50866
TRINITY_DN2858_c0_g1	1.49917	0.593199	0.439754	-1.02223	-0.860699	-0.6492
TRINITY_DN5936_c0_g1	1.44308	0.618075	0.444829	-1.21179	-0.773078	-0.521113
TRINITY_DN17612_c0_g1	1.5884	0.381978	0.485778	-0.937178	-0.937178	-0.5818
TRINITY_DN8162_c1_g1	1.65159	0.302517	0.438144	-0.785651	-1.00446	-0.602138
TRINITY_DN17214_c0_g2	1.5172	0.385092	0.597861	-0.698726	-1.1027	-0.698726
TRINITY_DN13451_c0_g1	1.5032	0.55631	0.466957	-0.787207	-1.07044	-0.668819
TRINITY_DN29802_c0_g1	1.4424	0.337777	0.775916	-0.764476	-0.812185	-0.97943
TRINITY_DN55274_c0_g1	1.41708	0.297356	0.838221	-0.712859	-0.908878	-0.930922
TRINITY_DN21814_c0_g1	1.43346	0.271732	0.816811	-0.612734	-0.899551	-1.00972
TRINITY_DN11940_c0_g2	1.35282	0.469665	0.757689	-0.594192	-1.15123	-0.834745
TRINITY_DN13231_c0_g1	1.45932	0.48116	0.590863	-0.568494	-1.12313	-0.839723
TRINITY_DN269_c0_g1	1.54137	0.431594	0.530867	-0.624505	-0.948748	-0.930574
TRINITY_DN11600_c0_g3	1.5253	0.413523	0.592342	-0.750504	-0.92865	-0.852015
TRINITY_DN6508_c0_g1	1.4627	0.476158	0.64112	-0.825112	-0.910372	-0.844492
TRINITY_DN51729_c0_g2	1.41381	0.627562	0.502113	-0.784676	-0.568964	-1.18985
TRINITY_DN24930_c0_g1	1.48335	0.725086	0.278667	-0.867229	-0.552856	-1.06702
TRINITY_DN22027_c0_g1	1.58512	0.542764	0.344265	-0.815532	-0.692266	-0.964348
TRINITY_DN39202_c0_g1	1.46225	0.733386	0.360821	-0.881172	-0.753965	-0.921324
TRINITY_DN1679_c1_g1	1.39128	0.448095	0.770314	-0.869897	-0.869897	-0.869897
TRINITY_DN13263_c0_g1	1.35977	0.416159	0.832324	-0.809986	-0.821279	-0.976986
TRINITY_DN9662_c1_g2	1.30913	0.525922	0.814139	-0.833478	-0.865106	-0.950611
TRINITY_DN22440_c0_g1	1.39878	0.57846	0.634423	-0.896621	-0.731644	-0.983398
TRINITY_DN15588_c0_g1	1.32358	0.596894	0.735346	-0.885273	-0.885273	-0.885273
TRINITY_DN15692_c0_g1	1.33302	0.58676	0.730454	-0.838072	-0.885198	-0.926965
TRINITY_DN3300_c0_g1	1.43538	0.456898	0.661919	-0.996004	-0.57081	-0.987386
TRINITY_DN12224_c0_g2	1.25727	0.502185	0.878966	-0.96154	-0.659605	-1.01728
TRINITY_DN14533_c0_g2	1.55253	0.188257	0.507803	-0.154853	-1.24751	-0.846222
TRINITY_DN8238_c0_g1	1.58826	0.106958	0.523321	-0.356193	-1.33803	-0.524315
TRINITY_DN13731_c0_g1	1.77047	0.413044	0.0465546	-0.682843	-0.652266	-0.894957
TRINITY_DN18977_c0_g1	1.75085	0.486897	0.0186362	-0.752129	-0.752129	-0.752129
TRINITY_DN12132_c0_g1	1.65163	0.366581	0.409184	-0.841349	-0.841349	-0.744697
TRINITY_DN15359_c0_g1	1.67053	0.377778	0.357155	-0.843262	-0.718939	-0.843262
TRINITY_DN40959_c0_g1	1.80588	0.209757	0.209757	-0.741799	-0.741799	-0.741799
TRINITY_DN37954_c2_g1	1.76089	0.345203	0.172791	-0.816136	-0.816136	-0.646609
TRINITY_DN19473_c0_g1	1.74475	-0.0588686	0.503274	-0.469412	-0.859871	-0.859871
TRINITY_DN16985_c0_g1	1.85376	-0.0741185	0.244918	-0.39164	-0.89237	-0.740545
TRINITY_DN9174_c0_g1	1.75032	0.0332663	0.43392	-0.873246	-0.873246	-0.471017
TRINITY_DN10306_c0_g1	1.89178	0.125058	0.035681	-0.684172	-0.684172	-0.684172
TRINITY_DN46268_c0_g1	1.88431	-0.0229763	0.195746	-0.685694	-0.685694	-0.685694
TRINITY_DN14898_c0_g1	1.8916	-0.0772577	0.213268	-0.67587	-0.67587	-0.67587
TRINITY_DN16010_c0_g1	1.74921	0.252895	0.114674	-0.590721	-1.18123	-0.344829
TRINITY_DN7328_c0_g1	1.54971	0.398401	0.113465	-0.93178	-1.24326	0.113465
TRINITY_DN4747_c0_g1	1.52647	0.573804	0.242639	-0.952676	-1.14668	-0.243556
TRINITY_DN18410_c0_g1	1.45216	0.768139	0.0867199	-0.793443	-1.26603	-0.24755
TRINITY_DN7937_c0_g1	1.54598	0.240134	0.425492	-1.19128	-0.974687	-0.045632
TRINITY_DN4904_c0_g1	1.48711	0.420153	0.519917	-1.19304	-0.897038	-0.337102
TRINITY_DN6133_c0_g1	1.46409	0.36965	0.54757	-1.20551	-0.959034	-0.216767
TRINITY_DN12041_c0_g1	1.55361	0.243186	0.512588	-1.22044	-0.846177	-0.242763
TRINITY_DN48376_c0_g1	1.49324	0.164242	0.684544	-1.23435	-0.816114	-0.291558
TRINITY_DN1352_c0_g1	1.52504	0.231194	0.62761	-1.2148	-0.768706	-0.400339
TRINITY_DN3419_c0_g2	1.34272	0.266473	0.796785	-1.35856	-0.74393	-0.303491
TRINITY_DN13178_c0_g1	1.38921	0.236867	0.778543	-1.30998	-0.762615	-0.332027
TRINITY_DN69612_c0_g1	1.35368	0.156374	0.913365	-1.24413	-0.770809	-0.408483
TRINITY_DN23020_c0_g1	1.42674	0.0755289	0.855557	-1.2277	-0.76616	-0.363963
TRINITY_DN52152_c0_g1	1.42345	0.267295	0.785965	-1.09895	-0.941681	-0.436081
TRINITY_DN9147_c0_g1	1.40113	0.147845	0.859726	-1.02794	-1.05503	-0.325727
TRINITY_DN16018_c0_g1	1.50576	0.0820849	0.755977	-1.00716	-1.01959	-0.317069
TRINITY_DN5904_c0_g1	1.49404	-0.0351584	0.797704	-0.816227	-1.1821	-0.258255
TRINITY_DN30313_c0_g1	1.3933	0.016996	0.938128	-0.699227	-1.23048	-0.418722
TRINITY_DN807_c2_g1	1.32726	0.257304	0.826809	-1.109	-1.10428	-0.198094
TRINITY_DN8860_c0_g1	1.354	0.319902	0.743246	-1.17659	-1.04341	-0.197149
TRINITY_DN8535_c0_g1	1.253	0.512775	0.729383	-1.20031	-1.06931	-0.225537
TRINITY_DN8846_c0_g1	1.20584	0.417058	0.891153	-1.24105	-0.973691	-0.2993
TRINITY_DN12646_c0_g1	1.41172	0.513764	0.592614	-0.999826	-1.10531	-0.412956
TRINITY_DN10492_c0_g1	1.4022	0.402636	0.612146	-0.944524	-1.24652	-0.225944
TRINITY_DN1255_c0_g2	1.22293	0.587173	0.815374	-0.947209	-1.14683	-0.531432
TRINITY_DN20818_c0_g1	1.26889	0.504351	0.840899	-0.95598	-1.09347	-0.564685
TRINITY_DN8061_c1_g4	1.19318	0.674117	0.751346	-0.947404	-1.19843	-0.472815
TRINITY_DN58923_c0_g1	1.28582	0.660395	0.660732	-1.04898	-1.06183	-0.496136
TRINITY_DN5600_c0_g4	1.49461	-0.0103279	0.818584	-0.389587	-0.718058	-1.19522
TRINITY_DN10962_c0_g3	1.49295	-0.0708546	0.837452	-0.458803	-0.559102	-1.24164
TRINITY_DN12649_c0_g1	1.2998	0.387115	0.869621	-0.611948	-0.708446	-1.23614
TRINITY_DN11606_c0_g1	1.30286	0.333539	0.849191	-0.395449	-0.790633	-1.2995
TRINITY_DN4920_c0_g1	1.31961	0.399257	0.837683	-0.518944	-0.857109	-1.1805
TRINITY_DN58846_c0_g1	1.23031	0.356289	0.956725	-0.450149	-0.887281	-1.20589
TRINITY_DN8101_c2_g1	1.22031	0.406859	0.943653	-0.508148	-0.845175	-1.2175
TRINITY_DN6237_c0_g1	1.417	0.151422	0.839869	-0.362942	-0.880602	-1.16474
TRINITY_DN637_c1_g1	1.33253	0.228267	0.945839	-0.486111	-1.00435	-1.01618
TRINITY_DN15630_c0_g1	1.36892	0.339119	0.822238	-0.477679	-1.0161	-1.03651
TRINITY_DN10654_c0_g1	1.37301	0.375707	0.809175	-0.556395	-0.944293	-1.0572
TRINITY_DN9754_c0_g1	1.3109	0.520688	0.658169	-0.286729	-0.916609	-1.28641
TRINITY_DN15650_c0_g1	1.43256	0.572464	0.428813	-0.438308	-0.642081	-1.35344
TRINITY_DN16809_c1_g2	1.61092	0.106085	0.572551	-0.30237	-0.993592	-0.993592
TRINITY_DN15657_c0_g1	1.61583	0.301563	0.379073	-0.251714	-1.00515	-1.0396
TRINITY_DN10961_c1_g4	1.6907	0.199186	0.376336	-0.357006	-0.883085	-1.02613
TRINITY_DN6475_c0_g2	1.60935	0.21264	0.570225	-0.553407	-0.773234	-1.06558
TRINITY_DN10376_c0_g1	1.5447	0.461914	0.413589	-0.427974	-0.820271	-1.17196
TRINITY_DN34092_c0_g1	1.49966	0.347193	0.594672	-0.396905	-0.901757	-1.14286
[truncated: 2,351 more rows]

## Sheet: Figure.8D
id	baseMean	baseMeanCK	baseMeanT	foldChange(T/CK)	log2FoldChange	pval	padj	Length	GO	KEGG	PFAM	eggNOG	eggNOG_Category	Swissprot	NR
TRINITY_DN11144_c2_g1	1002.52	110.259	1894.78	17.1848	4.10306	1.54029e-40	5.71338e-36	2385	GO:0032787;GO:0044436;GO:0006629;GO:0009058;GO:0044255;GO:0009536;GO:0008152;GO:0055035;GO:0009579;GO:0031976;GO:0019752;GO:0006631;GO:0006633;GO:0016043;GO:0005622;GO:0009987;GO:0043227;GO:0071840;GO:0007275;GO:0016053;GO:0048856;GO:0032502;GO:0031984;GO:0044422;GO:0044444;GO:0009555;GO:0042761;GO:0043229;GO:0034357;GO:0006082;GO:0043231;GO:0044249;GO:1901576;GO:0048229;GO:0003824;GO:0016746;GO:…	-	PF02458	virNOG03018	S	sp|Q9LIS1|CR26L_ARATH Protein ECERIFERUM 26-like OS=Arabidopsis thaliana OX=3702 GN=CER26L PE=2 SV=1	XP_024192417.1 protein ECERIFERUM 26-like [Rosa chinensis] &gt;PRQ38420.1 putative quinate O-hydroxycinnamoyltransferase [Rosa chinensis]
TRINITY_DN8112_c0_g1	415.088	34.5702	795.605	23.0142	4.52445	6.90574e-39	1.28077e-34	1901	GO:0005515;GO:0006355;GO:0031326;GO:0061458;GO:0003677;GO:0032774;GO:0005575;GO:0044464;GO:0051094;GO:0006351;GO:0044238;GO:0019222;GO:0048731;GO:0016070;GO:0065007;GO:0010467;GO:0048856;GO:0051252;GO:0005622;GO:0050793;GO:0008152;GO:2001141;GO:0097659;GO:0080090;GO:0031323;GO:0034654;GO:0009628;GO:0048582;GO:0006725;GO:0009058;GO:0003006;GO:0048518;GO:0009416;GO:1901362;GO:0044249;GO:0046483;GO:…	-	PF00010	virNOG15161	K	sp|Q8GY61|BH063_ARATH Transcription factor bHLH63 OS=Arabidopsis thaliana OX=3702 GN=BHLH63 PE=1 SV=1	XP_024168250.1 transcription factor bHLH63 [Rosa chinensis] &gt;PRQ23740.1 putative transcription factor bHLH family [Rosa chinensis]
TRINITY_DN8694_c0_g2	258.604	9.38698	507.822	54.0985	5.75752	1.38614e-37	1.71387e-33	1066	-	-	-	virNOG27381	S	-	XP_024192152.1 uncharacterized protein LOC112196086 [Rosa chinensis]
TRINITY_DN6168_c0_g1	1322.92	233.716	2412.12	10.3208	3.36748	9.18979e-34	8.52192e-30	1238	GO:0090304;GO:0050789;GO:0044271;GO:0043231;GO:0009889;GO:0009733;GO:0043229;GO:0019438;GO:0023052;GO:0018130;GO:1901362;GO:0010468;GO:0034641;GO:0050794;GO:0046483;GO:1901576;GO:0044249;GO:0034645;GO:2001141;GO:0080090;GO:0097659;GO:0008152;GO:0006725;GO:0009058;GO:0006139;GO:0034654;GO:0031323;GO:0006807;GO:0009725;GO:0071310;GO:0010467;GO:0009059;GO:0007154;GO:0065007;GO:0016070;GO:0043227;GO:…	K14484	PF02309	virNOG02622	K	sp|P13089|AUX28_SOYBN Auxin-induced protein AUX28 OS=Glycine max OX=3847 GN=AUX28 PE=2 SV=1	XP_004289900.1 PREDICTED: auxin-induced protein AUX28-like [Fragaria vesca subsp. vesca]
TRINITY_DN9614_c0_g1	306.163	28.6821	583.643	20.3487	4.34687	1.6001e-33	1.18705e-29	543	-	-	-	virNOG24950	S	-	PRQ58393.1 hypothetical protein RchiOBHm_Chr1g0358841 [Rosa chinensis]
TRINITY_DN570_c0_g1	590.258	97.2963	1083.22	11.1332	3.4768	6.94152e-29	4.29136e-25	1725	-	-	-	-	-	-	PRQ36541.1 hypothetical protein RchiOBHm_Chr4g0392681 [Rosa chinensis]
TRINITY_DN5091_c0_g1	364.342	51.7051	676.979	13.0931	3.71073	7.95735e-28	4.2166e-24	1768	-	-	PF04193	virNOG03125	S	sp|Q12010|YPQ1_YEAST Probable vacuolar amino acid transporter YPQ1 OS=Saccharomyces cerevisiae (strain ATCC 204508 / S288c) OX=559292 GN=YPQ1 PE=1 SV=1	XP_024177986.1 probable vacuolar amino acid transporter YPQ2 [Rosa chinensis] &gt;PRQ47722.1 hypothetical protein RchiOBHm_Chr2g0102821 [Rosa chinensis]
TRINITY_DN9938_c0_g1	1575.73	360.483	2790.97	7.7423	2.95276	3.99655e-27	1.85305e-23	2558	GO:0008757;GO:0009809;GO:0008168;GO:0044249;GO:0003824;GO:1901576;GO:0016740;GO:0009698;GO:0044550;GO:1901362;GO:0008171;GO:0019748;GO:0019438;GO:0016741;GO:0009699;GO:0008150;GO:0046983;GO:0009808;GO:0071704;GO:0047763;GO:0009987;GO:1901360;GO:0005488;GO:0005515;GO:0009058;GO:0032259;GO:0006725;GO:0003674;GO:0044237;GO:0030774;GO:0008152	K13066	PF08100;PF00891	virNOG12973	R	sp|Q8W013|COMT1_CATRO Caffeic acid 3-O-methyltransferase OS=Catharanthus roseus OX=4058 GN=COMT1 PE=2 SV=1	XP_024181042.1 caffeic acid 3-O-methyltransferase [Rosa chinensis] &gt;PRQ58613.1 putative caffeate O-methyltransferase [Rosa chinensis]
TRINITY_DN557_c1_g1	7985.91	2127.33	13844.5	6.50793	2.7022	1.32713e-26	5.4697e-23	2781	GO:0032501;GO:0000977;GO:0019219;GO:0005634;GO:0010556;GO:0005488;GO:1901360;GO:0022604;GO:0044237;GO:0044212;GO:2000112;GO:1901363;GO:0003674;GO:0043170;GO:0043226;GO:0044260;GO:0060255;GO:0071704;GO:1903506;GO:0051173;GO:0051171;GO:0005623;GO:0008150;GO:0080092;GO:0044424;GO:0007275;GO:0009059;GO:0031328;GO:0000987;GO:0006807;GO:0010628;GO:0009987;GO:0043227;GO:0003690;GO:0003700;GO:0034645;GO:…	-	PF00319	virNOG05253;virNOG12923	RK	sp|Q9SQL2|CB24_PEA Chlorophyll a-b binding protein P4, chloroplastic OS=Pisum sativum OX=3888 GN=lhcA-P4 PE=1 SV=1	XP_004301143.1 PREDICTED: floral homeotic protein FBP1 [Fragaria vesca subsp. vesca] &gt;XP_011464357.1 PREDICTED: floral homeotic protein FBP1 [Fragaria vesca subsp. vesca] &gt;XP_011464358.1 PREDICTED: floral homeotic protein FBP1 [Fragaria vesca subsp. vesca] &gt;XP_011464359.1 PREDICTED: floral homeotic protein FBP1 [Fragaria vesca subsp. vesca]
TRINITY_DN5422_c0_g1	10926.9	2951.06	18902.7	6.40539	2.67929	4.50475e-26	1.67095e-22	1394	GO:0030076;GO:0044267;GO:0048037;GO:0005488;GO:0019538;GO:0009314;GO:1901363;GO:0003674;GO:0050896;GO:0044237;GO:0043226;GO:0044260;GO:0009941;GO:0043170;GO:0031975;GO:0008150;GO:0044424;GO:0009535;GO:0046906;GO:0071704;GO:0005737;GO:0044435;GO:0005623;GO:0043933;GO:0071840;GO:0043227;GO:0009987;GO:0019904;GO:0006807;GO:0016168;GO:0044436;GO:0044085;GO:0031224;GO:0097159;GO:0055035;GO:0009765;GO:…	K08916	PF00504	virNOG07792	R	sp|Q9XF89|CB5_ARATH Chlorophyll a-b binding protein CP26, chloroplastic OS=Arabidopsis thaliana OX=3702 GN=LHCB5 PE=1 SV=1	XP_024159748.1 chlorophyll a-b binding protein CP26, chloroplastic [Rosa chinensis] &gt;PRQ30782.1 putative chlorophyll A-B binding protein [Rosa chinensis]
TRINITY_DN11710_c0_g1	3407.32	906.589	5908.04	6.51678	2.70416	1.12741e-25	3.80173e-22	924	-	-	-	virNOG25164;virNOG23068	S	-	XP_024168254.1 uncharacterized protein LOC112174689 [Rosa chinensis] &gt;PRQ27057.1 hypothetical protein RchiOBHm_Chr6g0301271 [Rosa chinensis]
TRINITY_DN3477_c0_g1	155.643	298.204	13.0814	0.0438673	-4.51071	1.26441e-24	3.90841e-21	1318	-	-	-	-	-	-	-
TRINITY_DN744_c0_g1	2164.43	3708.17	620.686	0.167383	-2.57877	3.88244e-24	1.10778e-20	943	GO:0009816;GO:0043229;GO:0044444;GO:0009605;GO:0050789;GO:0009607;GO:0009889;GO:0043231;GO:0065009;GO:0010468;GO:0050794;GO:0051707;GO:0071482;GO:0051704;GO:0002376;GO:0009416;GO:0048518;GO:0009628;GO:0031323;GO:0080090;GO:2001141;GO:0071214;GO:0042742;GO:0009536;GO:0043227;GO:0006952;GO:0009987;GO:0043207;GO:0005622;GO:0045087;GO:0051716;GO:0051252;GO:0071478;GO:0044093;GO:0065007;GO:0019222;GO:…	-	PF05678	virNOG27008	S	-	PRQ55551.1 hypothetical protein RchiOBHm_Chr1g0325821 [Rosa chinensis]
TRINITY_DN1932_c0_g1	322.611	610.683	34.5392	0.0565584	-4.14412	2.35007e-23	6.22651e-20	2102	-	-	PF01490	virNOG12536	E	sp|F4HW02|GAT1_ARATH GABA transporter 1 OS=Arabidopsis thaliana OX=3702 GN=GAT1 PE=1 SV=1	XP_011457974.1 PREDICTED: GABA transporter 1-like isoform X1 [Fragaria vesca subsp. vesca]
TRINITY_DN8643_c0_g1	1093.9	285.278	1902.53	6.66904	2.73748	4.37735e-23	1.08246e-19	1018	GO:0051716;GO:0098660;GO:0070588;GO:0042221;GO:0009987;GO:0051234;GO:0043227;GO:0044436;GO:1990748;GO:0097159;GO:0016209;GO:0031224;GO:0009536;GO:0005886;GO:0055035;GO:0031976;GO:0003824;GO:0005774;GO:0009582;GO:0010287;GO:0006816;GO:0016684;GO:0044422;GO:0009605;GO:0044444;GO:0043229;GO:0050789;GO:0098869;GO:0009414;GO:0009651;GO:0072511;GO:0048037;GO:0070887;GO:0005488;GO:0030001;GO:1901363;GO:…	-	-	virNOG19428	R	sp|O65660|PLAT1_ARATH PLAT domain-containing protein 1 OS=Arabidopsis thaliana OX=3702 GN=PLAT1 PE=1 SV=1	XP_024186153.1 PLAT domain-containing protein 3 [Rosa chinensis] &gt;PRQ48814.1 putative PLAT/LH2 domain-containing protein [Rosa chinensis]
TRINITY_DN10497_c0_g1	129.936	5.12792	254.744	49.6779	5.63453	7.22597e-23	1.58712e-19	2109	GO:0009416;GO:0005622;GO:0016874;GO:0043227;GO:0044464;GO:0043226;GO:0003824;GO:0005623;GO:0005737;GO:0050896;GO:0009536;GO:0043231;GO:0005575;GO:0044444;GO:0009628;GO:0043229;GO:0044424;GO:0003674;GO:0008150;GO:0009314;GO:0009507	K14487	PF03321	virNOG00888	R	sp|Q9ZNS2|GH310_ARATH Indole-3-acetic acid-amido synthetase GH3.10 OS=Arabidopsis thaliana OX=3702 GN=GH3.10 PE=2 SV=1	AZI71413.1 indole-3-acetic acid-amido synthetase GH3.5 [Rubus idaeus]
TRINITY_DN8616_c1_g1	1849.81	540.947	3158.68	5.83917	2.54576	7.27389e-23	1.58712e-19	1092	-	-	-	virNOG24819	R	-	XP_024198778.1 glycine-rich cell wall structural protein [Rosa chinensis] &gt;PRQ28793.1 hypothetical protein RchiOBHm_Chr5g0006831 [Rosa chinensis]
TRINITY_DN1024_c0_g1	46311.7	13667.8	78955.6	5.77677	2.53026	2.49085e-22	5.13295e-19	1276	GO:0005488;GO:0019538;GO:0036211;GO:0048037;GO:0044267;GO:0009521;GO:0009523;GO:0016021;GO:0044446;GO:0050896;GO:0044237;GO:0003674;GO:0098796;GO:0005575;GO:1901363;GO:0009314;GO:0016020;GO:0042651;GO:0043170;GO:0009941;GO:0006091;GO:0044260;GO:0043226;GO:0044464;GO:0044435;GO:0005737;GO:0005623;GO:0046906;GO:0071704;GO:0044434;GO:0009535;GO:0044424;GO:0044425;GO:0031975;GO:0009507;GO:0009534;GO:…	K08912	PF00504	virNOG02411	O	sp|P27495|CB24_TOBAC Chlorophyll a-b binding protein 40, chloroplastic OS=Nicotiana tabacum OX=4097 GN=CAB40 PE=2 SV=1	XP_040369493.1 light-harvesting complex I LH38 proteins [Rosa chinensis]
TRINITY_DN13497_c0_g2	148.742	11.3555	286.128	25.1973	4.65519	3.49045e-22	6.81428e-19	314	GO:0043229;GO:0019684;GO:0044444;GO:0043169;GO:0031984;GO:0044422;GO:0043231;GO:0009522;GO:0034357;GO:0043412;GO:0043168;GO:0031224;GO:0097159;GO:0044436;GO:0031976;GO:0032991;GO:0009579;GO:0009765;GO:0055035;GO:0015979;GO:0008152;GO:0009536;GO:0043227;GO:0009987;GO:0018298;GO:0005622;GO:1901564;GO:0043167;GO:0046872;GO:0016168;GO:0006807;GO:0006464;GO:0044424;GO:0009535;GO:0009507;GO:0044425;GO:…	K08912	-	virNOG02411;virNOG29761	HO	sp|P27492|CB21_TOBAC Chlorophyll a-b binding protein 16, chloroplastic OS=Nicotiana tabacum OX=4097 GN=CAB16 PE=2 SV=1	AOM81061.1 chlorophyll a/b binding 1 protein [Oxybasis rubra]
TRINITY_DN9060_c0_g1	454.551	98.7306	810.371	8.2079	3.03701	3.87594e-22	7.18852e-19	722	-	-	-	virNOG27381	S	-	XP_018503043.1 PREDICTED: uncharacterized protein LOC108867256 [Pyrus x bretschneideri]
TRINITY_DN3416_c0_g1	2420.53	719.777	4121.29	5.72579	2.51747	5.93868e-22	1.00396e-18	1652	GO:1901362;GO:0006721;GO:0090407;GO:0044249;GO:1901576;GO:0046483;GO:0051188;GO:0034357;GO:0042360;GO:0033013;GO:0043231;GO:0044271;GO:0016627;GO:0006720;GO:0031984;GO:0031967;GO:0043167;GO:1901564;GO:0016491;GO:0005622;GO:0008299;GO:0015979;GO:0008152;GO:0009579;GO:0055114;GO:0009058;GO:0006725;GO:0009526;GO:0044255;GO:0006644;GO:0044464;GO:0044434;GO:0044281;GO:0044283;GO:0016114;GO:0044238;GO:…	K10960	PF01134	virNOG07721	H	sp|Q9ZS34|CHLP_TOBAC Geranylgeranyl diphosphate reductase, chloroplastic OS=Nicotiana tabacum OX=4097 GN=CHLP PE=2 SV=1	XP_024173956.1 geranylgeranyl diphosphate reductase, chloroplastic [Rosa chinensis] &gt;PRQ16189.1 putative geranylgeranyl diphosphate reductase [Rosa chinensis]
TRINITY_DN9897_c0_g1	404.385	85.7747	722.995	8.42899	3.07536	5.95454e-22	1.00396e-18	1608	GO:0044237;GO:2000112;GO:1901363;GO:0003674;GO:0032501;GO:0019219;GO:0005488;GO:0005634;GO:0010556;GO:0090567;GO:0000003;GO:1901360;GO:0071704;GO:1903506;GO:2000026;GO:0005737;GO:0048580;GO:0051171;GO:0005623;GO:0008150;GO:0044424;GO:0043170;GO:0043226;GO:0060255;GO:0044260;GO:0034645;GO:0003700;GO:0097159;GO:0006139;GO:0007275;GO:0009059;GO:0006807;GO:0009791;GO:0009987;GO:0043227;GO:0009889;GO:…	-	PF03110	virNOG21403	K	sp|Q9S7A9|SPL4_ARATH Squamosa promoter-binding-like protein 4 OS=Arabidopsis thaliana OX=3702 GN=SPL4 PE=1 SV=1	QIL87229.1 SPL4 [Rubus occidentalis]
TRINITY_DN3174_c1_g2	380.148	731.581	28.7148	0.0392504	-4.67115	6.76343e-22	1.09076e-18	1150	-	K03327	PF01554	virNOG03991	S	sp|Q9C994|DTX14_ARATH Protein DETOXIFICATION 14 OS=Arabidopsis thaliana OX=3702 GN=DTX14 PE=1 SV=1	XP_024193434.1 protein DETOXIFICATION 14 isoform X1 [Rosa chinensis] &gt;PRQ40247.1 putative multi antimicrobial extrusion protein [Rosa chinensis]
TRINITY_DN45087_c0_g1	2723.3	4609.35	837.255	0.181643	-2.46082	7.31487e-22	1.13054e-18	1568	GO:0034645;GO:0003700;GO:0009790;GO:0006139;GO:0097159;GO:0009791;GO:0009793;GO:0006807;GO:0009059;GO:0007275;GO:0048316;GO:0043227;GO:0009987;GO:0022622;GO:0048532;GO:0042221;GO:0051716;GO:0090304;GO:0050789;GO:0009889;GO:0009733;GO:0043229;GO:0019438;GO:0023052;GO:0048364;GO:0018130;GO:0010014;GO:0010468;GO:0048608;GO:0034641;GO:0050794;GO:0044237;GO:0050896;GO:0010033;GO:0003674;GO:1901363;GO:…	-	PF02365	virNOG04196	K	sp|Q84TE6|NAC22_ARATH NAC domain-containing protein 21/22 OS=Arabidopsis thaliana OX=3702 GN=NAC021 PE=1 SV=2	XP_024157824.1 NAC domain-containing protein 21/22 [Rosa chinensis] &gt;PRQ30656.1 putative transcription factor NAM family [Rosa chinensis]
TRINITY_DN1238_c0_g1	894.785	1579.54	210.029	0.132969	-2.91084	8.0774e-22	1.19846e-18	1335	GO:0080090;GO:0006109;GO:0032991;GO:0031667;GO:0031323;GO:0009991;GO:0005654;GO:0031981;GO:0033554;GO:0065007;GO:0007154;GO:0005622;GO:0044451;GO:0009987;GO:0043227;GO:0051716;GO:0050789;GO:0010438;GO:0031668;GO:0043233;GO:0043231;GO:0009889;GO:0009267;GO:0043229;GO:0044422;GO:0009605;GO:0050794;GO:0071496;GO:0031669;GO:0010439;GO:0050896;GO:0044446;GO:0005575;GO:0044428;GO:0042594;GO:0042762;GO:…	-	PF13181	virNOG00222	R	sp|Q8GXU5|SDI1_ARATH Protein SULFUR DEFICIENCY-INDUCED 1 OS=Arabidopsis thaliana OX=3702 GN=SDI1 PE=2 SV=1	XP_024161932.1 protein SULFUR DEFICIENCY-INDUCED 1 [Rosa chinensis] &gt;PRQ25573.1 putative tetratricopeptide-like helical domain-containing protein [Rosa chinensis]
TRINITY_DN47506_c1_g1	880.015	237.951	1522.08	6.39661	2.67731	2.15312e-21	3.07176e-18	1661	GO:0008150;GO:0044238;GO:0071704;GO:0006690;GO:0016413;GO:0006082;GO:0044281;GO:0008374;GO:0003824;GO:0016740;GO:1901568;GO:0016746;GO:0102165;GO:0032787;GO:0006629;GO:0044255;GO:0003674;GO:0019372;GO:0008152;GO:0044237;GO:0019752;GO:0006631;GO:0010597;GO:0016747;GO:0009987;GO:0043436;GO:0016407;GO:0010327	K19861	PF02458	virNOG31260	S	sp|A0A498KFL4|ATGSA_MALDO Alcohol acyl transferase 1 allele GSa OS=Malus domestica OX=3750 GN=AAT1GSA PE=1 SV=1	XP_024169483.1 alcohol acyl transferase 1 allele GSa [Rosa chinensis] &gt;PRQ19163.1 putative alcohol O-acetyltransferase [Rosa chinensis]
TRINITY_DN14756_c0_g1	5379.12	1719.26	9038.97	5.25748	2.39437	3.74782e-21	5.14881e-18	1313	GO:0031984;GO:0044422;GO:0044444;GO:0009532;GO:0031967;GO:0043229;GO:0019684;GO:0034357;GO:0043231;GO:0009768;GO:0043412;GO:0010287;GO:0009416;GO:0043168;GO:0044436;GO:0097159;GO:0009628;GO:0009526;GO:0031224;GO:0009536;GO:0032991;GO:0009579;GO:0009765;GO:0015979;GO:0055035;GO:0008152;GO:0031976;GO:0031409;GO:0043167;GO:0009987;GO:0018298;GO:0005622;GO:1901564;GO:0043227;GO:0006464;GO:0009570;GO:…	K08917	PF00504	virNOG06354	R	sp|P27524|CB4A_SOLLC Chlorophyll a-b binding protein CP24 10A, chloroplastic OS=Solanum lycopersicum OX=4081 GN=CAP10A PE=3 SV=1	XP_024168627.1 chlorophyll a-b binding protein CP24 10A, chloroplastic [Rosa chinensis] &gt;PRQ20268.1 putative chlorophyll A-B binding protein [Rosa chinensis]
TRINITY_DN8124_c0_g1	517.559	128.404	906.714	7.06142	2.81996	8.19511e-21	1.08565e-17	920	GO:0071482;GO:0009416;GO:0034357;GO:0065003;GO:0043231;GO:0044444;GO:0019684;GO:0010207;GO:0043229;GO:0031984;GO:0044422;GO:0009642;GO:0006807;GO:0071478;GO:1901564;GO:0005622;GO:0009987;GO:0071840;GO:0043227;GO:0051716;GO:0009543;GO:0043933;GO:0016043;GO:0031976;GO:0034622;GO:0009536;GO:0008152;GO:0071214;GO:0055035;GO:0015979;GO:0009765;GO:0009579;GO:0009628;GO:0044436;GO:0044085;GO:0043170;GO:…	K08902	-	virNOG19480	H	sp|Q9LR64|PB27A_ARATH Photosystem II repair protein PSB27-H1, chloroplastic OS=Arabidopsis thaliana OX=3702 GN=PSB27-1 PE=1 SV=1	PRQ53066.1 putative photosystem II Pbs27 [Rosa chinensis]
TRINITY_DN4257_c0_g1	10840.7	3543.24	18138.2	5.11909	2.35589	1.13452e-20	1.45113e-17	1763	-	K01623	PF00274	virNOG10404	G	sp|Q944G9|ALFP2_ARATH Fructose-bisphosphate aldolase 2, chloroplastic OS=Arabidopsis thaliana OX=3702 GN=FBA2 PE=1 SV=2	XP_024164914.1 fructose-bisphosphate aldolase 1, chloroplastic [Rosa chinensis] &gt;PRQ24026.1 putative fructose-bisphosphate aldolase [Rosa chinensis]
TRINITY_DN55052_c0_g1	1496.05	2516.66	475.436	0.188916	-2.40419	1.48884e-20	1.84086e-17	1073	-	-	PF03168	virNOG08865	S	sp|Q6DST1|Y1465_ARATH Late embryogenesis abundant protein At1g64065 OS=Arabidopsis thaliana OX=3702 GN=At1g64065 PE=2 SV=1	XP_024171501.1 uncharacterized protein LOC112177445 [Rosa chinensis] &gt;PRQ17547.1 putative Late embryogenesis abundant protein, LEA-14 [Rosa chinensis]
TRINITY_DN8920_c0_g1	93.0529	4.55924	181.547	39.8195	5.3154	2.54134e-20	3.04084e-17	744	-	-	-	-	-	-	PRQ22667.1 hypothetical protein RchiOBHm_Chr6g0252811 [Rosa chinensis]
TRINITY_DN1077_c1_g1	427.344	99.8503	754.838	7.5597	2.91833	1.07244e-19	1.24313e-16	1453	-	-	PF15697	virNOG25160;virNOG23938	S	sp|Q9SSC1|Y1801_ARATH MAPK kinase substrate protein At1g80180 OS=Arabidopsis thaliana OX=3702 GN=At1g80180 PE=1 SV=1	XP_024184655.1 uncharacterized protein At1g15400 [Rosa chinensis] &gt;PRQ50725.1 hypothetical protein RchiOBHm_Chr2g0136461 [Rosa chinensis]
TRINITY_DN15383_c0_g1	2246.73	3746.9	746.551	0.199245	-2.32739	1.13371e-19	1.27433e-16	2701	GO:0045184;GO:0055085;GO:0044459;GO:0051234;GO:0015833;GO:0016021;GO:0006857;GO:0042887;GO:0035672;GO:0005886;GO:0005215;GO:0031224;GO:0003674;GO:0005575;GO:0008104;GO:0016020;GO:0022857;GO:0006810;GO:0035673;GO:0033036;GO:0071944;GO:0015031;GO:0044464;GO:0071702;GO:1904680;GO:0051179;GO:0005887;GO:0071705;GO:0005623;GO:0031226;GO:0042886;GO:0044425;GO:0008150	-	PF03169	virNOG04365	P	sp|O82485|OPT7_ARATH Oligopeptide transporter 7 OS=Arabidopsis thaliana OX=3702 GN=OPT7 PE=2 SV=1	XP_024182471.1 oligopeptide transporter 7 isoform X1 [Rosa chinensis] &gt;PRQ47398.1 putative oligopeptide transporter, OPT superfamily [Rosa chinensis]
TRINITY_DN1815_c0_g1	856.149	165.849	1546.45	9.32442	3.22101	1.96578e-19	2.14461e-16	1146	-	-	-	-	-	-	PRQ23389.1 hypothetical protein RchiOBHm_Chr6g0260801 [Rosa chinensis]
TRINITY_DN45_c0_g1	7051.67	11915.7	2187.64	0.183593	-2.44542	2.08069e-19	2.20512e-16	6887	-	-	PF00665;PF13976;PF14223;PF07727	virNOG05810	R	sp|Q94HW2|POLR1_ARATH Retrovirus-related Pol polyprotein from transposon RE1 OS=Arabidopsis thaliana OX=3702 GN=RE1 PE=2 SV=1	CCH50966.1 T4.5 [Malus x robusta]
TRINITY_DN6588_c0_g1	200.35	33.3061	367.394	11.0309	3.46347	2.42115e-19	2.49466e-16	1012	-	-	PF00407	virNOG24009;virNOG23041	S	sp|Q9SSK7|MLP34_ARATH MLP-like protein 34 OS=Arabidopsis thaliana OX=3702 GN=MLP34 PE=2 SV=1	XP_004293037.1 PREDICTED: MLP-like protein 31 [Fragaria vesca subsp. vesca]
TRINITY_DN315_c0_g1	15267.2	25184	5350.5	0.212457	-2.23476	4.17578e-19	4.18628e-16	2546	GO:0098771;GO:0043226;GO:0099402;GO:0006873;GO:0046677;GO:0006879;GO:0010035;GO:0006979;GO:0006810;GO:0006826;GO:0006950;GO:0008150;GO:0097577;GO:0044424;GO:0009535;GO:0006811;GO:0005623;GO:0005737;GO:0044435;GO:0009617;GO:0051179;GO:0032501;GO:0055082;GO:0005739;GO:0005488;GO:0030001;GO:0030003;GO:0090567;GO:0000003;GO:0048878;GO:0009266;GO:0003674;GO:0000302;GO:0044237;GO:0010033;GO:0050896;GO:…	K00522	-	virNOG04154;NOG68757	P	sp|O65100|FRI3_VIGUN Ferritin-3, chloroplastic OS=Vigna unguiculata OX=3917 PE=2 SV=1	XP_004302578.1 PREDICTED: ferritin-3, chloroplastic [Fragaria vesca subsp. vesca]
TRINITY_DN494_c0_g2	120.003	11.8997	228.106	19.169	4.26071	4.62256e-19	4.51223e-16	1238	-	-	-	-	-	-	XP_011465360.1 PREDICTED: leucine-rich repeat extensin-like protein 3 [Fragaria vesca subsp. vesca]
TRINITY_DN4419_c0_g1	80.0193	3.80999	156.229	41.005	5.35773	5.19564e-19	4.92424e-16	797	GO:0043086;GO:0065007;GO:0030234;GO:0050790;GO:0048046;GO:1902183;GO:0050789;GO:0050793;GO:0005576;GO:0065009;GO:0098772;GO:0003674;GO:0004857;GO:0044092;GO:0005575;GO:0048509;GO:0008150	-	-	virNOG20977	R	sp|Q84WE4|PMEI3_ARATH Pectinesterase inhibitor 3 OS=Arabidopsis thaliana OX=3702 GN=PMEI3 PE=2 SV=1	XP_004287664.1 PREDICTED: 21 kDa protein [Fragaria vesca subsp. vesca]
TRINITY_DN105_c1_g1	563.581	1121.4	5.75965	0.00513611	-7.60511	5.31016e-19	4.92424e-16	2736	GO:0042886;GO:0071702;GO:1904680;GO:0051179;GO:0005887;GO:0071705;GO:0005623;GO:0031226;GO:0044425;GO:0008150;GO:0006810;GO:0022857;GO:0015031;GO:0044464;GO:0033036;GO:0035673;GO:0071944;GO:0005886;GO:0005215;GO:0042887;GO:0035672;GO:0016020;GO:0008104;GO:0003674;GO:0031224;GO:0005575;GO:0045184;GO:0055085;GO:0015833;GO:0016021;GO:0006857;GO:0044459;GO:0051234	-	PF03169	virNOG08949	T	sp|O82485|OPT7_ARATH Oligopeptide transporter 7 OS=Arabidopsis thaliana OX=3702 GN=OPT7 PE=2 SV=1	XP_004309550.1 PREDICTED: oligopeptide transporter 7 [Fragaria vesca subsp. vesca]
TRINITY_DN3174_c1_g1	292.341	562.316	22.3664	0.0397755	-4.65197	7.77876e-19	7.0375e-16	1820	-	K03327	PF13976	virNOG03991;COG0534	SV	sp|Q94AL1|DTX13_ARATH Protein DETOXIFICATION 13 OS=Arabidopsis thaliana OX=3702 GN=DTX13 PE=2 SV=1	XP_004299024.1 PREDICTED: MATE efflux family protein 9-like [Fragaria vesca subsp. vesca]
TRINITY_DN3382_c0_g1	8130.99	2702.62	13559.4	5.01712	2.32686	9.43484e-19	8.33253e-16	2038	GO:0003700;GO:0080090;GO:2001141;GO:0031323;GO:0016020;GO:2000112;GO:0003674;GO:0005575;GO:0046914;GO:0019219;GO:0065007;GO:0005488;GO:0005634;GO:0010556;GO:0043167;GO:0046872;GO:0051252;GO:0043227;GO:0006355;GO:0031326;GO:0005622;GO:0009889;GO:1903506;GO:0043231;GO:0050789;GO:0051171;GO:0005623;GO:0043169;GO:0008150;GO:0019222;GO:0044424;GO:0043229;GO:0008270;GO:0140110;GO:0043226;GO:0044464;GO:…	-	PF06203;PF00643	virNOG07936	K	sp|Q8RWD0|COL16_ARATH Zinc finger protein CONSTANS-LIKE 16 OS=Arabidopsis thaliana OX=3702 GN=COL16 PE=1 SV=2	XP_024194233.1 zinc finger protein CONSTANS-LIKE 16 [Rosa chinensis] &gt;PRQ40362.1 putative transcription factor C2C2-CO-like family [Rosa chinensis]
TRINITY_DN7983_c0_g1	102.529	8.73405	196.324	22.478	4.49044	9.95257e-19	8.58537e-16	1608	GO:0048856;GO:0010073;GO:0032501;GO:0009888;GO:0071944;GO:0048507;GO:0044464;GO:0016021;GO:0005623;GO:0005886;GO:0031224;GO:0005575;GO:0016020;GO:0044425;GO:0008150;GO:0032502	-	PF00560;PF13855	virNOG07720	R	-	XP_024177698.1 receptor-like protein 36 [Rosa chinensis] &gt;PRQ47471.1 putative non-specific serine/threonine protein kinase [Rosa chinensis]
TRINITY_DN8873_c0_g1	164.859	25.2616	304.456	12.0522	3.59122	1.0428e-18	8.79101e-16	563	-	-	-	virNOG26782	S	sp|Q6X5U0|DVL3_ARATH Small polypeptide DEVIL 3 OS=Arabidopsis thaliana OX=3702 GN=DVL3 PE=2 SV=1	XP_024183733.2 uncharacterized protein LOC112188763 [Rosa chinensis] &gt;PRQ53140.1 hypothetical protein RchiOBHm_Chr2g0163211 [Rosa chinensis]
TRINITY_DN5262_c0_g1	3714.37	1331.76	6096.98	4.57814	2.19476	1.11997e-18	9.2318e-16	1964	GO:0009057;GO:0044248;GO:0050789;GO:0043161;GO:2000762;GO:0044444;GO:0048519;GO:0051603;GO:0051246;GO:0009968;GO:0050794;GO:0032991;GO:0008152;GO:0030163;GO:0080090;GO:0044257;GO:0006511;GO:0031323;GO:0031461;GO:0010498;GO:0031625;GO:0065007;GO:0080037;GO:0010646;GO:0006807;GO:1901565;GO:0019899;GO:0009987;GO:0005622;GO:1901564;GO:0071704;GO:0005623;GO:0051171;GO:0023057;GO:0005737;GO:0008150;GO:…	-	PF01344;PF13964	virNOG00243	R	sp|Q9LMR5|FK126_ARATH F-box/kelch-repeat protein At1g15670 OS=Arabidopsis thaliana OX=3702 GN=At1g15670 PE=2 SV=1	XP_024185738.1 F-box/kelch-repeat protein At1g15670 [Rosa chinensis]
TRINITY_DN7664_c0_g4	215.551	402.243	28.8593	0.0717459	-3.80096	1.30473e-18	1.05209e-15	1041	-	-	PF03168	virNOG35483;virNOG23609	S	sp|Q6DST1|Y1465_ARATH Late embryogenesis abundant protein At1g64065 OS=Arabidopsis thaliana OX=3702 GN=At1g64065 PE=2 SV=1	XP_024173552.1 uncharacterized protein LOC112179386 [Rosa chinensis] &gt;PRQ17555.1 putative Late embryogenesis abundant protein, LEA-14 [Rosa chinensis]
TRINITY_DN2342_c0_g1	428.512	112.569	744.454	6.61329	2.72537	1.86676e-18	1.47327e-15	3838	GO:0032559;GO:0009987;GO:1902347;GO:0042221;GO:0032553;GO:0043227;GO:0006807;GO:0005524;GO:0009059;GO:0006139;GO:0097159;GO:0034645;GO:0009408;GO:0050794;GO:0034641;GO:0010468;GO:0017076;GO:0018130;GO:0043168;GO:0033993;GO:0019438;GO:0043229;GO:0050789;GO:0032555;GO:0090304;GO:0030554;GO:0009889;GO:1901360;GO:0010556;GO:0005634;GO:0019538;GO:0005488;GO:0000166;GO:0019219;GO:0003674;GO:2000112;GO:…	K03695	PF02861;PF07724	virNOG10544	O	sp|O80875|SMXL7_ARATH Protein SMAX1-LIKE 7 OS=Arabidopsis thaliana OX=3702 GN=SMXL7 PE=1 SV=1	XP_024177341.1 protein SMAX1-LIKE 7 isoform X1 [Rosa chinensis] &gt;PRQ59453.1 putative ATP-dependent Clp protease ATP-binding subunit ClpA [Rosa chinensis]
TRINITY_DN5792_c0_g1	2705.67	937.882	4473.45	4.76974	2.25391	3.29768e-18	2.54835e-15	1675	GO:0010410;GO:0071704;GO:0045229;GO:0005623;GO:0044238;GO:0008150;GO:0046527;GO:0010411;GO:0044036;GO:0043170;GO:0006950;GO:0004553;GO:0016740;GO:0048046;GO:0016758;GO:0044464;GO:0010035;GO:0044260;GO:0050896;GO:0016762;GO:0044237;GO:0005976;GO:0003674;GO:0005575;GO:0044264;GO:1901700;GO:0016757;GO:0071554;GO:0009414;GO:0042546;GO:0071555;GO:0009415;GO:0005576;GO:0001101;GO:0005975;GO:0003824;GO:…	K08235	PF06955;PF00722	virNOG01489	G	sp|Q8LF99|XTH6_ARATH Probable xyloglucan endotransglucosylase/hydrolase protein 6 OS=Arabidopsis thaliana OX=3702 GN=XTH6 PE=2 SV=2	XP_004288290.1 PREDICTED: probable xyloglucan endotransglucosylase/hydrolase protein 6 [Fragaria vesca subsp. vesca]
TRINITY_DN4464_c0_g1	1083.28	349.706	1816.86	5.19539	2.37723	3.77817e-18	2.86007e-15	1184	GO:0003824;GO:0016860;GO:0044422;GO:0031984;GO:0043169;GO:0009532;GO:0044444;GO:0019684;GO:0043229;GO:0034357;GO:0043231;GO:0046872;GO:0043167;GO:1901564;GO:0005622;GO:0009987;GO:0043227;GO:0016864;GO:0009570;GO:0006807;GO:0044436;GO:0003756;GO:0031224;GO:0009536;GO:0055035;GO:0008152;GO:0015979;GO:0009765;GO:0009579;GO:0031976;GO:0043226;GO:0044464;GO:0044260;GO:0006091;GO:0016853;GO:0043170;GO:…	-	-	virNOG19430	S	sp|K4BVL1|SPA_SOLLC Protein SPA, chloroplastic OS=Solanum lycopersicum OX=4081 GN=SPA PE=2 SV=1	XP_024166445.1 protein SPA, chloroplastic [Rosa chinensis] &gt;PRQ27190.1 putative protein disulfide-isomerase [Rosa chinensis]
TRINITY_DN10042_c0_g1	1665.15	573.784	2756.52	4.80411	2.26427	7.32642e-18	5.43518e-15	834	-	-	-	virNOG22830	S	-	XP_004300531.1 PREDICTED: uncharacterized protein LOC101298320 [Fragaria vesca subsp. vesca]
TRINITY_DN5623_c0_g1	526.268	131.396	921.141	7.01044	2.8095	1.13518e-17	8.25635e-15	4001	GO:0003824;GO:1901576;GO:0051707;GO:0044249;GO:0051704;GO:0046394;GO:0005802;GO:0043229;GO:0031985;GO:0044444;GO:0009605;GO:0050829;GO:0031984;GO:0044422;GO:0005996;GO:0005975;GO:0043231;GO:0009607;GO:0006082;GO:0000139;GO:0043227;GO:0043207;GO:0009987;GO:0005622;GO:0046364;GO:0006952;GO:0098791;GO:0016053;GO:0016051;GO:0031224;GO:0009058;GO:0019586;GO:0032787;GO:0033481;GO:0019752;GO:0008152;GO:…	K08679	-	virNOG03649	G	sp|Q9LIS3|GAE6_ARATH UDP-glucuronate 4-epimerase 6 OS=Arabidopsis thaliana OX=3702 GN=GAE6 PE=1 SV=1	XP_024193354.1 UDP-glucuronate 4-epimerase 6 [Rosa chinensis] &gt;PRQ38412.1 putative UDP-glucuronate 4-epimerase [Rosa chinensis]
TRINITY_DN15813_c0_g3	96.096	8.60113	183.591	21.345	4.41582	1.62606e-17	1.15312e-14	1313	GO:0048856;GO:0071554;GO:0016043;GO:0009987;GO:0071555;GO:0009653;GO:0071840;GO:0030312;GO:0016020;GO:0005575;GO:0048646;GO:0071669;GO:0044464;GO:0009664;GO:0071944;GO:0005618;GO:0045229;GO:0005576;GO:0005623;GO:0008150;GO:0006949;GO:0032502	-	PF01357;PF03330	virNOG07797	R	sp|Q9C554|EXPA1_ARATH Expansin-A1 OS=Arabidopsis thaliana OX=3702 GN=EXPA1 PE=2 SV=1	XP_024195326.1 expansin-A1 [Rosa chinensis] &gt;PRQ40759.1 putative expansin/Lol pI [Rosa chinensis]
TRINITY_DN16574_c0_g1	406.392	111.527	701.256	6.28774	2.65254	1.64763e-17	1.15312e-14	1122	-	-	PF14368	virNOG18865;virNOG20489	R	sp|F4I082|LTPG6_ARATH Non-specific lipid transfer protein GPI-anchored 6 OS=Arabidopsis thaliana OX=3702 GN=LTPG6 PE=2 SV=2	XP_024158767.1 non-specific lipid transfer protein GPI-anchored 6 [Rosa chinensis] &gt;PRQ35581.1 putative plant lipid transfer protein/Par allergen [Rosa chinensis]
TRINITY_DN4783_c0_g1	236.645	28.6353	444.656	15.5283	3.95682	1.98303e-17	1.35831e-14	1771	GO:0020037;GO:0005488;GO:0016705;GO:0048037;GO:0016491;GO:0043167;GO:0046872;GO:0004497;GO:0008152;GO:0009058;GO:0003674;GO:0097159;GO:0005575;GO:0046914;GO:1901363;GO:0016020;GO:0055114;GO:0044550;GO:0003824;GO:0005506;GO:0046906;GO:0019748;GO:0043169;GO:0016709;GO:0008150	-	PF00067	virNOG31631	Q	sp|O49858|C82A3_SOYBN Cytochrome P450 82A3 OS=Glycine max OX=3847 GN=CYP82A3 PE=2 SV=1	XP_024165069.1 cytochrome P450 CYP82D47 [Rosa chinensis] &gt;PRQ26949.1 putative cytochrome P450 [Rosa chinensis]
TRINITY_DN8838_c0_g1	485.572	969.663	1.48085	0.00152718	-9.35491	2.01404e-17	1.35831e-14	1834	-	-	PF00201	NOG106845;virNOG04662;virNOG12625	SCG	sp|G3FIN9|UGTK5_MANES Linamarin synthase 2 OS=Manihot esculenta OX=3983 GN=UGT85K5 PE=1 SV=1	XP_024194841.1 7-deoxyloganetin glucosyltransferase [Rosa chinensis] &gt;PRQ41290.1 putative 7-deoxyloganetin glucosyltransferase [Rosa chinensis]
TRINITY_DN7112_c0_g1	243.555	54.0419	433.067	8.01354	3.00244	2.05173e-17	1.35902e-14	3149	GO:0071704;GO:0070647;GO:0009958;GO:0048367;GO:0005623;GO:0009605;GO:0044238;GO:0032502;GO:0008150;GO:0009908;GO:0022414;GO:0003006;GO:0043170;GO:0043412;GO:0016567;GO:0044464;GO:0048608;GO:0032446;GO:0071944;GO:0044260;GO:0008152;GO:0061458;GO:0050896;GO:0009606;GO:0044237;GO:0009630;GO:0009628;GO:0005575;GO:0006464;GO:0032501;GO:0009629;GO:0048731;GO:0007275;GO:0006807;GO:0090567;GO:0000003;GO:…	-	PF03000;PF00651	virNOG01961	R	sp|O80970|NPY2_ARATH BTB/POZ domain-containing protein NPY2 OS=Arabidopsis thaliana OX=3702 GN=NPY2 PE=2 SV=1	XP_004288238.1 PREDICTED: BTB/POZ domain-containing protein NPY4-like [Fragaria vesca subsp. vesca] &gt;XP_011465947.1 PREDICTED: BTB/POZ domain-containing protein NPY4-like [Fragaria vesca subsp. vesca] &gt;XP_011465950.1 PREDICTED: BTB/POZ domain-containing protein NPY4-like [Fragaria vesca subsp. vesca]
TRINITY_DN62070_c0_g1	134.973	18.1687	251.777	13.8578	3.79262	2.35011e-17	1.52934e-14	992	GO:0090066;GO:0005777;GO:0031231;GO:0065008;GO:0043231;GO:0044375;GO:0043229;GO:0044444;GO:0007031;GO:0044422;GO:0042579;GO:0065007;GO:0016559;GO:0071840;GO:0043227;GO:0048285;GO:0005778;GO:0005622;GO:0009987;GO:0016043;GO:0031300;GO:0005779;GO:0031224;GO:0031301;GO:0098805;GO:0031903;GO:0043226;GO:0044464;GO:0032535;GO:0005737;GO:0005623;GO:0044424;GO:0044425;GO:0008150;GO:0005488;GO:0098588;GO:…	-	PF05648	virNOG07110	U	sp|Q9STY0|PX11B_ARATH Peroxisomal membrane protein 11B OS=Arabidopsis thaliana OX=3702 GN=PEX11B PE=1 SV=1	XP_024171453.1 peroxisomal membrane protein 11B [Rosa chinensis] &gt;PRQ59808.1 putative peroxisomal biogenesis factor 11 [Rosa chinensis]
TRINITY_DN5260_c0_g1	3103.57	1165.24	5041.9	4.3269	2.11333	2.41659e-17	1.54549e-14	1864	GO:0009057;GO:0071704;GO:0008233;GO:0008150;GO:0044238;GO:0043170;GO:0045735;GO:0003824;GO:0009056;GO:0030163;GO:0016787;GO:0008152;GO:0003674;GO:0006807;GO:0004175;GO:0019538;GO:1901575;GO:0005488;GO:0042802;GO:0140096;GO:0005515;GO:0070001;GO:0006508;GO:0004190;GO:1901564;GO:1901565;GO:0070011	-	PF14543;PF14541	virNOG31091	O	sp|P0DO21|GIP2_NICBE Probable aspartic proteinase GIP2 OS=Nicotiana benthamiana OX=4100 GN=GIP2 PE=1 SV=1	XP_024196162.1 probable aspartic proteinase GIP2 [Rosa chinensis]
TRINITY_DN722_c0_g1	18541.4	5172.65	31910.2	6.16902	2.62504	4.5374e-17	2.85264e-14	2525	GO:0031090;GO:0044182;GO:0036180;GO:0005575;GO:0016020;GO:0098805;GO:0044446;GO:0000324;GO:0006996;GO:0050896;GO:0000322;GO:0005773;GO:0071840;GO:0043227;GO:0048308;GO:0009987;GO:0005622;GO:0016043;GO:0030447;GO:0098588;GO:0000011;GO:0043229;GO:0044424;GO:0044444;GO:0044437;GO:0007033;GO:0044422;GO:0008150;GO:0005623;GO:0005737;GO:0043231;GO:0009607;GO:0005774;GO:0000323;GO:0044464;GO:0040007;GO:…	-	PF00514	virNOG01474	S	sp|F4I718|CSI3_ARATH Protein CELLULOSE SYNTHASE INTERACTIVE 3 OS=Arabidopsis thaliana OX=3702 GN=CSI3 PE=1 SV=1	XP_024181603.1 uncharacterized protein LOC112187162 [Rosa chinensis] &gt;PRQ47406.1 hypothetical protein RchiOBHm_Chr2g0099341 [Rosa chinensis]
TRINITY_DN2927_c0_g1	142.672	21.9848	263.359	11.9791	3.58245	5.28058e-17	3.21637e-14	2121	-	-	-	virNOG13812	P	sp|Q9LD40|CNG13_ARATH Putative cyclic nucleotide-gated ion channel 13 OS=Arabidopsis thaliana OX=3702 GN=CNGC13 PE=3 SV=2	PRQ54854.1 putative rmlC-like jelly roll protein [Rosa chinensis]
TRINITY_DN1207_c0_g1	1169.21	399.497	1938.91	4.85339	2.27899	5.28936e-17	3.21637e-14	2592	GO:0006886;GO:0019222;GO:0044424;GO:0045036;GO:0009507;GO:0008150;GO:0051179;GO:0005737;GO:0005623;GO:0071705;GO:0051171;GO:1903506;GO:0042886;GO:0060255;GO:0043226;GO:0044464;GO:0051649;GO:0072596;GO:0051641;GO:0006810;GO:0005575;GO:2000112;GO:0006355;GO:0031326;GO:0070727;GO:0015833;GO:0010556;GO:0005634;GO:0019219;GO:0045184;GO:0043229;GO:0044444;GO:0071702;GO:0033365;GO:0050789;GO:0009889;GO:…	-	PF06203	virNOG14303	K	sp|Q9LU68|CIA2_ARATH Protein CHLOROPLAST IMPORT APPARATUS 2 OS=Arabidopsis thaliana OX=3702 GN=CIA2 PE=1 SV=1	XP_024194826.1 protein CHLOROPLAST IMPORT APPARATUS 2 isoform X1 [Rosa chinensis] &gt;PRQ37160.1 putative transcription factor C2C2-CO-like family [Rosa chinensis]
TRINITY_DN12433_c0_g1	612.101	47.2181	1176.98	24.9265	4.63961	5.60541e-17	3.35357e-14	3805	GO:0051606;GO:0098657;GO:0045229;GO:0052386;GO:0031982;GO:0032879;GO:0098542;GO:0022898;GO:0044425;GO:0097708;GO:0044238;GO:0035639;GO:0012505;GO:0051641;GO:0038023;GO:0044464;GO:0044446;GO:0007167;GO:0060089;GO:0097367;GO:0007165;GO:0031090;GO:0031410;GO:0005575;GO:0008144;GO:0016020;GO:0036211;GO:0098588;GO:0140096;GO:0004888;GO:0005768;GO:0071555;GO:0070727;GO:0004672;GO:0016021;GO:0007178;GO:…	K13420	PF00069;PF13855;PF00560;PF08263	virNOG03095	T	sp|Q9FL28|FLS2_ARATH LRR receptor-like serine/threonine-protein kinase FLS2 OS=Arabidopsis thaliana OX=3702 GN=FLS2 PE=1 SV=1	XP_024158703.1 LRR receptor-like serine/threonine-protein kinase FLS2 [Rosa chinensis] &gt;PRQ29385.1 putative protein kinase RLK-Pelle-LRR-XII-1 family [Rosa chinensis]
TRINITY_DN8607_c0_g1	175.918	32.9178	318.919	9.68833	3.27625	6.47136e-17	3.81019e-14	1384	GO:0031984;GO:0044422;GO:0032502;GO:0010252;GO:0009555;GO:0044444;GO:0043229;GO:0023052;GO:0009733;GO:0043231;GO:0050789;GO:0044432;GO:0010329;GO:0010928;GO:0048229;GO:0071944;GO:0065008;GO:0050794;GO:0022857;GO:0031224;GO:0042592;GO:0005215;GO:0005886;GO:0098827;GO:0046907;GO:0080162;GO:0051716;GO:0009987;GO:0051234;GO:0005622;GO:0042221;GO:0043227;GO:0009734;GO:0055085;GO:0007275;GO:0007154;GO:…	K13947	PF03547	virNOG06841	S	sp|Q9FFD0|PIN5_ARATH Auxin efflux carrier component 5 OS=Arabidopsis thaliana OX=3702 GN=PIN5 PE=2 SV=2	XP_024189580.1 auxin efflux carrier component 5 [Rosa chinensis] &gt;PRQ41552.1 putative membrane transport protein [Rosa chinensis]
TRINITY_DN2513_c0_g1	236.529	418.375	54.6832	0.130704	-2.93563	6.91175e-17	4.0059e-14	1672	GO:1990234;GO:0044237;GO:0009056;GO:0043632;GO:0003674;GO:0005575;GO:1901575;GO:0005488;GO:0019538;GO:0036211;GO:0044265;GO:0005515;GO:0000151;GO:0006508;GO:0044389;GO:0044267;GO:0005737;GO:0005623;GO:0051171;GO:0071704;GO:0019222;GO:0044424;GO:0019941;GO:0044238;GO:0008150;GO:0043170;GO:0060255;GO:0030162;GO:0044260;GO:0016567;GO:0019005;GO:0044464;GO:1902494;GO:0006511;GO:0044257;GO:0080090;GO:…	K10523	PF00651	virNOG06834	D	sp|Q680K8|Y1576_ARATH BTB/POZ domain-containing protein At1g55760 OS=Arabidopsis thaliana OX=3702 GN=At1g55760 PE=2 SV=1	XP_024159262.1 BTB/POZ domain-containing protein At1g55760 [Rosa chinensis] &gt;PRQ34999.1 putative chromatin remodeling &amp; transcription regulator BTB-POZ family [Rosa chinensis]
TRINITY_DN72277_c0_g1	1660.08	620.909	2699.25	4.34725	2.1201	8.50777e-17	4.85506e-14	364	-	-	-	-	-	-	-
TRINITY_DN1077_c0_g1	4189.62	7011.16	1368.07	0.195127	-2.35751	9.73275e-17	5.46995e-14	2147	GO:0009266;GO:1901363;GO:1901265;GO:0008144;GO:0003674;GO:0097367;GO:0005575;GO:0036094;GO:0031072;GO:0050896;GO:0006457;GO:0044237;GO:1901360;GO:0006259;GO:0000166;GO:0005515;GO:0005488;GO:0009507;GO:0035639;GO:0044238;GO:0008150;GO:0044424;GO:0071704;GO:0005737;GO:0005623;GO:0043226;GO:0044464;GO:0044260;GO:0043170;GO:0006950;GO:0006725;GO:0009058;GO:0097159;GO:0009628;GO:0006139;GO:0008152;GO:…	-	PF13370;PF00226	virNOG00690	O	sp|Q9FMX6|DJC76_ARATH Chaperone protein dnaJ C76, chloroplastic OS=Arabidopsis thaliana OX=3702 GN=DJC76 PE=2 SV=1	XP_024196973.1 chaperone protein dnaJ C76, chloroplastic [Rosa chinensis] &gt;PRQ41432.1 putative DnaJ domain-containing protein [Rosa chinensis]
TRINITY_DN6284_c0_g1	256.047	60.7191	451.376	7.43384	2.89411	1.38353e-16	7.65959e-14	656	-	-	-	virNOG38057	R	-	PRQ49096.1 hypothetical protein RchiOBHm_Chr2g0118101 [Rosa chinensis]
TRINITY_DN7302_c0_g1	207.943	44.8885	370.998	8.2649	3.047	1.61443e-16	8.80649e-14	2408	-	-	PF14577;PF14576	virNOG10927	S	sp|Q9SS87|SEOB_ARATH Protein SIEVE ELEMENT OCCLUSION B OS=Arabidopsis thaliana OX=3702 GN=SEOB PE=1 SV=1	XP_024193714.1 protein SIEVE ELEMENT OCCLUSION B [Rosa chinensis] &gt;PRQ36300.1 putative thioredoxin-like, sieve element occlusion [Rosa chinensis]
TRINITY_DN14184_c0_g1	2780.4	877.158	4683.64	5.33956	2.41672	2.1064e-16	1.13236e-13	2224	GO:0006807;GO:0004175;GO:0009725;GO:0009737;GO:0043227;GO:0042221;GO:1901564;GO:0006952;GO:0070001;GO:0043207;GO:0005622;GO:0045087;GO:1901565;GO:0030163;GO:0016787;GO:0008152;GO:0097159;GO:0009628;GO:0051704;GO:0002376;GO:0033993;GO:0051707;GO:0003824;GO:0003676;GO:0009607;GO:0043231;GO:0005576;GO:0009057;GO:0009627;GO:0001101;GO:0043229;GO:0044444;GO:0009605;GO:0008233;GO:0005488;GO:1901575;GO:…	-	PF14543;PF14541	virNOG04978	O	sp|Q9LS40|ASPG1_ARATH Protein ASPARTIC PROTEASE IN GUARD CELL 1 OS=Arabidopsis thaliana OX=3702 GN=ASPG1 PE=1 SV=1	XP_004299230.1 PREDICTED: protein ASPARTIC PROTEASE IN GUARD CELL 1 [Fragaria vesca subsp. vesca]
TRINITY_DN25_c1_g2	108.837	13.075	204.599	15.6481	3.96792	2.27858e-16	1.20742e-13	634	-	-	-	-	-	-	-
TRINITY_DN13356_c0_g1	2748.55	1050.66	4446.45	4.23206	2.08136	2.74615e-16	1.43469e-13	2097	GO:0016125;GO:0050789;GO:0042446;GO:1905393;GO:0055088;GO:0009909;GO:0048608;GO:0065008;GO:0003824;GO:0048229;GO:0005886;GO:0048831;GO:0048438;GO:1901615;GO:0031224;GO:0006694;GO:0042592;GO:0097159;GO:0044085;GO:0006629;GO:1901617;GO:0009791;GO:0010268;GO:0016705;GO:0007275;GO:0071840;GO:0009987;GO:0090698;GO:0016129;GO:0048869;GO:0048455;GO:0005623;GO:0048580;GO:2000026;GO:0046906;GO:0071704;GO:…	K09588	PF00067	virNOG05599	Q	sp|Q42569|C90A1_ARATH Cytochrome P450 90A1 OS=Arabidopsis thaliana OX=3702 GN=CYP90A1 PE=1 SV=1	XP_024177302.1 cytochrome P450 90A1 [Rosa chinensis] &gt;PRQ59427.1 putative cytochrome P450 [Rosa chinensis]
TRINITY_DN9193_c0_g1	244.662	447.616	41.709	0.0931804	-3.42383	3.25141e-16	1.67506e-13	3056	GO:0030258;GO:0016053;GO:0043436;GO:0005622;GO:0009987;GO:0008152;GO:0006631;GO:0006633;GO:0044237;GO:0019752;GO:0006629;GO:0005829;GO:0032787;GO:0032259;GO:0009058;GO:0003674;GO:0044255;GO:0005575;GO:0046394;GO:1901576;GO:0016740;GO:0003824;GO:0044249;GO:0044464;GO:0008168;GO:0008757;GO:0006082;GO:0071704;GO:0005737;GO:0044281;GO:0044283;GO:0005623;GO:0008825;GO:0008610;GO:0044238;GO:0016741;GO:…	K00574	PF13450;PF02353	virNOG01364	R	sp|O53732|UFAA1_MYCTU Tuberculostearic acid methyltransferase UfaA1 OS=Mycobacterium tuberculosis (strain ATCC 25618 / H37Rv) OX=83332 GN=ufaA1 PE=1 SV=3	XP_024191801.1 uncharacterized protein LOC112195822 [Rosa chinensis] &gt;PRQ36723.1 putative cyclopropane-fatty-acyl-phospholipid synthase [Rosa chinensis]
TRINITY_DN8061_c1_g2	1050.4	368.07	1732.73	4.70762	2.235	3.50994e-16	1.78348e-13	3749	GO:0005737;GO:0005623;GO:0051171;GO:1903312;GO:0071704;GO:0051253;GO:0019222;GO:0004518;GO:0044424;GO:0009451;GO:0009507;GO:0048523;GO:0044238;GO:0008150;GO:0045934;GO:0043170;GO:0004519;GO:0009892;GO:0060255;GO:1902369;GO:0043226;GO:0044464;GO:0044237;GO:0003674;GO:0048255;GO:0005575;GO:1901363;GO:0005488;GO:0019219;GO:1901360;GO:0090304;GO:0050789;GO:0003676;GO:0043231;GO:0090305;GO:0043229;GO:…	-	PF17177;PF13041;PF01535	virNOG05956	S	sp|Q0WLC6|PP349_ARATH Pentatricopeptide repeat-containing protein MRL1, chloroplastic OS=Arabidopsis thaliana OX=3702 GN=MRL1 PE=1 SV=2	XP_024162898.1 pentatricopeptide repeat-containing protein MRL1, chloroplastic [Rosa chinensis] &gt;PRQ22044.1 putative tetratricopeptide-like helical domain, pentacotripeptide-repeat region of PROPR [Rosa chinensis]
TRINITY_DN7483_c0_g2	88.4763	167.843	9.1097	0.0542752	-4.20356	3.62371e-16	1.81641e-13	1268	GO:0003824;GO:0045454;GO:0044464;GO:0006091;GO:0050794;GO:0065008;GO:0016667;GO:0043169;GO:0009055;GO:0008150;GO:0051540;GO:0015036;GO:0044424;GO:0050789;GO:0005737;GO:0005623;GO:0051536;GO:0043167;GO:0046872;GO:0009987;GO:0005622;GO:0016491;GO:0048037;GO:0065007;GO:0022900;GO:0005488;GO:0019725;GO:0055114;GO:0003674;GO:0042592;GO:0005575;GO:0008152;GO:0051537;GO:0015035;GO:0044237	K03676	-	virNOG21143;virNOG21356	O	sp|Q8L9S3|GRXC6_ARATH Glutaredoxin-C6 OS=Arabidopsis thaliana OX=3702 GN=GRXC6 PE=2 SV=2	AEC03330.1 glutaredoxin 2.1 [Hevea brasiliensis]
TRINITY_DN9298_c0_g1	772.024	1526.69	17.3592	0.0113705	-6.45856	3.76159e-16	1.86038e-13	2552	GO:0008422;GO:0004553;GO:0003824;GO:0071704;GO:1901135;GO:0008152;GO:1901657;GO:0102483;GO:0005975;GO:0016787;GO:0044238;GO:0008150;GO:0016798;GO:0003674;GO:0015926	K05350	PF00232	virNOG00545	G	sp|Q9SVS1|BGL47_ARATH Beta-glucosidase 47 OS=Arabidopsis thaliana OX=3702 GN=BGLU47 PE=3 SV=2	XP_024157157.2 beta-glucosidase 47 isoform X2 [Rosa chinensis]
TRINITY_DN1397_c0_g1	1506.37	2442.04	570.702	0.233699	-2.09728	3.9588e-16	1.93215e-13	3285	GO:0016020;GO:0010119;GO:0003674;GO:0005575;GO:0050896;GO:0044237;GO:0042126;GO:0015293;GO:0016021;GO:0015291;GO:0090440;GO:0043436;GO:0015665;GO:0015075;GO:0044425;GO:0008150;GO:1903825;GO:0008028;GO:0006811;GO:0080168;GO:0071704;GO:0051179;GO:0044281;GO:0005623;GO:0044464;GO:0005342;GO:2001057;GO:0006810;GO:1905039;GO:0046943;GO:0008509;GO:0022804;GO:0034220;GO:0015850;GO:0046942;GO:0031224;GO:…	-	PF00854	virNOG15353	P	sp|Q8H157|PTR19_ARATH Protein NRT1/ PTR FAMILY 4.6 OS=Arabidopsis thaliana OX=3702 GN=NPF4.6 PE=1 SV=1	XP_024195208.1 protein NRT1/ PTR FAMILY 4.6 [Rosa chinensis] &gt;PRQ40863.1 putative proton-dependent oligopeptide transporter family, major facilitator superfamily [Rosa chinensis]
TRINITY_DN203_c0_g2	13243.9	21937.2	4550.57	0.207436	-2.26926	4.45476e-16	2.14598e-13	957	GO:0050789;GO:0005623;GO:0005576;GO:0009733;GO:0023052;GO:0071365;GO:0030145;GO:0043169;GO:0009719;GO:0008150;GO:0045735;GO:0032870;GO:0050794;GO:0005618;GO:0071944;GO:0048046;GO:0044464;GO:0010033;GO:0050896;GO:0030312;GO:0003674;GO:0007165;GO:0005575;GO:0046914;GO:0005488;GO:0071310;GO:0009725;GO:0065007;GO:0007154;GO:0071495;GO:0070887;GO:0009734;GO:0042221;GO:0009987;GO:0043167;GO:0046872;GO:…	-	PF00190	virNOG13595;virNOG16992	R	sp|Q9ZRA4|AB19A_PRUPE Auxin-binding protein ABP19a OS=Prunus persica OX=3760 GN=ABP19A PE=3 SV=1	XP_024182130.1 auxin-binding protein ABP19a [Rosa chinensis] &gt;PRQ46976.1 putative germin, rmlC-like cupin domain-containing protein [Rosa chinensis]
TRINITY_DN7825_c0_g1	244.125	61.1368	427.112	6.98618	2.8045	5.14083e-16	2.44473e-13	1965	GO:0016788;GO:0009605;GO:0050829;GO:0004857;GO:0065009;GO:0009057;GO:0000272;GO:0005576;GO:0009607;GO:0044248;GO:0005975;GO:0003824;GO:0051707;GO:0005618;GO:0071944;GO:0030234;GO:0043086;GO:0042545;GO:0051704;GO:0098772;GO:0017144;GO:0042742;GO:0008152;GO:0016787;GO:0030312;GO:0042737;GO:0052689;GO:0016043;GO:0010393;GO:0043207;GO:0009987;GO:0006952;GO:0071840;GO:0050790;GO:0065007;GO:0008150;GO:…	K01051	PF04043;PF01095	virNOG11797	G	sp|Q43062|PME_PRUPE Pectinesterase/pectinesterase inhibitor PPE8B OS=Prunus persica OX=3760 PE=2 SV=1	XP_024184453.1 pectinesterase/pectinesterase inhibitor PPE8B [Rosa chinensis] &gt;PRQ47138.1 putative pectinesterase [Rosa chinensis]
TRINITY_DN10351_c0_g1	1185.65	374.095	1997.21	5.33879	2.41651	6.68576e-16	3.13918e-13	661	-	-	PF06596	virNOG23320;virNOG25447	S	-	XP_024178826.1 uncharacterized protein LOC112184824 [Rosa chinensis] &gt;PRQ46936.1 putative photosystem II [Rosa chinensis]
TRINITY_DN48_c0_g1	1861.11	539.937	3182.29	5.89381	2.5592	7.06709e-16	3.27674e-13	998	-	-	PF01419	virNOG18070	R	sp|Q9SSM3|JAL19_ARATH Jacalin-related lectin 19 OS=Arabidopsis thaliana OX=3702 GN=JAL19 PE=2 SV=1	XP_040371264.1 jacalin-related lectin 19-like [Rosa chinensis] &gt;PRQ51241.1 putative jacalin-like lectin domain-containing protein [Rosa chinensis]
TRINITY_DN1298_c0_g1	18004.4	7197.57	28811.3	4.00292	2.00105	7.4735e-16	3.4224e-13	1192	-	K08915	-	virNOG02762	G	sp|Q07473|CB4A_ARATH Chlorophyll a-b binding protein CP29.1, chloroplastic OS=Arabidopsis thaliana OX=3702 GN=LHCB4.1 PE=1 SV=1	XP_024187118.1 chlorophyll a-b binding protein CP29.2, chloroplastic [Rosa chinensis] &gt;PRQ42956.1 putative chlorophyll A-B binding protein [Rosa chinensis]
TRINITY_DN2794_c0_g2	511.193	850.407	171.978	0.202231	-2.30593	8.1276e-16	3.67655e-13	1513	GO:0006970;GO:0071704;GO:0047893;GO:0016115;GO:0016042;GO:0005737;GO:0102425;GO:0005623;GO:0044281;GO:0044238;GO:0008150;GO:0009719;GO:0080043;GO:0046527;GO:1901616;GO:0044424;GO:0072329;GO:0006950;GO:0043226;GO:0016758;GO:0044464;GO:0016740;GO:0044242;GO:0050896;GO:0010033;GO:0009056;GO:0044237;GO:0005829;GO:0102360;GO:0016020;GO:0046345;GO:0005575;GO:0006714;GO:0003674;GO:1901700;GO:0097305;GO:…	-	PF00201	virNOG10395	CG	sp|Q66PF3|UFOG3_FRAAN Putative UDP-glucose flavonoid 3-O-glucosyltransferase 3 OS=Fragaria ananassa OX=3747 GN=GT3 PE=2 SV=1	XP_011460410.1 PREDICTED: putative UDP-glucose flavonoid 3-O-glucosyltransferase 3 [Fragaria vesca subsp. vesca]
TRINITY_DN4457_c0_g1	579.24	190.731	967.749	5.0739	2.34309	9.92606e-16	4.43599e-13	1043	GO:0005528;GO:0003824;GO:0043412;GO:0018208;GO:0034357;GO:0043231;GO:0044444;GO:0043229;GO:0031984;GO:0044422;GO:0006807;GO:0018193;GO:0006464;GO:1901564;GO:0009987;GO:0005622;GO:0043227;GO:0005527;GO:0009543;GO:0031976;GO:0061077;GO:0009536;GO:0055035;GO:0008152;GO:0009579;GO:0097159;GO:0044436;GO:0016853;GO:0043170;GO:0016859;GO:0044260;GO:0043226;GO:0044464;GO:0044435;GO:0005737;GO:0005623;GO:…	-	PF00254	virNOG03158	O	sp|Q9LDY5|FK172_ARATH Peptidyl-prolyl cis-trans isomerase FKBP17-2, chloroplastic OS=Arabidopsis thaliana OX=3702 GN=FKBP17-2 PE=1 SV=1	XP_024170358.1 peptidyl-prolyl cis-trans isomerase FKBP17-2, chloroplastic [Rosa chinensis] &gt;PRQ15916.1 putative peptidylprolyl isomerase [Rosa chinensis]
TRINITY_DN6939_c0_g1	162.238	30.1011	294.376	9.77955	3.28977	1.16983e-15	5.16577e-13	1944	-	-	-	virNOG19674	T	sp|Q9SWI1|PKS1_ARATH Protein PHYTOCHROME KINASE SUBSTRATE 1 OS=Arabidopsis thaliana OX=3702 GN=PKS1 PE=1 SV=2	XP_024192394.1 protein PHYTOCHROME KINASE SUBSTRATE 1 [Rosa chinensis] &gt;PRQ40796.1 hypothetical protein RchiOBHm_Chr4g0439931 [Rosa chinensis]
TRINITY_DN2443_c0_g1	1180.82	445.913	1915.73	4.2962	2.10306	1.63707e-15	7.06221e-13	1061	GO:0010468;GO:0034641;GO:0050794;GO:1901576;GO:0046483;GO:0044249;GO:0018130;GO:1901362;GO:0023052;GO:0043229;GO:0019438;GO:0140110;GO:0090304;GO:0050789;GO:0003676;GO:0009889;GO:0044271;GO:0043231;GO:0009733;GO:0009734;GO:0043227;GO:0042221;GO:0009987;GO:0005622;GO:0051716;GO:0051252;GO:0006807;GO:0071310;GO:0009725;GO:0009059;GO:0010467;GO:0016070;GO:0065007;GO:0007154;GO:0009058;GO:0006725;GO:…	K14484	PF02309	virNOG18059;virNOG18311;virNOG18288	K	sp|P33077|IAA4_ARATH Auxin-responsive protein IAA4 OS=Arabidopsis thaliana OX=3702 GN=IAA4 PE=1 SV=2	XP_024186399.1 auxin-responsive protein IAA4 [Rosa chinensis] &gt;PRQ41838.1 putative transcription factor interactor and regulator AUX-IAA family [Rosa chinensis]
TRINITY_DN3903_c2_g1	4120.51	1701.95	6539.06	3.84209	1.94189	1.63737e-15	7.06221e-13	642	-	-	-	-	-	-	PRQ46225.1 hypothetical protein RchiOBHm_Chr2g0086741 [Rosa chinensis]
TRINITY_DN15107_c0_g1	308.864	53.6039	564.124	10.5239	3.3956	1.74882e-15	7.45621e-13	927	GO:0008289;GO:0051707;GO:0071944;GO:0005618;GO:0033036;GO:0006869;GO:0051704;GO:0032502;GO:0009605;GO:0044444;GO:0043229;GO:0009607;GO:0043231;GO:0005576;GO:0010876;GO:0071702;GO:0006952;GO:0005622;GO:0051234;GO:0043207;GO:0043227;GO:0044459;GO:0007275;GO:0042335;GO:0048856;GO:0031225;GO:0031224;GO:0009620;GO:0005886;GO:0030312;GO:0043226;GO:0044464;GO:0006810;GO:0012505;GO:0006950;GO:0008150;GO:…	-	PF14368	virNOG18592	R	sp|Q9C7F7|LTPG1_ARATH Non-specific lipid transfer protein GPI-anchored 1 OS=Arabidopsis thaliana OX=3702 GN=LTPG1 PE=2 SV=1	XP_024197622.1 non-specific lipid transfer protein GPI-anchored 1 [Rosa chinensis] &gt;PRQ39890.1 putative bifunctional inhibitor/plant lipid transfer protein/seed storage helical [Rosa chinensis]
TRINITY_DN62747_c0_g1	621.191	1021.79	220.59	0.215885	-2.21166	1.92392e-15	8.10953e-13	633	-	-	-	-	-	-	PRQ31882.1 hypothetical protein RchiOBHm_Chr5g0040311 [Rosa chinensis]
TRINITY_DN8082_c0_g1	8337.88	3405.07	13270.7	3.89733	1.96249	3.13807e-15	1.30787e-12	2492	GO:0051188;GO:0044249;GO:1901576;GO:0046483;GO:1901362;GO:0031967;GO:0031984;GO:0043169;GO:0003676;GO:0034357;GO:0033013;GO:0044271;GO:0043231;GO:1901564;GO:0005622;GO:0016491;GO:0031969;GO:0046872;GO:0043167;GO:0016043;GO:0065007;GO:0009058;GO:0006725;GO:0009526;GO:0055114;GO:0031323;GO:0008152;GO:0015979;GO:0009579;GO:0009706;GO:0044464;GO:0006779;GO:0019222;GO:0009534;GO:0009507;GO:0044434;GO:…	K04035	-	virNOG01805	H	sp|Q945B7|CRD1_EUPES Magnesium-protoporphyrin IX monomethyl ester [oxidative] cyclase, chloroplastic OS=Euphorbia esula OX=3993 GN=CRD1 PE=3 SV=1	XP_004303335.1 PREDICTED: magnesium-protoporphyrin IX monomethyl ester [oxidative] cyclase, chloroplastic [Fragaria vesca subsp. vesca]
TRINITY_DN6443_c0_g1	45749.2	18481.8	73016.6	3.95074	1.98212	3.64667e-15	1.50296e-12	2300	-	-	PF00004	virNOG01517	O	sp|Q40281|RCA_MALDO Ribulose bisphosphate carboxylase/oxygenase activase, chloroplastic OS=Malus domestica OX=3750 GN=RCA PE=2 SV=1	XP_024177110.1 ribulose bisphosphate carboxylase/oxygenase activase, chloroplastic [Rosa chinensis]
TRINITY_DN2080_c0_g1	449.996	141.059	758.934	5.38028	2.42768	3.77042e-15	1.53688e-12	835	-	-	PF06549	virNOG19210	S	-	XP_004299398.1 PREDICTED: uncharacterized protein LOC101291824 [Fragaria vesca subsp. vesca]
TRINITY_DN5783_c0_g1	109.375	15.712	203.037	12.9224	3.6918	3.92357e-15	1.58192e-12	751	GO:0065007;GO:0007154;GO:0007275;GO:0048522;GO:0071310;GO:0009725;GO:0048856;GO:0000160;GO:0051716;GO:0042221;GO:0009987;GO:0005622;GO:0043227;GO:0044459;GO:0005886;GO:0019898;GO:0030307;GO:0001558;GO:0048518;GO:0035556;GO:0050794;GO:0071944;GO:0051128;GO:0009733;GO:0043231;GO:0050789;GO:0032502;GO:0019897;GO:0009723;GO:0023052;GO:0043229;GO:0032501;GO:0070887;GO:0071495;GO:0005634;GO:0071369;GO:…	-	PF02519	virNOG23780	S	sp|Q9C9E1|SAU78_ARATH Auxin-responsive protein SAUR78 OS=Arabidopsis thaliana OX=3702 GN=SAUR78 PE=1 SV=1	XP_004303730.1 PREDICTED: uncharacterized protein LOC101311013 [Fragaria vesca subsp. vesca]
TRINITY_DN13071_c1_g1	299.237	56.2	542.273	9.64899	3.27038	5.90453e-15	2.35502e-12	1392	-	-	PF14559	virNOG22406;euNOG01366;virNOG22696	RS	-	XP_024184844.1 uncharacterized protein LOC112189723 [Rosa chinensis] &gt;PRQ50657.1 putative 43kDa postsynaptic protein [Rosa chinensis]
TRINITY_DN7189_c1_g2	4297.56	1742.72	6852.4	3.93201	1.97527	6.19773e-15	2.44567e-12	3047	GO:0044237;GO:0050896;GO:0036094;GO:0061458;GO:0009648;GO:0097367;GO:0007165;GO:0003674;GO:0005575;GO:0008144;GO:1901363;GO:1901265;GO:0009314;GO:0005829;GO:0000003;GO:0019538;GO:0036211;GO:0005488;GO:0140096;GO:0005515;GO:0032501;GO:0000166;GO:0004672;GO:0044267;GO:0006796;GO:0005623;GO:0005737;GO:0016310;GO:0071704;GO:0044424;GO:0008150;GO:0044238;GO:0035639;GO:0043170;GO:0016773;GO:0044260;GO:…	K08867	PF00069	virNOG06473	T	sp|Q9SCU5|WNK5_ARATH Probable serine/threonine-protein kinase WNK5 OS=Arabidopsis thaliana OX=3702 GN=WNK5 PE=1 SV=2	XP_024187440.1 probable serine/threonine-protein kinase WNK5 [Rosa chinensis] &gt;PRQ42731.1 putative protein kinase WNK-NRBP family [Rosa chinensis]
TRINITY_DN1314_c1_g2	5402.67	1244.99	9560.36	7.67908	2.94093	7.39813e-15	2.87602e-12	680	GO:0005575;GO:0007165;GO:0050896;GO:0010033;GO:0000902;GO:1901701;GO:0060560;GO:0009653;GO:0009755;GO:0070887;GO:0071495;GO:1901700;GO:0097305;GO:0009741;GO:0008150;GO:0009826;GO:0009719;GO:0005623;GO:0014070;GO:0009505;GO:0032870;GO:0009740;GO:0044464;GO:0040007;GO:0071229;GO:0048589;GO:0071370;GO:0030312;GO:0009987;GO:0042221;GO:0071840;GO:0051716;GO:0016049;GO:0048869;GO:0016043;GO:0048856;GO:…	-	-	virNOG24131;virNOG25436	RW	sp|P46689|GASA1_ARATH Gibberellin-regulated protein 1 OS=Arabidopsis thaliana OX=3702 GN=GASA1 PE=2 SV=2	GAU10866.1 hypothetical protein TSUD_425650, partial [Trifolium subterraneum]
TRINITY_DN2449_c0_g1	399.848	123.798	675.897	5.45969	2.44882	7.4434e-15	2.87602e-12	2200	GO:0016787;GO:0050896;GO:0005737;GO:0005623;GO:0005829;GO:0008150;GO:0043169;GO:0044444;GO:0005575;GO:0003674;GO:0044424;GO:0005488;GO:0009611;GO:0006950;GO:0046872;GO:0044464;GO:0003824;GO:0043167;GO:0005622	-	PF00293;PF18290	virNOG08304;virNOG14018	TL	sp|Q8L7W2|NUDT8_ARATH Nudix hydrolase 8 OS=Arabidopsis thaliana OX=3702 GN=NUDT8 PE=2 SV=2	XP_024168752.1 nudix hydrolase 8 [Rosa chinensis] &gt;PRQ18310.1 putative hydrolase [Rosa chinensis]
TRINITY_DN61968_c0_g1	339.28	100.898	577.661	5.72521	2.51733	8.03289e-15	3.0718e-12	1316	GO:0009987;GO:0005622;GO:0043227;GO:0030246;GO:0055114;GO:0009767;GO:0044436;GO:0031976;GO:0009536;GO:0032991;GO:0009579;GO:0055035;GO:0008152;GO:0015979;GO:0003824;GO:0044444;GO:0043229;GO:0019684;GO:0044422;GO:0031984;GO:0005975;GO:0034357;GO:0043231;GO:0022900;GO:0005488;GO:0005575;GO:0098796;GO:0003674;GO:0042651;GO:0016020;GO:0044237;GO:0044446;GO:0006091;GO:0044464;GO:0043226;GO:0009773;GO:…	-	-	virNOG13485	S	sp|Q94AQ8|PNSB2_ARATH Photosynthetic NDH subunit of subcomplex B 2, chloroplastic OS=Arabidopsis thaliana OX=3702 GN=PNSB2 PE=2 SV=1	XP_024178788.1 photosynthetic NDH subunit of subcomplex B 2, chloroplastic [Rosa chinensis] &gt;PRQ50223.1 putative galactose mutarotase-like domain-containing protein [Rosa chinensis]
TRINITY_DN7442_c0_g1	5442.62	1856.57	9028.67	4.86309	2.28187	1.54312e-14	5.84069e-12	1307	-	K09872	PF00230	virNOG04704	P	sp|P93004|PIP27_ARATH Aquaporin PIP2-7 OS=Arabidopsis thaliana OX=3702 GN=PIP2-7 PE=1 SV=2	XP_004290727.1 PREDICTED: aquaporin PIP2-7 [Fragaria vesca subsp. vesca]
TRINITY_DN4100_c0_g1	2817.99	5272.7	363.276	0.0688975	-3.8594	1.66394e-14	6.2344e-12	1019	-	-	PF03763;PF03766	euNOG14172;virNOG12192	S	-	XP_024170978.1 remorin-like [Rosa chinensis] &gt;PRQ60079.1 putative remorin [Rosa chinensis]
TRINITY_DN12681_c0_g1	94.8998	12.8882	176.911	13.7266	3.7789	1.82059e-14	6.75311e-12	1403	GO:0005886;GO:0005215;GO:0031224;GO:0007154;GO:0065007;GO:0055085;GO:0071310;GO:0009725;GO:0051716;GO:0009734;GO:0044459;GO:0042221;GO:0051234;GO:0005622;GO:0009987;GO:0009733;GO:0050789;GO:0023052;GO:0044444;GO:0022857;GO:0050794;GO:0071944;GO:0050896;GO:0010033;GO:0016020;GO:0003674;GO:0007165;GO:0005575;GO:0070887;GO:0071495;GO:0005938;GO:0016021;GO:0009755;GO:0051179;GO:0005737;GO:0005887;GO:…	-	PF00892	virNOG07300	S	sp|Q6NMB7|WTR7_ARATH WAT1-related protein At1g43650 OS=Arabidopsis thaliana OX=3702 GN=At1g43650 PE=2 SV=1	XP_024167126.1 WAT1-related protein At1g43650 isoform X1 [Rosa chinensis] &gt;PRQ24714.1 putative EamA domain-containing protein [Rosa chinensis]
TRINITY_DN55017_c0_g1	5444.23	2241.92	8646.55	3.85676	1.94739	2.5329e-14	9.22551e-12	4643	GO:1901576;GO:0046483;GO:0044249;GO:0051188;GO:1901362;GO:0031967;GO:0030494;GO:0009532;GO:0033013;GO:0044271;GO:0043231;GO:0043167;GO:0031969;GO:1901564;GO:0005622;GO:0009570;GO:0006725;GO:0009058;GO:0009526;GO:0015979;GO:0008152;GO:0010007;GO:0051003;GO:0009706;GO:0044464;GO:0016851;GO:0009507;GO:0035639;GO:0006779;GO:0044434;GO:0015994;GO:0008144;GO:0016020;GO:0097367;GO:0031090;GO:0005575;GO:…	K03403	PF11965;PF02514	virNOG06339	H	sp|Q9FNB0|CHLH_ARATH Magnesium-chelatase subunit ChlH, chloroplastic OS=Arabidopsis thaliana OX=3702 GN=CHLH PE=1 SV=1	XP_024191253.1 magnesium-chelatase subunit ChlH, chloroplastic [Rosa chinensis] &gt;PRQ44720.1 putative magnesium chelatase [Rosa chinensis]
TRINITY_DN3293_c0_g1	798.888	299.234	1298.54	4.33955	2.11755	2.54203e-14	9.22551e-12	3113	GO:0005783;GO:0000902;GO:0061458;GO:0098796;GO:0007165;GO:0031090;GO:0005575;GO:0016020;GO:0009914;GO:0023051;GO:1905392;GO:0010817;GO:0048766;GO:0060560;GO:0016021;GO:0009755;GO:0071695;GO:0009958;GO:0031982;GO:0044425;GO:0009719;GO:0048588;GO:0012505;GO:0009966;GO:0010154;GO:0032870;GO:0044464;GO:0021700;GO:0010053;GO:0000904;GO:0048469;GO:0005215;GO:0009630;GO:0009506;GO:0009628;GO:0009942;GO:…	K13947	PF03547	virNOG01386	P	sp|Q9S7Z8|PIN3_ARATH Auxin efflux carrier component 3 OS=Arabidopsis thaliana OX=3702 GN=PIN3 PE=1 SV=1	XP_008243361.1 PREDICTED: auxin efflux carrier component 3 [Prunus mume]
TRINITY_DN10930_c0_g1	187.89	45.3863	330.393	7.27958	2.86386	2.56174e-14	9.22551e-12	2388	GO:0044444;GO:0043229;GO:0044422;GO:0031984;GO:0043231;GO:0005618;GO:0071944;GO:0005774;GO:0008168;GO:0003824;GO:0005802;GO:0031224;GO:0098805;GO:0030312;GO:0005773;GO:0008152;GO:0005622;GO:0000139;GO:0043227;GO:0098791;GO:0044437;GO:0044424;GO:0031982;GO:0016741;GO:0008150;GO:0097708;GO:0044425;GO:0005623;GO:0005737;GO:0009505;GO:0008757;GO:0044464;GO:0043226;GO:0016740;GO:0012505;GO:0005575;GO:…	-	PF03141	virNOG05462	R	sp|Q94EJ6|PMTE_ARATH Probable methyltransferase PMT14 OS=Arabidopsis thaliana OX=3702 GN=At4g18030 PE=2 SV=1	XP_024170452.1 probable methyltransferase PMT14 [Rosa chinensis] &gt;PRQ18647.1 putative S-adenosyl-L-methionine-dependent methyltransferase [Rosa chinensis]
TRINITY_DN11892_c0_g1	157.441	32.9997	281.882	8.54194	3.09456	2.81066e-14	1.00246e-11	1108	GO:0005575;GO:0003674;GO:0098796;GO:1901363;GO:0042651;GO:0016020;GO:0044237;GO:0044446;GO:0044267;GO:0016021;GO:0009523;GO:0009521;GO:0005488;GO:0036211;GO:0019538;GO:0048037;GO:0009535;GO:0044424;GO:0044238;GO:0008150;GO:0009507;GO:0044425;GO:0009534;GO:0005737;GO:0044435;GO:0005623;GO:0071704;GO:0044434;GO:0046906;GO:0044260;GO:0006091;GO:0043226;GO:0044464;GO:0043170;GO:0097159;GO:0031224;GO:…	K08911	PF00504	virNOG10607	R	sp|Q9C639|LHCA5_ARATH Photosystem I chlorophyll a/b-binding protein 5, chloroplastic OS=Arabidopsis thaliana OX=3702 GN=LHCA5 PE=1 SV=1	XP_024166754.1 photosystem I chlorophyll a/b-binding protein 5, chloroplastic [Rosa chinensis] &gt;PRQ27682.1 putative chlorophyll A-B binding protein [Rosa chinensis]
TRINITY_DN4026_c0_g1	3615.74	983.729	6247.74	6.35108	2.667	3.04038e-14	1.07407e-11	2558	-	-	PF04720	virNOG09762	S	-	XP_024167522.1 uncharacterized protein LOC112174054 [Rosa chinensis] &gt;PRQ25418.1 hypothetical protein RchiOBHm_Chr6g0283481 [Rosa chinensis]
TRINITY_DN808_c0_g3	214.44	404.648	24.2317	0.0598834	-4.0617	3.09983e-14	1.08474e-11	2417	-	-	PF00954;PF07714;PF01453;PF08276	virNOG31089;virNOG32945;virNOG28900	T	sp|O64782|SD129_ARATH G-type lectin S-receptor-like serine/threonine-protein kinase SD1-29 OS=Arabidopsis thaliana OX=3702 GN=SD129 PE=1 SV=1	XP_024173008.1 G-type lectin S-receptor-like serine/threonine-protein kinase At1g61500 [Rosa chinensis] &gt;PRQ18912.1 putative protein kinase RLK-Pelle-DLSV family [Rosa chinensis]
TRINITY_DN7107_c0_g1	299.787	92.8695	506.705	5.4561	2.44787	3.22639e-14	1.11847e-11	1335	-	-	PF05742	virNOG02922	S	sp|Q29RZ5|TNG2_BOVIN Transport and Golgi organization protein 2 homolog OS=Bos taurus OX=9913 GN=TANGO2 PE=2 SV=1	XP_004300538.1 PREDICTED: transport and Golgi organization 2 homolog [Fragaria vesca subsp. vesca]
TRINITY_DN8989_c0_g1	236.152	66.2783	406.026	6.12608	2.61496	3.96954e-14	1.36335e-11	3314	GO:0038023;GO:0016773;GO:0043170;GO:0044464;GO:0016740;GO:0044260;GO:0071704;GO:0016310;GO:0005623;GO:0008150;GO:0035639;GO:0044238;GO:0044425;GO:0000166;GO:0004888;GO:0140096;GO:0019538;GO:0036211;GO:0005488;GO:0006796;GO:0016021;GO:0044267;GO:0004672;GO:0060089;GO:0036094;GO:0044237;GO:0050896;GO:0007167;GO:0008144;GO:0016020;GO:1901363;GO:1901265;GO:0005575;GO:0097367;GO:0007165;GO:0003674;GO:…	-	PF13855;PF08263;PF00069	virNOG01280	T	sp|P43298|TMK1_ARATH Receptor protein kinase TMK1 OS=Arabidopsis thaliana OX=3702 GN=TMK1 PE=1 SV=1	XP_024188708.1 LOW QUALITY PROTEIN: receptor protein kinase TMK1-like [Rosa chinensis]
TRINITY_DN6091_c0_g1	1095.57	1757.32	433.827	0.246869	-2.01818	4.00709e-14	1.36362e-11	2128	-	-	PF03106	virNOG00709	K	sp|Q9XEC3|WRK42_ARATH WRKY transcription factor 42 OS=Arabidopsis thaliana OX=3702 GN=WRKY42 PE=1 SV=1	XP_024189124.1 probable WRKY transcription factor 47 isoform X1 [Rosa chinensis] &gt;PRQ45028.1 putative transcription factor WRKY family [Rosa chinensis]
TRINITY_DN2177_c0_g1	1105.95	433.402	1778.49	4.10356	2.03688	4.29172e-14	1.44721e-11	3001	-	-	PF03364	virNOG05144	S	-	PRQ30064.1 putative START-like domain-containing protein [Rosa chinensis]
TRINITY_DN4631_c0_g1	1065.02	416.852	1713.19	4.10983	2.03908	5.80422e-14	1.9396e-11	2392	GO:0009579;GO:0000229;GO:0055035;GO:0009536;GO:0031976;GO:0009295;GO:0044436;GO:0009526;GO:0009570;GO:0042646;GO:0043227;GO:0005622;GO:0043231;GO:0034357;GO:0044422;GO:0031984;GO:0031967;GO:0043229;GO:0048511;GO:0009532;GO:0044444;GO:0043228;GO:0009508;GO:0044446;GO:0016020;GO:0042651;GO:0005575;GO:0043232;GO:0005694;GO:0098552;GO:0044434;GO:0005623;GO:0005737;GO:0044435;GO:0044425;GO:0009534;GO:…	-	-	virNOG13900	G	sp|Q9STF2|PTA16_ARATH Protein PLASTID TRANSCRIPTIONALLY ACTIVE 16, chloroplastic OS=Arabidopsis thaliana OX=3702 GN=PTAC16 PE=1 SV=1	XP_024161119.1 protein PLASTID TRANSCRIPTIONALLY ACTIVE 16, chloroplastic [Rosa chinensis] &gt;PRQ34214.1 putative NAD(P)-binding domain-containing protein [Rosa chinensis]
TRINITY_DN4258_c0_g1	257.696	75.481	439.912	5.82812	2.54303	7.48777e-14	2.47986e-11	2602	-	-	PF00454	virNOG05046	T	sp|Q9SI52|P4KG7_ARATH Phosphatidylinositol 4-kinase gamma 7 OS=Arabidopsis thaliana OX=3702 GN=PI4KG7 PE=1 SV=2	XP_024170692.1 phosphatidylinositol 4-kinase gamma 7 [Rosa chinensis] &gt;PRQ16400.1 putative 1-phosphatidylinositol 4-kinase [Rosa chinensis]
TRINITY_DN61496_c0_g1	35.3698	0	70.7397	Inf	Inf	9.0408e-14	2.9677e-11	537	GO:0005576;GO:0005575	-	PF14547	virNOG23509	R	sp|Q8RW93|LBP65_ARATH Putative lipid-binding protein At4g00165 OS=Arabidopsis thaliana OX=3702 GN=At4g00165 PE=2 SV=1	XP_024175741.1 putative lipid-binding protein At4g00165 [Rosa chinensis] &gt;PRQ57525.1 putative bifunctional inhibitor/plant lipid transfer protein/seed storage helical [Rosa chinensis]
TRINITY_DN3703_c0_g2	4369.56	1894.61	6844.5	3.61262	1.85305	1.80148e-13	5.8616e-11	730	GO:0044444;GO:0044424;GO:0043229;GO:0009535;GO:0008150;GO:0044422;GO:0031984;GO:0009534;GO:0044425;GO:0009507;GO:0005623;GO:0044435;GO:0005737;GO:0044434;GO:0034357;GO:0043231;GO:0009522;GO:0044464;GO:0043226;GO:0005575;GO:0031224;GO:0098796;GO:0042651;GO:0016020;GO:0044436;GO:0044237;GO:0031976;GO:0044446;GO:0009536;GO:0009579;GO:0032991;GO:0015979;GO:0055035;GO:0008152;GO:0009987;GO:0005622;GO:…	K02698	PF01241	virNOG19967	R	sp|Q9SUI5|PSAK_ARATH Photosystem I reaction center subunit psaK, chloroplastic OS=Arabidopsis thaliana OX=3702 GN=PSAK PE=2 SV=2	XP_024158679.1 photosystem I reaction center subunit psaK, chloroplastic [Rosa chinensis] &gt;PRQ29578.1 putative photosystem I [Rosa chinensis]
TRINITY_DN9658_c0_g1	1080	1710.86	449.136	0.26252	-1.9295	2.01542e-13	6.5007e-11	2151	GO:0050896;GO:0036094;GO:0003674;GO:1901363;GO:1901265;GO:0005488;GO:0070887;GO:0000166;GO:0009414;GO:0051179;GO:0005623;GO:0005737;GO:0044435;GO:0006811;GO:0044424;GO:0009535;GO:0044437;GO:0008150;GO:0008509;GO:0006950;GO:0006810;GO:0010035;GO:0043226;GO:0031976;GO:0071214;GO:0055035;GO:0009536;GO:0015711;GO:0031224;GO:0097159;GO:0044436;GO:0042631;GO:0005524;GO:0032553;GO:0043227;GO:0009987;GO:…	K08202	PF00083	virNOG09982	R	sp|Q9LHQ6|OCT4_ARATH Organic cation/carnitine transporter 4 OS=Arabidopsis thaliana OX=3702 GN=OCT4 PE=2 SV=1	XP_024181950.1 organic cation/carnitine transporter 4 [Rosa chinensis] &gt;PRQ50361.1 putative major facilitator, sugar transporter, major facilitator superfamily [Rosa chinensis]
TRINITY_DN2293_c0_g1	2717.43	4960.13	474.725	0.0957082	-3.38521	2.14019e-13	6.84364e-11	1952	GO:1901617;GO:0009058;GO:0009536;GO:1901615;GO:0008152;GO:0050342;GO:0009987;GO:0005622;GO:0043227;GO:0010189;GO:0044444;GO:0043229;GO:0042360;GO:0043231;GO:0044249;GO:0003824;GO:1901576;GO:0046483;GO:0008168;GO:1901362;GO:0018130;GO:0042362;GO:0005575;GO:0032259;GO:0003674;GO:0009110;GO:0044237;GO:1901360;GO:0006775;GO:0016741;GO:0008150;GO:0009507;GO:0008171;GO:0044424;GO:0071704;GO:0005737;GO:…	K05928	PF08241	virNOG08928	H	sp|Q9ZSK1|GTOMC_ARATH Tocopherol O-methyltransferase, chloroplastic OS=Arabidopsis thaliana OX=3702 GN=VTE4 PE=1 SV=2	XP_024188433.1 tocopherol O-methyltransferase, chloroplastic [Rosa chinensis] &gt;XP_024188434.1 tocopherol O-methyltransferase, chloroplastic [Rosa chinensis] &gt;PRQ43779.1 putative tocopherol O-methyltransferase [Rosa chinensis]
TRINITY_DN1235_c0_g1	858.348	351.625	1365.07	3.88218	1.95687	2.22119e-13	7.04193e-11	1441	GO:0046653;GO:1901360;GO:0043436;GO:1901564;GO:0009987;GO:0016491;GO:0042558;GO:0006807;GO:0008115;GO:0055114;GO:0003674;GO:0006725;GO:0008152;GO:0006732;GO:0044237;GO:0019752;GO:0003824;GO:0046483;GO:0034641;GO:0006760;GO:0051186;GO:0043603;GO:0008150;GO:0016645;GO:0006082;GO:0071704;GO:0006575;GO:0016647;GO:0044281	K00306	PF01266	virNOG11708	R	sp|Q9SJA7|SOX_ARATH Probable sarcosine oxidase OS=Arabidopsis thaliana OX=3702 GN=At2g24580 PE=2 SV=1	XP_024162607.1 LOW QUALITY PROTEIN: probable sarcosine oxidase [Rosa chinensis]
TRINITY_DN4330_c0_g1	14121.3	5270.24	22972.4	4.35889	2.12396	2.57617e-13	8.09814e-11	1326	GO:0018298;GO:0005622;GO:0009987;GO:1901564;GO:0043227;GO:0031409;GO:0046872;GO:0043167;GO:0016168;GO:0006807;GO:0006464;GO:0009570;GO:0097159;GO:0009628;GO:0009526;GO:0031224;GO:0044436;GO:0031976;GO:0009536;GO:0009579;GO:0032991;GO:0009765;GO:0055035;GO:0015979;GO:0008152;GO:0043412;GO:0043168;GO:0010287;GO:0009416;GO:0044444;GO:0009532;GO:0043229;GO:0031967;GO:0019684;GO:0044422;GO:0031984;GO:…	K08908	PF00504	virNOG07463	R	sp|P13869|CB12_PETHY Chlorophyll a-b binding protein, chloroplastic OS=Petunia hybrida OX=4102 PE=2 SV=1	XP_004310079.1 PREDICTED: chlorophyll a-b binding protein, chloroplastic [Fragaria vesca subsp. vesca]
TRINITY_DN7703_c0_g1	1313.52	2192.6	434.45	0.198144	-2.33538	2.99922e-13	9.34875e-11	2263	GO:0050794;GO:0005774;GO:0010107;GO:0065008;GO:0044422;GO:0043229;GO:0044444;GO:0050789;GO:0055065;GO:0098660;GO:0043227;GO:0009987;GO:0051234;GO:0055067;GO:0015386;GO:0090333;GO:0019725;GO:0031224;GO:0042592;GO:0005886;GO:0006885;GO:0043226;GO:0098771;GO:0015385;GO:0006873;GO:0006810;GO:0015078;GO:0071805;GO:0006950;GO:0022804;GO:0008150;GO:0044424;GO:0044437;GO:0006970;GO:0022890;GO:0006811;GO:…	K14724	PF00999	virNOG05926;virNOG15330	P	sp|Q68KI4|NHX1_ARATH Sodium/hydrogen exchanger 1 OS=Arabidopsis thaliana OX=3702 GN=NHX1 PE=1 SV=2	XP_004302458.1 PREDICTED: sodium/hydrogen exchanger 1-like [Fragaria vesca subsp. vesca]
TRINITY_DN9347_c0_g1	13829.9	5152.83	22506.9	4.36787	2.12693	3.40424e-13	1.05228e-10	1613	GO:0019904;GO:0006807;GO:0016168;GO:0009987;GO:0043227;GO:0009536;GO:0032991;GO:0009765;GO:0055035;GO:0031976;GO:0044436;GO:0097159;GO:0031224;GO:0010287;GO:0043168;GO:0009522;GO:0044422;GO:0044444;GO:0043229;GO:0019684;GO:0048037;GO:0019538;GO:0005488;GO:0044267;GO:0044237;GO:0050896;GO:0009314;GO:1901363;GO:0009266;GO:0003674;GO:0009941;GO:0006950;GO:0043170;GO:0043226;GO:0044260;GO:0071704;GO:…	K08907	PF00504	virNOG05824	R	sp|P12360|CB11_SOLLC Chlorophyll a-b binding protein 6A, chloroplastic OS=Solanum lycopersicum OX=4081 GN=CAB6A PE=2 SV=1	XP_004307395.1 PREDICTED: chlorophyll a-b binding protein 6, chloroplastic [Fragaria vesca subsp. vesca]
TRINITY_DN8127_c0_g1	1321.08	2642.16	0	0	-Inf	3.53517e-13	1.08372e-10	2384	GO:0016787;GO:0030312;GO:0016798;GO:0031224;GO:0007275;GO:0009737;GO:0051716;GO:0043207;GO:0022622;GO:0009987;GO:0042221;GO:0000139;GO:0043227;GO:0009739;GO:0009607;GO:0050789;GO:0005975;GO:0044422;GO:0048364;GO:0009605;GO:0071396;GO:0044444;GO:0043229;GO:0023052;GO:0033993;GO:0051707;GO:0003824;GO:0097306;GO:0050794;GO:0005774;GO:0044237;GO:0050896;GO:0010033;GO:0090599;GO:0003674;GO:0071495;GO:…	K01193	PF11837;PF08244;PF00251	virNOG01930	G	sp|H2DF88|RHVI2_ROSHC Acid beta-fructofuranosidase 2, vacuolar OS=Rosa hybrid cultivar OX=128735 PE=2 SV=1	AZQ20732.1 vacuolar putative acid beta-fructofuranosidase 2 protein [Rosa hybrid cultivar]
TRINITY_DN14612_c0_g1	5136.18	2256.04	8016.32	3.55327	1.82915	3.76779e-13	1.14556e-10	1794	GO:1901362;GO:0018130;GO:1901576;GO:0046483;GO:0044249;GO:0010468;GO:0050794;GO:0034641;GO:0009889;GO:0043231;GO:0044271;GO:0009733;GO:0090304;GO:0050789;GO:0023052;GO:0043229;GO:0019438;GO:0140110;GO:0009059;GO:0010467;GO:0007154;GO:0065007;GO:0016070;GO:0006807;GO:0071310;GO:0009725;GO:0051252;GO:0051716;GO:0043227;GO:0009734;GO:0042221;GO:0009987;GO:0005622;GO:0008152;GO:0034645;GO:0003700;GO:…	K14484	PF02309	virNOG02622	K	sp|O24407|IAA16_ARATH Auxin-responsive protein IAA16 OS=Arabidopsis thaliana OX=3702 GN=IAA16 PE=1 SV=1	XP_004302055.1 PREDICTED: auxin-responsive protein IAA16 [Fragaria vesca subsp. vesca]
TRINITY_DN4108_c0_g1	14692.4	4805.55	24579.3	5.11477	2.35467	4.41764e-13	1.33222e-10	3301	-	-	PF20430;PF14432;PF20431;PF13041;PF01535	virNOG02411;virNOG33246	OR	sp|A2XJ35|CB23_ORYSI Chlorophyll a-b binding protein, chloroplastic OS=Oryza sativa subsp. indica OX=39946 GN=OsI_012078 PE=2 SV=1	XP_024182213.1 pentatricopeptide repeat-containing protein At1g08070, chloroplastic [Rosa chinensis] &gt;PRQ52541.1 putative tetratricopeptide-like helical domain, DYW domain-containing protein [Rosa chinensis]
TRINITY_DN7705_c0_g1	214.499	59.8287	369.17	6.17044	2.62537	4.8034e-13	1.43688e-10	1497	GO:0009057;GO:0043231;GO:0071704;GO:0005623;GO:0044248;GO:0005737;GO:0008150;GO:0044238;GO:0043161;GO:0044424;GO:0019941;GO:0043229;GO:0044444;GO:0043170;GO:0051603;GO:0044464;GO:0043226;GO:0044260;GO:0008152;GO:0043632;GO:0006511;GO:0044257;GO:0009056;GO:0044237;GO:0030163;GO:0005829;GO:0005575;GO:0010498;GO:0006807;GO:0044265;GO:0005634;GO:0019538;GO:1901575;GO:1901565;GO:0043227;GO:0005622;GO:…	-	-	virNOG10100	R	sp|Q9LDE3|FBK9_ARATH F-box/kelch-repeat protein At1g23390 OS=Arabidopsis thaliana OX=3702 GN=At1g23390 PE=2 SV=1	XP_024195423.1 F-box/kelch-repeat protein At1g23390 [Rosa chinensis] &gt;PRQ40978.1 putative F-box domain, kelch-type beta propeller [Rosa chinensis]
TRINITY_DN4283_c0_g1	2765.21	1229.25	4301.17	3.49902	1.80695	5.09906e-13	1.51312e-10	2178	GO:0018130;GO:0016903;GO:1901362;GO:0051188;GO:0034641;GO:0046483;GO:1901576;GO:0003824;GO:0044249;GO:0044271;GO:0043231;GO:0033013;GO:0043229;GO:0019438;GO:0031967;GO:0044444;GO:0044422;GO:0006783;GO:0006807;GO:0050661;GO:0031969;GO:0043227;GO:0009987;GO:0016491;GO:0005622;GO:0033014;GO:1901564;GO:0140098;GO:0042168;GO:0016620;GO:0008152;GO:0009536;GO:0009526;GO:0006725;GO:0009058;GO:0008883;GO:…	K02492	PF01488;PF00745;PF05201	virNOG08641	H	sp|P93111|HEM11_CUCSA Glutamyl-tRNA reductase 1, chloroplastic OS=Cucumis sativus OX=3659 GN=HEMA1 PE=2 SV=1	XP_004299831.1 PREDICTED: glutamyl-tRNA reductase 1, chloroplastic [Fragaria vesca subsp. vesca]
TRINITY_DN346_c2_g2	1665.31	417.059	2913.55	6.98595	2.80446	5.29265e-13	1.5581e-10	2372	GO:0051716;GO:0043227;GO:0042221;GO:0048729;GO:0043207;GO:0009059;GO:0006807;GO:0009791;GO:0031328;GO:0097159;GO:0005886;GO:0010054;GO:0010557;GO:0018130;GO:1905393;GO:0009605;GO:0015171;GO:0023052;GO:0019438;GO:0009889;GO:0009607;GO:0009733;GO:0060429;GO:0042562;GO:0090558;GO:0071702;GO:0050789;GO:1901360;GO:0009653;GO:0070887;GO:0005488;GO:1901363;GO:2000112;GO:0003674;GO:0001736;GO:0099402;GO:…	K13946	PF01490	virNOG02353	E	sp|Q9FEL7|LAX2_MEDTR Auxin transporter-like protein 2 OS=Medicago truncatula OX=3880 GN=LAX2 PE=2 SV=1	XP_024188890.1 auxin transporter-like protein 2 [Rosa chinensis] &gt;PRQ42986.1 putative amino acid transporter, transmembrane domain-containing protein [Rosa chinensis]
TRINITY_DN7589_c0_g1	1873.42	645.55	3101.28	4.8041	2.26427	5.97283e-13	1.74449e-10	3229	GO:0030246;GO:0005488;GO:0043227;GO:0005622;GO:0004565;GO:0016787;GO:0030312;GO:0005773;GO:0008152;GO:0005911;GO:0003674;GO:0009506;GO:0016798;GO:0005575;GO:0055044;GO:0005618;GO:0071944;GO:0004553;GO:0003824;GO:0048046;GO:0043226;GO:0044464;GO:0030054;GO:0005737;GO:0005975;GO:0005623;GO:0009505;GO:0043231;GO:0005576;GO:0071704;GO:0015925;GO:0043229;GO:0044424;GO:0044444;GO:0044238;GO:0008150	-	PF01301;PF17834;PF02140	virNOG07543	G	sp|Q9SCW1|BGAL1_ARATH Beta-galactosidase 1 OS=Arabidopsis thaliana OX=3702 GN=BGAL1 PE=2 SV=1	XP_011463326.1 PREDICTED: beta-galactosidase 1 [Fragaria vesca subsp. vesca]
TRINITY_DN8758_c0_g1	83.8525	164.475	3.22993	0.0196378	-5.67022	6.06785e-13	1.7584e-10	1188	GO:0003824;GO:0044464;GO:0043226;GO:0043169;GO:0044424;GO:0043229;GO:0044444;GO:0043231;GO:0016818;GO:0005623;GO:0005737;GO:0043167;GO:0046872;GO:0043227;GO:0005622;GO:0005739;GO:0005634;GO:0005488;GO:0003674;GO:0005575;GO:0016817;GO:0016787	K07766	PF00293	virNOG19291	L	sp|Q9ZU95|NUD17_ARATH Nudix hydrolase 17, mitochondrial OS=Arabidopsis thaliana OX=3702 GN=NUDT17 PE=2 SV=1	XP_004297443.1 PREDICTED: nudix hydrolase 17, mitochondrial [Fragaria vesca subsp. vesca]
TRINITY_DN60485_c0_g1	318.58	106.286	530.874	4.99477	2.32042	6.8434e-13	1.96777e-10	652	GO:0043169;GO:0009507;GO:0009055;GO:0009642;GO:0008150;GO:0051540;GO:0044424;GO:0043229;GO:0009644;GO:0044444;GO:0043231;GO:0005737;GO:0051536;GO:0005623;GO:0003824;GO:0043226;GO:0044464;GO:0006091;GO:0009416;GO:0009314;GO:0055114;GO:0003674;GO:0009628;GO:0005575;GO:0008152;GO:0051537;GO:0009536;GO:0050896;GO:0044237;GO:0043167;GO:0046872;GO:0043227;GO:0009987;GO:0005622;GO:0016491;GO:0048037;GO:…	K02639	PF00111	virNOG19190	S	sp|O23344|FDC1_ARATH Ferredoxin C 1, chloroplastic OS=Arabidopsis thaliana OX=3702 GN=FDC1 PE=1 SV=1	XP_024197962.1 ferredoxin C 1, chloroplastic [Rosa chinensis] &gt;PRQ38635.1 putative ferredoxin [2Fe-2S], plant, Beta-grasp domain-containing protein [Rosa chinensis]
TRINITY_DN8410_c0_g1	266.156	481.882	50.4295	0.104651	-3.25634	7.71872e-13	2.20239e-10	3078	GO:0048507;GO:0016021;GO:0044464;GO:0009888;GO:0071944;GO:0032501;GO:0010073;GO:0048856;GO:0044425;GO:0016020;GO:0032502;GO:0008150;GO:0031224;GO:0005575;GO:0005886;GO:0005623	-	PF08263;PF00560;PF13855	virNOG05170;virNOG31072;virNOG15625	R	sp|Q9C637|RLP6_ARATH Receptor-like protein 6 OS=Arabidopsis thaliana OX=3702 GN=RLP6 PE=3 SV=1	PRQ32120.1 putative leucine-rich repeat-containing, plant-type, leucine-rich repeat domain, L [Rosa chinensis]
TRINITY_DN6855_c0_g1	521.681	927.838	115.524	0.124509	-3.00568	7.88444e-13	2.2325e-10	3333	GO:0008152;GO:0071704;GO:0050896;GO:0047268;GO:0005975;GO:0044238;GO:0047274;GO:0008150;GO:0003674;GO:0009628;GO:0080167;GO:0006979;GO:0006950;GO:0016757;GO:0016740;GO:0003824;GO:0008378;GO:0016758	K06611	PF05691	virNOG14432	R	sp|Q93XK2|STSYN_PEA Stachyose synthase OS=Pisum sativum OX=3888 GN=STS1 PE=1 SV=1	XP_024187679.1 stachyose synthase [Rosa chinensis] &gt;PRQ45172.1 putative galactinol--raffinose galactosyltransferase [Rosa chinensis]
TRINITY_DN119_c1_g1	3352.05	5686.54	1017.56	0.178941	-2.48244	8.89558e-13	2.49973e-10	3207	-	-	PF07727	virNOG00819;virNOG32604	RS	sp|Q9ZT94|POLR2_ARATH Retrovirus-related Pol polyprotein from transposon RE2 OS=Arabidopsis thaliana OX=3702 GN=RE2 PE=4 SV=1	XP_024164269.1 uncharacterized mitochondrial protein AtMg00810 [Rosa chinensis]
TRINITY_DN21012_c0_g1	1545	670.2	2419.8	3.61057	1.85223	1.15724e-12	3.22748e-10	757	-	-	PF00403	virNOG16967;virNOG20510	P	sp|Q9C9A3|HIP20_ARATH Heavy metal-associated isoprenylated plant protein 20 OS=Arabidopsis thaliana OX=3702 GN=HIPP20 PE=1 SV=1	XP_024194943.1 heavy metal-associated isoprenylated plant protein 20 [Rosa chinensis] &gt;PRQ40891.1 putative heavy metal-associated domain, HMA [Rosa chinensis]
TRINITY_DN3292_c0_g1	112.987	21.8819	204.091	9.32693	3.2214	1.17383e-12	3.24931e-10	985	-	-	PF14364	virNOG23970;NOG166405	S	-	PRQ47552.1 hypothetical protein RchiOBHm_Chr2g0100901 [Rosa chinensis]
TRINITY_DN14471_c0_g1	3122.46	1397.85	4847.07	3.46751	1.7939	1.21014e-12	3.325e-10	1232	GO:0034622;GO:0010629;GO:0034470;GO:0016071;GO:0008152;GO:0006364;GO:0006725;GO:0006139;GO:0044085;GO:0034655;GO:0031981;GO:0006807;GO:0010467;GO:0065007;GO:0016070;GO:0071840;GO:0043227;GO:0009987;GO:0005622;GO:0071826;GO:0016043;GO:0043933;GO:0090304;GO:0044248;GO:0050789;GO:0043233;GO:0065003;GO:0000956;GO:0043231;GO:0022613;GO:0009057;GO:0048519;GO:0043229;GO:0044422;GO:0043228;GO:0019439;GO:…	K14815	PF17777;PF00466	virNOG05550	A	sp|A4FV84|MRT4_BOVIN mRNA turnover protein 4 homolog OS=Bos taurus OX=9913 GN=MRTO4 PE=2 SV=1	XP_024168655.1 mRNA turnover protein 4 homolog [Rosa chinensis] &gt;PRQ20079.1 putative ribosomal protein L10P [Rosa chinensis]
TRINITY_DN6763_c0_g1	3951.33	6076.45	1826.2	0.300538	-1.73438	1.2208e-12	3.32966e-10	2299	GO:0009605;GO:0043169;GO:0004842;GO:0008150;GO:0044238;GO:0098542;GO:0009607;GO:0071704;GO:0070647;GO:0009617;GO:0016567;GO:0016740;GO:0051707;GO:0043412;GO:0003824;GO:0032446;GO:0044260;GO:0051704;GO:0006950;GO:0043170;GO:0051865;GO:0003674;GO:0008152;GO:0042742;GO:0044237;GO:0050896;GO:0043167;GO:0046872;GO:0019787;GO:0044267;GO:0043207;GO:0009987;GO:0006952;GO:1901564;GO:0006464;GO:0140096;GO:…	-	PF12796;PF13857	virNOG03143	O	sp|Q94B55|XB31_ARATH Putative E3 ubiquitin-protein ligase XBAT31 OS=Arabidopsis thaliana OX=3702 GN=XBAT31 PE=2 SV=1	XP_024157075.1 putative E3 ubiquitin-protein ligase XBAT31 isoform X1 [Rosa chinensis] &gt;PRQ34026.1 putative transcription factor C2H2 family [Rosa chinensis]
TRINITY_DN3167_c0_g1	114.638	7.11833	222.158	31.2093	4.96391	1.27776e-12	3.45956e-10	1100	-	-	PF12906	KOG1609;virNOG22381	A	-	XP_024161072.1 uncharacterized protein LOC112168188 isoform X1 [Rosa chinensis] &gt;PRQ34305.1 putative E3 ubiquitin-protein ligase MARCH [Rosa chinensis]
TRINITY_DN6767_c0_g1	2708.27	1225.58	4190.96	3.41958	1.77382	1.294e-12	3.46382e-10	2383	-	-	PF05703;PF08458	NOG25164;virNOG05639	S	sp|Q8W4K5|VAB_ARATH VAN3-binding protein OS=Arabidopsis thaliana OX=3702 GN=VAB PE=1 SV=1	XP_040374897.1 VAN3-binding protein isoform X3 [Rosa chinensis]
TRINITY_DN721_c0_g1	109.525	20.7484	198.301	9.55744	3.25662	1.29801e-12	3.46382e-10	2037	GO:0003674;GO:0031224;GO:0005575;GO:0016020;GO:0044425;GO:0008150;GO:0051179;GO:0005623;GO:0005215;GO:0005886;GO:0071944;GO:0051234;GO:0044464;GO:0016021;GO:0022857;GO:0006810;GO:0055085	-	PF00854	virNOG10521	P	sp|Q56XQ6|PTR15_ARATH Protein NRT1/ PTR FAMILY 4.4 OS=Arabidopsis thaliana OX=3702 GN=NPF4.4 PE=2 SV=1	XP_024166899.1 protein NRT1/ PTR FAMILY 4.4 [Rosa chinensis] &gt;PRQ22366.1 putative proton-dependent oligopeptide transporter family, major facilitator superfamily [Rosa chinensis]
TRINITY_DN65745_c0_g1	2485.85	1019.79	3951.92	3.87525	1.95429	1.40395e-12	3.71975e-10	754	-	-	-	virNOG23486;virNOG24950	S	-	PRQ17489.1 hypothetical protein RchiOBHm_Chr7g0195541 [Rosa chinensis]
TRINITY_DN4065_c0_g1	469.523	761.546	177.5	0.233079	-2.10111	1.49732e-12	3.93901e-10	963	GO:0044425;GO:0016840;GO:0016788;GO:0008150;GO:0044424;GO:0043229;GO:0044444;GO:0043231;GO:0005737;GO:0005623;GO:0003824;GO:0016843;GO:0016829;GO:0009986;GO:0043226;GO:0044464;GO:0012505;GO:0016020;GO:0031224;GO:0009058;GO:0003674;GO:0005575;GO:0008152;GO:0016844;GO:0016787;GO:0005783;GO:0004064;GO:0016021;GO:0052689;GO:0043227;GO:0005622	-	PF03088	virNOG08815;COG3386	RG	sp|Q9SD05|SSL6_ARATH Protein STRICTOSIDINE SYNTHASE-LIKE 6 OS=Arabidopsis thaliana OX=3702 GN=SSL6 PE=2 SV=1	PRQ45541.1 putative strictosidine synthase transcription factor WD40-like family [Rosa chinensis]
TRINITY_DN4022_c0_g1	1886.81	800.683	2972.93	3.71299	1.89258	1.62437e-12	4.24316e-10	1255	-	-	-	virNOG23420	S	-	KAB2610717.1 hypothetical protein D8674_018749 [Pyrus ussuriensis x Pyrus communis]
TRINITY_DN772_c0_g2	1311.07	2039.17	582.975	0.285888	-1.80648	2.10117e-12	5.45025e-10	2636	GO:1901576;GO:0043412;GO:0003824;GO:0044249;GO:0070085;GO:0005975;GO:0005996;GO:0006807;GO:0006464;GO:0009059;GO:0009987;GO:0005622;GO:1901564;GO:0009101;GO:0034645;GO:0008152;GO:0009058;GO:0031224;GO:0009100;GO:1901566;GO:0043170;GO:0019318;GO:0006486;GO:0044260;GO:0006004;GO:0016740;GO:0044464;GO:0005623;GO:0044281;GO:0005737;GO:0071704;GO:0044424;GO:0044425;GO:0008150;GO:0044238;GO:0019538;GO:…	-	PF10250	virNOG02956	S	sp|Q9SH89|OFT19_ARATH O-fucosyltransferase 19 OS=Arabidopsis thaliana OX=3702 GN=OFUT19 PE=2 SV=1	XP_034222610.1 O-fucosyltransferase 19 [Prunus dulcis] &gt;VVA25409.1 PREDICTED: At1g04910 [Prunus dulcis]
TRINITY_DN8222_c0_g1	102.164	17.9929	186.334	10.356	3.3724	2.16782e-12	5.58409e-10	1041	GO:0044446;GO:0044237;GO:0031976;GO:0032991;GO:0009579;GO:0008152;GO:0055035;GO:0015979;GO:0009536;GO:0098796;GO:0005575;GO:1990204;GO:0042651;GO:0016020;GO:0044436;GO:0043227;GO:0009987;GO:0005622;GO:0009521;GO:0009523;GO:0005623;GO:0044435;GO:0005737;GO:0043231;GO:0044434;GO:0009654;GO:0034357;GO:0009535;GO:0044424;GO:0043229;GO:0044444;GO:0009534;GO:0044425;GO:0009507;GO:0044422;GO:0008150;GO:…	K08903	PF03912	virNOG18914	R	sp|Q0JG75|PSB28_ORYSJ Photosystem II reaction center PSB28 protein, chloroplastic OS=Oryza sativa subsp. japonica OX=39947 GN=PSB28 PE=2 SV=2	XP_008235587.1 PREDICTED: photosystem II reaction center PSB28 protein, chloroplastic [Prunus mume]
TRINITY_DN24913_c0_g1	130.54	231.75	29.3299	0.126559	-2.98212	2.66586e-12	6.81965e-10	2439	GO:1901700;GO:0000166;GO:0097305;GO:0140096;GO:0019538;GO:0036211;GO:0005488;GO:0006796;GO:0016021;GO:0004672;GO:0044267;GO:0036094;GO:0044237;GO:0010033;GO:0050896;GO:0008144;GO:0016020;GO:1901363;GO:1901265;GO:0005575;GO:0097367;GO:0003674;GO:0016773;GO:0006950;GO:0043170;GO:0044464;GO:0043226;GO:0016740;GO:0044260;GO:0071704;GO:0016310;GO:0005623;GO:0005737;GO:0009617;GO:0008150;GO:0035639;GO:…	-	PF01657;PF00069	virNOG05235	T	sp|Q9M0X5|CRK25_ARATH Cysteine-rich receptor-like protein kinase 25 OS=Arabidopsis thaliana OX=3702 GN=CRK25 PE=3 SV=1	XP_024165434.1 cysteine-rich receptor-like protein kinase 10 isoform X2 [Rosa chinensis]
TRINITY_DN9888_c0_g1	464.011	163.385	764.638	4.67998	2.2265	3.05291e-12	7.75626e-10	2560	GO:0097305;GO:0010150;GO:0032501;GO:1901700;GO:0070887;GO:0071495;GO:0009611;GO:0009414;GO:0009755;GO:0009651;GO:0042538;GO:0009415;GO:1901701;GO:0000302;GO:0048366;GO:0010033;GO:0050896;GO:0009266;GO:0007165;GO:0005575;GO:0006979;GO:0006950;GO:0099402;GO:0071229;GO:0044464;GO:0010035;GO:0032870;GO:0006970;GO:0009617;GO:1902074;GO:2000026;GO:0005737;GO:0005623;GO:0009719;GO:2000280;GO:0007623;GO:…	-	PF07918	virNOG26979;virNOG20724	TR	sp|Q04980|LTI65_ARATH Low-temperature-induced 65 kDa protein OS=Arabidopsis thaliana OX=3702 GN=LTI65 PE=2 SV=2	XP_011470372.1 PREDICTED: low-temperature-induced 65 kDa protein isoform X7 [Fragaria vesca subsp. vesca]
TRINITY_DN26185_c0_g1	440.81	107.469	774.151	7.20349	2.8487	3.14558e-12	7.93734e-10	1590	GO:0030312;GO:0050896;GO:0005911;GO:0098772;GO:0003674;GO:0009506;GO:0005575;GO:0055044;GO:0016020;GO:0090353;GO:0065007;GO:0050790;GO:0005794;GO:0043227;GO:0006952;GO:0005622;GO:0030054;GO:0005737;GO:0005623;GO:0009505;GO:0043231;GO:0005576;GO:0065009;GO:0004857;GO:0043229;GO:0044424;GO:0044092;GO:0044444;GO:0008150;GO:0006950;GO:0012505;GO:0043086;GO:0030234;GO:0005618;GO:0071944;GO:0048046;GO:…	-	PF13855;PF08263	virNOG07565;NOG172785	RO	sp|Q9M5J9|PGIP1_ARATH Polygalacturonase inhibitor 1 OS=Arabidopsis thaliana OX=3702 GN=PGIP1 PE=1 SV=1	CAF04487.1 putative truncated polygalacturonase-inhibiting protein [Rubus idaeus]
TRINITY_DN2546_c0_g1	796.695	1388.76	204.633	0.14735	-2.76268	3.19749e-12	8.01381e-10	2387	GO:0015172;GO:0044429;GO:0015075;GO:0015809;GO:0015291;GO:0016021;GO:0015800;GO:0044446;GO:0031966;GO:0016020;GO:0005575;GO:0031090;GO:1905039;GO:0034220;GO:0044464;GO:0006836;GO:0071705;GO:0015807;GO:0031226;GO:0098655;GO:1903825;GO:0044425;GO:0015297;GO:0005310;GO:0005326;GO:0055085;GO:0006835;GO:0015813;GO:0015849;GO:0015174;GO:0006812;GO:0005622;GO:0015718;GO:0044459;GO:0015318;GO:0005215;GO:…	-	PF13520	virNOG00379;COG0531	E	sp|B9EXZ6|BAT1_ORYSJ Amino-acid permease BAT1 homolog OS=Oryza sativa subsp. japonica OX=39947 GN=BAT1 PE=2 SV=1	XP_011464079.1 PREDICTED: amino-acid permease BAT1 isoform X1 [Fragaria vesca subsp. vesca]
TRINITY_DN8300_c0_g1	196.841	55.9934	337.689	6.03087	2.59237	3.35533e-12	8.35298e-10	3467	GO:0034654;GO:0006725;GO:0009058;GO:0071359;GO:0031323;GO:0097659;GO:0080090;GO:2001141;GO:0010629;GO:0051607;GO:0008152;GO:0050793;GO:0006952;GO:0005622;GO:0043331;GO:0051252;GO:0071310;GO:0044419;GO:0048856;GO:0010050;GO:0065007;GO:0052018;GO:0016070;GO:0019827;GO:0010073;GO:0010467;GO:0032502;GO:0070918;GO:0003676;GO:0044271;GO:0010605;GO:0009888;GO:0044249;GO:0010267;GO:1901576;GO:0046483;GO:…	K11593	PF02171;PF02170;PF16486;PF08699	virNOG08173	J	sp|Q9C793|AGO7_ARATH Protein argonaute 7 OS=Arabidopsis thaliana OX=3702 GN=AGO7 PE=2 SV=1	XP_024191957.1 protein argonaute 7 isoform X1 [Rosa chinensis] &gt;PRQ40719.1 putative post-transcriptional gene silencing PAZ-Argonaute family [Rosa chinensis]
TRINITY_DN303_c0_g2	2209.51	3413.82	1005.2	0.29445	-1.76391	3.51854e-12	8.70087e-10	2644	GO:0005575;GO:0031224;GO:0003674;GO:0008150;GO:0016020;GO:0044425;GO:0051179;GO:0071702;GO:0005215;GO:0008643;GO:0051234;GO:0016021;GO:0015291;GO:0015293;GO:0022857;GO:0022804;GO:0055085;GO:0006810	-	PF00083	virNOG03870	R	sp|Q07423|HEX6_RICCO Hexose carrier protein HEX6 OS=Ricinus communis OX=3988 GN=HEX6 PE=2 SV=1	PRQ59774.1 putative major facilitator, sugar transporter, major facilitator superfamily [Rosa chinensis]
TRINITY_DN18896_c0_g1	5626.49	2154.15	9098.83	4.22387	2.07856	3.75765e-12	9.23063e-10	1282	GO:0030234;GO:0098772;GO:0065009;GO:0050790;GO:0043086;GO:0065007;GO:0008150;GO:0003674;GO:0004857;GO:0044092	-	PF04043	virNOG19278;virNOG20658	R	sp|P17407|21KD_DAUCA 21 kDa protein OS=Daucus carota OX=4039 PE=2 SV=1	XP_004307823.1 PREDICTED: 21 kDa protein-like [Fragaria vesca subsp. vesca]
TRINITY_DN332_c2_g1	283.857	94.6309	473.083	4.99925	2.32171	3.89502e-12	9.50512e-10	4609	GO:0048583;GO:0022804;GO:0015405;GO:0006810;GO:0080161;GO:0099402;GO:0005623;GO:0009926;GO:0051179;GO:0016818;GO:0071365;GO:0060918;GO:0008150;GO:0005488;GO:0090567;GO:0000003;GO:0000166;GO:0032501;GO:0070887;GO:0071495;GO:0048443;GO:0015562;GO:0043479;GO:0043473;GO:0010315;GO:0009606;GO:0050896;GO:0010033;GO:0043492;GO:0036094;GO:0009640;GO:0003674;GO:1901265;GO:1901363;GO:0016462;GO:0055044;GO:…	K05658	PF00005;PF00664	virNOG02501	Q	sp|Q9ZR72|AB1B_ARATH ABC transporter B family member 1 OS=Arabidopsis thaliana OX=3702 GN=ABCB1 PE=1 SV=1	XP_024186868.1 ABC transporter B family member 1 [Rosa chinensis] &gt;PRQ43612.1 putative xenobiotic-transporting ATPase [Rosa chinensis]
TRINITY_DN70948_c0_g1	994.655	432.494	1556.82	3.59962	1.84785	4.00057e-12	9.6989e-10	817	-	-	PF05498	-	-	-	PRQ18659.1 hypothetical protein RchiOBHm_Chr7g0208491 [Rosa chinensis]
TRINITY_DN13454_c0_g1	34.335	68.6701	0	0	-Inf	4.30043e-12	1.0314e-09	1697	-	K01251	-	virNOG00927	H	sp|P93253|SAHH_MESCR Adenosylhomocysteinase OS=Mesembryanthemum crystallinum OX=3544 GN=SAHH PE=2 SV=1	PRW32849.1 S-adenosyl-L-homocysteine hydrolase [Chlorella sorokiniana]
TRINITY_DN1024_c4_g1	2466.9	601.471	4332.34	7.2029	2.84858	4.30991e-12	1.0314e-09	1153	GO:0009314;GO:1901363;GO:0010119;GO:0003674;GO:0010033;GO:0050896;GO:0044237;GO:0044267;GO:0097305;GO:0048037;GO:0005488;GO:0019538;GO:0031975;GO:0008150;GO:0044424;GO:0009535;GO:0046906;GO:0071704;GO:0044435;GO:0005737;GO:0005623;GO:0043226;GO:0044260;GO:0009941;GO:0043170;GO:0006950;GO:0044436;GO:0031224;GO:0097159;GO:0055035;GO:0032991;GO:0009765;GO:0009536;GO:0031976;GO:0043227;GO:0042221;GO:…	K08914	PF00504	virNOG05908	R	sp|P27489|CB23_SOLLC Chlorophyll a-b binding protein 13, chloroplastic OS=Solanum lycopersicum OX=4081 GN=CAB13 PE=1 SV=1	XP_024198120.1 chlorophyll a-b binding protein 3, chloroplastic [Rosa chinensis] &gt;PRQ31487.1 putative chlorophyll A-B binding protein [Rosa chinensis]
TRINITY_DN8792_c0_g1	152.073	39.1684	264.978	6.76509	2.75811	4.77988e-12	1.13654e-09	3479	GO:0005622;GO:0009987;GO:0043227;GO:0046872;GO:0051716;GO:0043167;GO:0048856;GO:0005654;GO:0031981;GO:0007154;GO:0065007;GO:0007275;GO:0031224;GO:0050794;GO:0035556;GO:0005509;GO:0044444;GO:0023052;GO:0043229;GO:0032502;GO:0044422;GO:0043169;GO:0050789;GO:0043231;GO:0043233;GO:0070013;GO:0016021;GO:0019932;GO:0005488;GO:0005634;GO:0032501;GO:0005575;GO:0003674;GO:0044428;GO:0007165;GO:0005829;GO:…	-	PF08372;PF00168	virNOG12450	R	sp|Q60EW9|FTIP7_ORYSJ FT-interacting protein 7 OS=Oryza sativa subsp. japonica OX=39947 GN=FTIP7 PE=1 SV=1	XP_004299880.1 PREDICTED: multiple C2 and transmembrane domain-containing protein 2 [Fragaria vesca subsp. vesca]
TRINITY_DN1494_c0_g1	70179.2	113051	27307.5	0.24155	-2.0496	5.52193e-12	1.30462e-09	4386	GO:0008152;GO:0016787;GO:0044237;GO:1901363;GO:0006725;GO:0003674;GO:0097159;GO:0006139;GO:0005575;GO:0016070;GO:0006807;GO:0003723;GO:0005488;GO:1901360;GO:0043227;GO:0009987;GO:0005622;GO:0043231;GO:0090305;GO:0071704;GO:0090304;GO:0003676;GO:0005623;GO:0044238;GO:0008150;GO:0016788;GO:0004518;GO:0043229;GO:0044424;GO:0009451;GO:0004519;GO:0043170;GO:0043412;GO:0003824;GO:0046483;GO:0043226;GO:…	-	PF01535;PF13041	virNOG06975;KOG1543;virNOG08118;COG4870	OR	sp|Q9ZUE9|PP149_ARATH Pentatricopeptide repeat-containing protein At2g06000 OS=Arabidopsis thaliana OX=3702 GN=At2g06000 PE=2 SV=1	XP_024169036.1 pentatricopeptide repeat-containing protein At2g06000 [Rosa chinensis] &gt;PRQ20413.1 putative tetratricopeptide-like helical domain-containing protein [Rosa chinensis]
TRINITY_DN3932_c0_g1	3852.9	1797.66	5908.13	3.28656	1.71658	5.86923e-12	1.37789e-09	1007	GO:0005488;GO:0005634;GO:0031981;GO:0003723;GO:0005622;GO:0043227;GO:0070013;GO:0043232;GO:0005730;GO:0044446;GO:0097159;GO:0005575;GO:0003674;GO:0044428;GO:1901363;GO:0043228;GO:0043226;GO:0044464;GO:0003676;GO:0005623;GO:0043231;GO:0043233;GO:0031974;GO:0044424;GO:0043229;GO:0044422	K11884	-	virNOG01191	O	sp|A7RP64|PNO1_NEMVE RNA-binding protein pno1 OS=Nematostella vectensis OX=45351 GN=pno1 PE=3 SV=1	XP_024170426.1 RNA-binding protein pno1 [Rosa chinensis] &gt;PRQ20342.1 putative K domain-containing protein [Rosa chinensis]
TRINITY_DN8437_c0_g1	507.222	857.353	157.092	0.183229	-2.44828	8.46744e-12	1.97536e-09	2179	GO:0044424;GO:0019222;GO:0008150;GO:0044238;GO:0005623;GO:0051171;GO:0006351;GO:0071704;GO:1903506;GO:0044260;GO:0060255;GO:0044464;GO:0043226;GO:0006950;GO:0043170;GO:0005575;GO:0003674;GO:2000112;GO:1901363;GO:0044237;GO:0050896;GO:0003677;GO:0032774;GO:0031326;GO:0006355;GO:1901360;GO:0005634;GO:0010556;GO:0005488;GO:0043565;GO:0019219;GO:0140110;GO:0043229;GO:0019438;GO:0003676;GO:0050789;GO:…	-	PF03106	virNOG06081	K	sp|A0A3Q7GFB5|WK72A_SOLLC WRKY transcription factor 72A OS=Solanum lycopersicum OX=4081 GN=WRKY72A PE=2 SV=1	XP_024171133.1 WRKY transcription factor 72A [Rosa chinensis]
TRINITY_DN8716_c0_g1	14223.4	24895.2	3551.56	0.14266	-2.80934	9.76828e-12	2.26459e-09	936	-	-	-	virNOG25872	S	-	XP_024192049.1 protein RESPONSE TO LOW SULFUR 2 [Rosa chinensis] &gt;PRQ60626.1 hypothetical protein RchiOBHm_Chr1g0383321 [Rosa chinensis]
TRINITY_DN30857_c0_g1	358.042	118.452	597.631	5.04534	2.33495	1.06261e-11	2.43592e-09	975	-	-	-	-	-	-	-
TRINITY_DN914_c0_g1	18912.9	9068.49	28757.2	3.17112	1.66499	1.06386e-11	2.43592e-09	2114	GO:0050896;GO:0044237;GO:0044446;GO:0005575;GO:0003674;GO:0098796;GO:0009314;GO:1901363;GO:0016020;GO:0042651;GO:0005488;GO:0019538;GO:0036211;GO:0048037;GO:0044267;GO:0016021;GO:0009523;GO:0009521;GO:0044435;GO:0005737;GO:0005623;GO:0071704;GO:0044434;GO:0046906;GO:0044424;GO:0009535;GO:0044238;GO:0008150;GO:0044425;GO:0009534;GO:0031975;GO:0009507;GO:0043170;GO:0009941;GO:0044260;GO:0006091;GO:…	K08909	PF00504	virNOG04253	R	sp|P27522|CB13_SOLLC Chlorophyll a-b binding protein 8, chloroplastic OS=Solanum lycopersicum OX=4081 GN=CAB8 PE=3 SV=1	PQM34512.1 chlorophyll a-b binding protein 8 chloroplastic [Prunus yedoensis var. nudiflora]
TRINITY_DN14656_c0_g1	1279.07	2021.52	536.617	0.265453	-1.91347	1.19967e-11	2.73001e-09	2362	GO:0005774;GO:0044464;GO:0043226;GO:0022804;GO:0022857;GO:0006810;GO:0015238;GO:0044424;GO:0043229;GO:0015893;GO:0044444;GO:0044437;GO:0015297;GO:0044425;GO:0008150;GO:0044422;GO:0051179;GO:0005623;GO:0005737;GO:0043231;GO:0043227;GO:0051234;GO:0005622;GO:0042221;GO:0015291;GO:0016021;GO:0098588;GO:0006855;GO:0055085;GO:0031090;GO:0003674;GO:0031224;GO:0005575;GO:0042493;GO:0016020;GO:0098805;GO:…	K03327	PF01554	virNOG10422	S	sp|Q9LVD9|DTX40_ARATH Protein DETOXIFICATION 40 OS=Arabidopsis thaliana OX=3702 GN=DTX40 PE=1 SV=1	XP_024185836.1 protein DETOXIFICATION 40 [Rosa chinensis] &gt;PRQ52804.1 putative multi antimicrobial extrusion protein [Rosa chinensis]
TRINITY_DN9684_c0_g1	1341.94	2249.86	434.026	0.192913	-2.37398	1.23349e-11	2.78434e-09	1043	GO:0016054;GO:0044422;GO:0043229;GO:0016863;GO:0019395;GO:0044444;GO:0043233;GO:0043231;GO:0006082;GO:0044248;GO:0016829;GO:0003824;GO:0016860;GO:0006635;GO:0009062;GO:0005777;GO:0046395;GO:0006629;GO:0032787;GO:0055114;GO:0044255;GO:0016835;GO:0008152;GO:0006631;GO:0019752;GO:0043227;GO:0044282;GO:0005622;GO:0034440;GO:0009987;GO:0005759;GO:0042579;GO:0008150;GO:0044238;GO:0044424;GO:0031974;GO:…	-	PF00378	virNOG06956	I	sp|O04469|ECI1_ARATH Enoyl-CoA delta isomerase 1, peroxisomal OS=Arabidopsis thaliana OX=3702 GN=ECI1 PE=1 SV=1	PRQ59089.1 putative dodecenoyl-CoA isomerase [Rosa chinensis]
TRINITY_DN11809_c0_g1	83.0789	13.0419	153.116	11.7403	3.5534	1.23855e-11	2.78434e-09	375	GO:0009987;GO:0018298;GO:0005622;GO:1901564;GO:0043227;GO:0046872;GO:0043167;GO:0016168;GO:0006807;GO:0006464;GO:0097159;GO:0031224;GO:0044436;GO:0031976;GO:0009536;GO:0032991;GO:0009579;GO:0009765;GO:0055035;GO:0008152;GO:0015979;GO:0043412;GO:0043168;GO:0044444;GO:0043229;GO:0019684;GO:0031984;GO:0044422;GO:0043169;GO:0034357;GO:0043231;GO:0009522;GO:0044267;GO:0016021;GO:0009521;GO:0009523;GO:…	K08912	-	virNOG02411	O	sp|P07371|CB22_PEA Chlorophyll a-b binding protein AB80, chloroplastic OS=Pisum sativum OX=3888 GN=AB80 PE=1 SV=1	KAG6594489.1 hypothetical protein SDJN03_11042, partial [Cucurbita argyrosperma subsp. sororia]
TRINITY_DN11579_c0_g1	120.566	29.2784	211.854	7.23582	2.85516	1.39975e-11	3.12085e-09	1804	GO:0003824;GO:1901068;GO:0008725;GO:0009167;GO:0034641;GO:1901659;GO:0006284;GO:0019637;GO:0009165;GO:0043168;GO:0017076;GO:0018130;GO:0019693;GO:0019438;GO:0009152;GO:0030554;GO:0090304;GO:0009124;GO:0032555;GO:0016884;GO:0051716;GO:0072521;GO:0032553;GO:0046390;GO:0032559;GO:0009987;GO:0005524;GO:0006163;GO:0006807;GO:0006139;GO:0016798;GO:0097159;GO:0009163;GO:0006793;GO:0009161;GO:0009260;GO:…	K01246	PF03352	virNOG06387	L	sp|Q7VG78|GUAA_HELHP Probable GMP synthase [glutamine-hydrolyzing] OS=Helicobacter hepaticus (strain ATCC 51449 / 3B1) OX=235279 GN=guaA PE=3 SV=1	XP_024198679.1 probable GMP synthase [glutamine-hydrolyzing] [Rosa chinensis] &gt;PRQ30180.1 putative DNA-3-methyladenine glycosylase I [Rosa chinensis]
TRINITY_DN732_c0_g1	560.235	230.634	889.837	3.85823	1.94794	1.40507e-11	3.12085e-09	865	-	-	-	virNOG23230	R	-	XP_004293391.1 PREDICTED: neurofilament heavy polypeptide-like [Fragaria vesca subsp. vesca]
TRINITY_DN410_c0_g3	365.02	91.4069	638.633	6.9867	2.80461	1.83746e-11	4.05695e-09	2200	-	-	PF13499;PF01699	virNOG15922	P	sp|Q8L636|NCL_ARATH Sodium/calcium exchanger NCL OS=Arabidopsis thaliana OX=3702 GN=NCL PE=2 SV=1	XP_024157885.1 sodium/calcium exchanger NCL [Rosa chinensis] &gt;PRQ31082.1 putative sodium/calcium exchanger membrane region, EF-hand domain pair [Rosa chinensis]
TRINITY_DN8016_c0_g1	162.313	42.6343	281.991	6.61418	2.72556	2.01233e-11	4.41677e-09	1920	GO:0043227;GO:1901564;GO:0005622;GO:0051234;GO:0009987;GO:0006807;GO:0009570;GO:0006464;GO:0018193;GO:0009526;GO:0008104;GO:0008152;GO:0009536;GO:0033036;GO:0043412;GO:0003824;GO:0015031;GO:0031967;GO:0043229;GO:0044444;GO:0009532;GO:0044422;GO:0071702;GO:0018208;GO:0043231;GO:0044267;GO:0015833;GO:0036211;GO:0019538;GO:0140096;GO:0045184;GO:0003674;GO:0005575;GO:0044446;GO:0006457;GO:0044237;GO:…	-	PF05698;PF05697	virNOG09530	O	sp|Q8S9L5|TIG_ARATH Trigger factor-like protein TIG, Chloroplastic OS=Arabidopsis thaliana OX=3702 GN=TIG PE=1 SV=1	XP_024198305.1 trigger factor-like protein TIG, Chloroplastic [Rosa chinensis] &gt;PRQ31997.1 putative peptidylprolyl isomerase [Rosa chinensis]
TRINITY_DN4006_c0_g1	8872.38	15026.1	2718.68	0.180931	-2.46649	2.21789e-11	4.83931e-09	1912	GO:0046149;GO:0015994;GO:1901360;GO:1901575;GO:0080124;GO:0005575;GO:0003674;GO:0016020;GO:0042651;GO:1901361;GO:0044237;GO:0009056;GO:0044446;GO:0044464;GO:0043226;GO:0051186;GO:0006778;GO:0044424;GO:0009535;GO:0008150;GO:0009507;GO:0009534;GO:0005623;GO:0042440;GO:0044435;GO:0005737;GO:0044434;GO:0071704;GO:0005622;GO:0009987;GO:1901564;GO:0043227;GO:1901565;GO:0052689;GO:0033015;GO:0006787;GO:…	-	PF12697	virNOG06064	R	sp|Q9FFZ1|PPH_ARATH Pheophytinase, chloroplastic OS=Arabidopsis thaliana OX=3702 GN=PPH PE=1 SV=1	XP_024191555.1 pheophytinase, chloroplastic isoform X1 [Rosa chinensis] &gt;XP_040371202.1 pheophytinase, chloroplastic isoform X1 [Rosa chinensis] &gt;PRQ54892.1 putative chlorophyllase [Rosa chinensis]
TRINITY_DN7767_c0_g1	129.26	226.289	32.2315	0.142435	-2.81162	2.58221e-11	5.60129e-09	1222	-	-	-	-	-	-	-
TRINITY_DN17912_c0_g1	401.891	645.36	158.422	0.245479	-2.02633	3.11614e-11	6.72018e-09	745	-	-	-	virNOG27097	R	-	PRQ44624.1 hypothetical protein RchiOBHm_Chr3g0481271 [Rosa chinensis]
TRINITY_DN8363_c0_g1	31.5048	62.415	0.594669	0.00952766	-6.71366	3.24646e-11	6.96075e-09	1647	-	-	-	-	-	-	PRQ37300.1 putative leucine-rich repeat domain, L domain-containing protein [Rosa chinensis]
TRINITY_DN1618_c0_g2	521.119	884.18	158.058	0.178762	-2.48388	3.58372e-11	7.63971e-09	3597	GO:0043436;GO:0043227;GO:0009987;GO:0005622;GO:0016874;GO:0042579;GO:0044255;GO:0003674;GO:0005575;GO:0006629;GO:0032787;GO:0006631;GO:0019752;GO:0044237;GO:0008152;GO:0003824;GO:0044464;GO:0043226;GO:0005777;GO:0043229;GO:0044424;GO:0044444;GO:0008150;GO:0044238;GO:0005623;GO:0044281;GO:0005737;GO:0043231;GO:0006082;GO:0071704	-	PF00501;PF13193	virNOG01985;KOG1176	I	sp|F4HUK6|AAE1_ARATH Butanoate--CoA ligase AAE1 OS=Arabidopsis thaliana OX=3702 GN=AAE1 PE=1 SV=1	XP_024165638.1 probable acyl-activating enzyme 1, peroxisomal [Rosa chinensis] &gt;PRQ24691.1 putative 4-coumarate--CoA ligase [Rosa chinensis]
TRINITY_DN4492_c0_g1	60772.9	100179	21367.1	0.213289	-2.22912	3.69291e-11	7.81778e-09	2626	GO:1901575;GO:0019538;GO:0044265;GO:0044421;GO:0140096;GO:0006508;GO:0044267;GO:0005794;GO:0050832;GO:0070011;GO:0043232;GO:0050896;GO:0009056;GO:0044237;GO:0000932;GO:0005575;GO:0003674;GO:0055044;GO:0012505;GO:0043170;GO:0006950;GO:0005764;GO:1990904;GO:0004197;GO:0044260;GO:0043226;GO:0044464;GO:0048046;GO:0005737;GO:0005623;GO:0071704;GO:0098542;GO:0044424;GO:0044238;GO:0008150;GO:0009507;GO:…	-	PF00112;PF00396	virNOG09238	O	sp|Q9FMH8|RD21B_ARATH Probable cysteine protease RD21B OS=Arabidopsis thaliana OX=3702 GN=RD21B PE=1 SV=1	XP_024162941.1 cysteine proteinase RD21A [Rosa chinensis] &gt;PRQ27740.1 putative actinidain [Rosa chinensis]
TRINITY_DN61924_c0_g1	497.184	783.341	211.027	0.269393	-1.89221	3.7094e-11	7.81778e-09	2366	-	-	PF03016	virNOG11378;KOG1021	GMW	sp|Q7XJ98|MUR3_ARATH Xyloglucan galactosyltransferase MUR3 OS=Arabidopsis thaliana OX=3702 GN=MUR3 PE=1 SV=1	XP_040365965.1 probable xyloglucan galactosyltransferase GT14 [Rosa chinensis] &gt;PRQ19730.1 putative exostosin [Rosa chinensis]
TRINITY_DN1215_c1_g1	6612.12	9943.68	3280.55	0.329914	-1.59984	4.45476e-11	9.33562e-09	3907	-	-	PF00069	virNOG08196	T	sp|P93604|LRK10_WHEAT Rust resistance kinase Lr10 OS=Triticum aestivum OX=4565 GN=LRK10 PE=2 SV=1	XP_024166173.1 rust resistance kinase Lr10 [Rosa chinensis]
TRINITY_DN8986_c0_g2	1036.96	1602.97	470.952	0.293799	-1.7671	5.16083e-11	1.07545e-08	1468	GO:0031224;GO:0005575;GO:0044425;GO:0016020;GO:0016021	-	-	virNOG25473	S	sp|Q9FMY4|Y5316_ARATH Uncharacterized protein At5g23160 OS=Arabidopsis thaliana OX=3702 GN=At5g23160 PE=2 SV=1	XP_024193794.1 uncharacterized protein LOC112197381 isoform X2 [Rosa chinensis] &gt;PRQ41423.1 hypothetical protein RchiOBHm_Chr4g0446731 [Rosa chinensis]
TRINITY_DN14418_c0_g1	28.2564	56.5128	0	0	-Inf	5.37301e-11	1.11244e-08	1442	GO:0043229;GO:0044444;GO:0044422;GO:0022618;GO:0034641;GO:0005774;GO:0097159;GO:0043604;GO:0044085;GO:0034645;GO:0006412;GO:0030312;GO:0032991;GO:0005886;GO:0005911;GO:0071840;GO:0043227;GO:0009987;GO:0071826;GO:0005840;GO:0006518;GO:0043933;GO:0003723;GO:0031981;GO:0006807;GO:0003729;GO:0009059;GO:0044424;GO:0044437;GO:0042255;GO:0008150;GO:0000027;GO:0005623;GO:0005737;GO:0071704;GO:0044260;GO:…	K02925	PF00297	virNOG05873	J	sp|P39023|RL3_HUMAN 60S ribosomal protein L3 OS=Homo sapiens OX=9606 GN=RPL3 PE=1 SV=2	XP_024375680.1 60S ribosomal protein L3-like [Physcomitrium patens] &gt;PNR54543.1 hypothetical protein PHYPA_008220 [Physcomitrium patens] &gt;PNR54545.1 hypothetical protein PHYPA_008222 [Physcomitrium patens]
TRINITY_DN5979_c0_g1	722.73	1211.71	233.753	0.192912	-2.37398	5.3983e-11	1.11244e-08	1841	GO:0009725;GO:1901700;GO:0009744;GO:0042221;GO:0016021;GO:0010033;GO:0050896;GO:0034285;GO:0009743;GO:0005575;GO:0031224;GO:0008150;GO:0009719;GO:0044425;GO:0016020	K07297	PF03006	virNOG05799	T	sp|Q9SZG0|HHP4_ARATH Heptahelical transmembrane protein 4 OS=Arabidopsis thaliana OX=3702 GN=HHP4 PE=2 SV=1	XP_004288264.1 PREDICTED: heptahelical transmembrane protein 4-like isoform X1 [Fragaria vesca subsp. vesca]
TRINITY_DN1345_c0_g1	400.04	652.735	147.346	0.225736	-2.14729	5.43147e-11	1.11309e-08	668	-	-	-	virNOG26709;euNOG47834;virNOG35039	S	sp|Q9LUA3|NIMI2_ARATH Protein NIM1-INTERACTING 2 OS=Arabidopsis thaliana OX=3702 GN=NIMIN-2 PE=1 SV=1	XP_024194806.1 protein NIM1-INTERACTING 2 [Rosa chinensis] &gt;PRQ40376.1 hypothetical protein RchiOBHm_Chr4g0435331 [Rosa chinensis]
TRINITY_DN55544_c0_g1	4814.99	2359.01	7270.98	3.08222	1.62397	6.40036e-11	1.30444e-08	871	-	-	PF06596	virNOG23320;virNOG25447	S	-	XP_024167853.1 uncharacterized protein LOC112174345 [Rosa chinensis] &gt;PRQ28025.1 putative photosystem II [Rosa chinensis]
TRINITY_DN6725_c0_g1	1199.43	2196.55	202.306	0.0921017	-3.44063	7.33972e-11	1.48772e-08	2085	GO:0019438;GO:0072527;GO:0016788;GO:0044271;GO:0034641;GO:0016746;GO:0046483;GO:1901576;GO:0003824;GO:0090407;GO:0044249;GO:0009165;GO:0018130;GO:1901362;GO:0019637;GO:0044255;GO:0031224;GO:0006725;GO:0009058;GO:0006139;GO:0034654;GO:0006793;GO:0006629;GO:0042578;GO:0072528;GO:0016787;GO:0008152;GO:0006220;GO:0004366;GO:0009987;GO:1901564;GO:0006807;GO:0016791;GO:0009059;GO:0006221;GO:0009117;GO:…	K13508	-	virNOG02509	I	sp|Q9FZ22|GPAT2_ARATH Probable glycerol-3-phosphate acyltransferase 2 OS=Arabidopsis thaliana OX=3702 GN=GPAT2 PE=2 SV=1	XP_024189480.1 probable glycerol-3-phosphate acyltransferase 2 [Rosa chinensis] &gt;PRQ45156.1 putative glycerol-3-phosphate 1-O-acyltransferase [Rosa chinensis]
TRINITY_DN2634_c1_g2	115.261	202.168	28.3538	0.140249	-2.83394	7.58744e-11	1.52398e-08	698	-	-	PF07714	COG0515;virNOG15954;virNOG28850	T	sp|Q9ZR08|Y4230_ARATH G-type lectin S-receptor-like serine/threonine-protein kinase At4g03230 OS=Arabidopsis thaliana OX=3702 GN=At4g03230 PE=3 SV=3	TQD72442.1 hypothetical protein C1H46_042027 [Malus baccata]
TRINITY_DN69452_c0_g1	13059.6	6562.83	19556.4	2.97987	1.57525	7.61162e-11	1.52398e-08	1053	GO:0031326;GO:0010038;GO:0022900;GO:0005515;GO:0006417;GO:0046914;GO:0005575;GO:0042651;GO:0016020;GO:0044446;GO:0046028;GO:0006091;GO:0055070;GO:0044464;GO:0051248;GO:0019222;GO:0009507;GO:0009534;GO:0044434;GO:0010558;GO:0051172;GO:0016491;GO:0005622;GO:0005507;GO:0043167;GO:0046872;GO:0009890;GO:0046688;GO:0032269;GO:0009570;GO:0065007;GO:0031323;GO:0055114;GO:0010629;GO:0080090;GO:0008152;GO:…	K02638	PF00127	virNOG20093	C	sp|P00289|PLAS_SPIOL Plastocyanin, chloroplastic OS=Spinacia oleracea OX=3562 GN=PETE PE=1 SV=2	XP_024167334.1 plastocyanin [Rosa chinensis] &gt;PRQ27287.1 putative Blue (type 1) copper binding protein [Rosa chinensis]
TRINITY_DN1229_c0_g1	90.5271	6.94994	174.104	25.0512	4.64681	7.64187e-11	1.52398e-08	1613	GO:0006952;GO:0016491;GO:0005622;GO:0009987;GO:0043227;GO:0046872;GO:0043167;GO:0016053;GO:0020037;GO:0016705;GO:0016835;GO:0097159;GO:0009058;GO:0044255;GO:0055114;GO:0032787;GO:0006629;GO:0031408;GO:0019752;GO:0006633;GO:0006631;GO:0009536;GO:1901615;GO:0008152;GO:0016860;GO:0044249;GO:0003824;GO:1901576;GO:0016829;GO:0046394;GO:0044444;GO:0043229;GO:0031407;GO:0043169;GO:0016125;GO:0046423;GO:…	K01723	PF00067	virNOG07555	Q	sp|Q40778|C74A2_PARAR Allene oxide synthase OS=Parthenium argentatum OX=35935 GN=CYP74A2 PE=1 SV=2	XP_024167128.1 allene oxide synthase [Rosa chinensis] &gt;PRQ23398.1 putative hydroperoxide dehydratase [Rosa chinensis]
TRINITY_DN6537_c0_g1	327.815	106.52	549.109	5.15499	2.36597	7.88638e-11	1.56433e-08	1128	-	-	PF04570	virNOG24348;virNOG24821	S	sp|P0DO11|FLZ17_ARATH FCS-Like Zinc finger 17 OS=Arabidopsis thaliana OX=3702 GN=FLZ17 PE=1 SV=1	XP_024183206.1 FCS-Like Zinc finger 17 [Rosa chinensis] &gt;PRQ51733.1 putative Zf-FLZ domain-containing protein [Rosa chinensis]
TRINITY_DN3107_c0_g1	614.535	268.783	960.286	3.57271	1.83702	8.12375e-11	1.60284e-08	2593	GO:0016310;GO:0071704;GO:0046486;GO:0044238;GO:0035639;GO:0008150;GO:0006644;GO:0016773;GO:0016740;GO:0044237;GO:0036094;GO:0003674;GO:0097367;GO:1901265;GO:1901363;GO:0008144;GO:0046854;GO:0006650;GO:0005488;GO:0030258;GO:0000166;GO:0006796;GO:0032555;GO:0046488;GO:0030554;GO:0016308;GO:0043168;GO:0016301;GO:0017076;GO:0019637;GO:0003824;GO:0016307;GO:0008152;GO:0044255;GO:0097159;GO:0006793;GO:…	K00889	PF01504	virNOG01827;virNOG31400;virNOG33388	TH	sp|Q9LMN1|PI5KA_ARATH Phosphatidylinositol 4-phosphate 5-kinase 10 OS=Arabidopsis thaliana OX=3702 GN=PIP5K10 PE=2 SV=2	XP_040365205.1 phosphatidylinositol 4-phosphate 5-kinase 10 isoform X2 [Rosa chinensis] &gt;PRQ58362.1 putative 1-phosphatidylinositol-4-phosphate 5-kinase [Rosa chinensis]
TRINITY_DN7224_c0_g1	116.704	28.2109	205.198	7.2737	2.86269	8.36941e-11	1.64257e-08	1143	GO:0043231;GO:0034357;GO:0044434;GO:0044435;GO:0005737;GO:0005623;GO:0009507;GO:0044425;GO:0009534;GO:0010598;GO:0044422;GO:0031984;GO:0008150;GO:0044424;GO:0043229;GO:0009535;GO:0044444;GO:0003824;GO:0043226;GO:0044464;GO:0048038;GO:0055035;GO:0008152;GO:0009579;GO:0032991;GO:0009536;GO:0044446;GO:0031976;GO:0044436;GO:0042651;GO:0016020;GO:0055114;GO:0098796;GO:0003674;GO:0031224;GO:0005575;GO:…	-	-	virNOG09563	O	sp|Q84VQ4|NDHU_ARATH NAD(P)H-quinone oxidoreductase subunit U, chloroplastic OS=Arabidopsis thaliana OX=3702 GN=ndhU PE=1 SV=1	XP_024168258.1 NAD(P)H-quinone oxidoreductase subunit U, chloroplastic [Rosa chinensis] &gt;PRQ28029.1 putative DnaJ domain-containing protein [Rosa chinensis]
TRINITY_DN3817_c0_g1	4764.97	7584.94	1945	0.25643	-1.96336	8.9412e-11	1.74556e-08	2815	-	-	PF03109	virNOG06255	R	sp|B9DGY1|AB1K7_ARATH Protein ACTIVITY OF BC1 COMPLEX KINASE 7, chloroplastic OS=Arabidopsis thaliana OX=3702 GN=ABC1K7 PE=1 SV=1	XP_004303572.1 PREDICTED: uncharacterized aarF domain-containing protein kinase At1g79600, chloroplastic [Fragaria vesca subsp. vesca]
TRINITY_DN18431_c0_g1	670.571	294.763	1046.38	3.54991	1.82778	9.54718e-11	1.84519e-08	1470	-	-	PF00076	virNOG13775	A	sp|Q41001|BCP_PEA Blue copper protein OS=Pisum sativum OX=3888 PE=2 SV=1	XP_024173971.1 28 kDa ribonucleoprotein, chloroplastic [Rosa chinensis] &gt;PRQ21361.1 putative RNA recognition motif domain, nucleotide-binding alpha-beta plait domain-containing protein [Rosa chinensis]
TRINITY_DN13233_c0_g1	416.261	660.648	171.875	0.260161	-1.94252	9.55103e-11	1.84519e-08	3565	-	K13457	PF00931;PF18052	KOG4658;virNOG05463	T	sp|Q39214|RPM1_ARATH Disease resistance protein RPM1 OS=Arabidopsis thaliana OX=3702 GN=RPM1 PE=1 SV=1	XP_024200159.1 disease resistance protein RPM1 [Rosa chinensis] &gt;PRQ30737.1 putative P-loop containing nucleoside triphosphate hydrolase, leucine-rich repeat domain, L [Rosa chinensis]
TRINITY_DN1700_c1_g1	481.717	202.745	760.688	3.75193	1.90763	9.60858e-11	1.84669e-08	2730	-	-	-	virNOG23230;virNOG16223	RS	-	PRQ55817.1 putative heavy metal-associated domain, HMA [Rosa chinensis]
TRINITY_DN69265_c0_g1	72.1445	10.5537	133.735	12.6719	3.66356	9.75515e-11	1.8652e-08	1884	-	-	PF14365;PF03080	virNOG01787	R	-	XP_004298970.1 PREDICTED: uncharacterized protein LOC101309833 [Fragaria vesca subsp. vesca]
TRINITY_DN2005_c0_g1	13284.3	25309.6	1258.87	0.0497387	-4.32949	1.03764e-10	1.9738e-08	1042	-	-	-	virNOG25734	S	-	XP_024166123.2 uncharacterized protein LOC112172859 [Rosa chinensis] &gt;PRQ26839.1 hypothetical protein RchiOBHm_Chr6g0298931 [Rosa chinensis]
TRINITY_DN10678_c0_g1	10222.2	4926.11	15518.2	3.1502	1.65544	1.2209e-10	2.31055e-08	812	GO:0046872;GO:0043167;GO:0009987;GO:0016491;GO:0005622;GO:0043227;GO:0048037;GO:0022900;GO:0005488;GO:0055114;GO:0009314;GO:0005575;GO:0009628;GO:0003674;GO:0009536;GO:0051537;GO:0015979;GO:0008152;GO:0044237;GO:0050896;GO:0044464;GO:0043226;GO:0003824;GO:0006091;GO:0009416;GO:0008150;GO:0009055;GO:0009507;GO:0043169;GO:0044444;GO:0043229;GO:0044424;GO:0051540;GO:0043231;GO:0005623;GO:0051536;GO:…	K02639	PF00111	virNOG20113	C	sp|Q43517|FER1_SOLLC Ferredoxin-1, chloroplastic OS=Solanum lycopersicum OX=4081 GN=SEND33 PE=2 SV=1	NP_001289320.1 ferredoxin-like [Pyrus x bretschneideri] &gt;AHM26652.1 ferredoxin 1 [Pyrus x bretschneideri] &gt;AKI29091.1 leaf L-A-like ferredoxin [Pyrus betulifolia] &gt;KAB2621225.1 ferredoxin-like [Pyrus ussuriensis x Pyrus communis]
TRINITY_DN58678_c0_g1	1190.8	462.896	1918.7	4.14499	2.05137	1.39723e-10	2.63083e-08	900	GO:0008152;GO:0032991;GO:0009579;GO:0017144;GO:0042133;GO:0009536;GO:0042737;GO:0009071;GO:0019752;GO:1901565;GO:0043227;GO:1901564;GO:0009987;GO:0044282;GO:0005622;GO:0065007;GO:0006807;GO:0019464;GO:1901606;GO:0016054;GO:0043229;GO:0044444;GO:0006082;GO:0043231;GO:0044248;GO:0042135;GO:0006544;GO:0065008;GO:0046395;GO:0009063;GO:1990204;GO:0009069;GO:0005575;GO:0005960;GO:1901605;GO:0044237;GO:…	K02437	PF01597	virNOG11449	E	sp|Q9LQL0|GCSH3_ARATH Glycine cleavage system H protein 3, mitochondrial OS=Arabidopsis thaliana OX=3702 GN=GDH3 PE=1 SV=1	XP_004300260.1 PREDICTED: glycine cleavage system H protein 3, mitochondrial-like [Fragaria vesca subsp. vesca]
TRINITY_DN2099_c0_g1	310.183	80.7817	539.585	6.67954	2.73975	1.41742e-10	2.65538e-08	1214	-	-	-	virNOG21057	S	-	XP_004300626.1 PREDICTED: uncharacterized protein LOC101303521 [Fragaria vesca subsp. vesca]
TRINITY_DN7508_c0_g1	641.547	100.16	1182.93	11.8104	3.56199	1.42499e-10	2.65615e-08	1519	GO:0002215;GO:0004601;GO:0043226;GO:0042743;GO:0044464;GO:0012505;GO:0051186;GO:0006950;GO:0006979;GO:0097237;GO:0044424;GO:0008150;GO:0005737;GO:0005623;GO:0046906;GO:0005794;GO:0005488;GO:0090567;GO:0000003;GO:0048037;GO:0098754;GO:0032501;GO:0070887;GO:0005575;GO:0003674;GO:0009636;GO:1901363;GO:0050896;GO:0044237;GO:0009056;GO:0042744;GO:0061458;GO:0048608;GO:0017001;GO:0003824;GO:0016684;GO:…	K00430	PF00141	virNOG29986;virNOG02363	G	sp|Q9LEH3|PER15_IPOBA Peroxidase 15 OS=Ipomoea batatas OX=4120 GN=pod PE=1 SV=1	XP_024157597.1 peroxidase 15 [Rosa chinensis] &gt;XP_024159189.1 peroxidase 15 [Rosa chinensis] &gt;PRQ35503.1 putative peroxidase [Rosa chinensis] &gt;PRQ35514.1 putative peroxidase [Rosa chinensis]
TRINITY_DN4830_c0_g1	58.1917	114.914	1.46921	0.0127853	-6.28937	1.52513e-10	2.82858e-08	899	-	K13416	PF13855;PF08263	KOG0619;virNOG04236;virNOG18795	RT	sp|Q94AG2|SERK1_ARATH Somatic embryogenesis receptor kinase 1 OS=Arabidopsis thaliana OX=3702 GN=SERK1 PE=1 SV=2	XP_004310120.1 PREDICTED: somatic embryogenesis receptor kinase 1-like [Fragaria vesca subsp. vesca]
TRINITY_DN12127_c0_g1	896.974	356.527	1437.42	4.03174	2.0114	1.54902e-10	2.8586e-08	1756	GO:0023057;GO:0009743;GO:0019222;GO:0009749;GO:0001678;GO:0044238;GO:0009719;GO:0010114;GO:0009740;GO:0071229;GO:0044464;GO:0006996;GO:0009658;GO:1902680;GO:1901701;GO:1901401;GO:0005575;GO:0007165;GO:0071368;GO:0023051;GO:0009757;GO:0043565;GO:0031326;GO:0051254;GO:0009755;GO:0001012;GO:0045944;GO:0003676;GO:0044271;GO:0043231;GO:0140110;GO:2000028;GO:0010167;GO:0009416;GO:0048518;GO:0009746;GO:…	-	PF00320	virNOG22322;virNOG23196;virNOG09170;virNOG00667	K	sp|Q9SZI6|GAT22_ARATH Putative GATA transcription factor 22 OS=Arabidopsis thaliana OX=3702 GN=GATA22 PE=1 SV=1	XP_024185351.1 GATA transcription factor 21 [Rosa chinensis] &gt;PRQ46834.1 putative transcription factor C2C2-GATA family [Rosa chinensis]
TRINITY_DN6792_c0_g3	100.979	23.4088	178.549	7.62745	2.9312	1.64202e-10	3.01521e-08	454	-	-	-	-	-	-	-
TRINITY_DN6280_c0_g1	198.648	52.0068	345.289	6.63929	2.73103	1.65217e-10	3.01892e-08	1418	GO:0005488;GO:0009521;GO:0009523;GO:0044237;GO:0044446;GO:0016020;GO:1990204;GO:0042651;GO:0005575;GO:0003674;GO:0098796;GO:0031978;GO:0043226;GO:0044464;GO:1902494;GO:0009654;GO:0044434;GO:0031977;GO:0005737;GO:0044435;GO:0005623;GO:0008150;GO:0044425;GO:0009534;GO:0009507;GO:0044424;GO:0046872;GO:0009543;GO:0043167;GO:0009987;GO:0005622;GO:0043227;GO:0009536;GO:0008152;GO:0015979;GO:0009579;GO:…	K02717	PF01789	virNOG09251	G	sp|P82538|PPL1_ARATH PsbP-like protein 1, chloroplastic OS=Arabidopsis thaliana OX=3702 GN=PPL1 PE=1 SV=1	XP_024176886.1 psbP-like protein 1, chloroplastic [Rosa chinensis] &gt;PRQ59036.1 putative PsbP family protein [Rosa chinensis]
TRINITY_DN8293_c0_g1	132.79	228.163	37.4168	0.163992	-2.6083	1.67109e-10	3.03852e-08	382	GO:0006810;GO:0006950;GO:0046677;GO:0006970;GO:0042886;GO:0080053;GO:0009753;GO:0009751;GO:0071705;GO:0051179;GO:0009617;GO:0014070;GO:0008150;GO:0009719;GO:0044425;GO:0098542;GO:1901700;GO:0097305;GO:0009611;GO:0006857;GO:0016021;GO:0015833;GO:1901698;GO:0010243;GO:0042538;GO:0009651;GO:0050896;GO:0010033;GO:0035672;GO:0016020;GO:0005575;GO:0003674;GO:0033993;GO:0022857;GO:0051704;GO:0042938;GO:…	-	-	virNOG05710	P	sp|Q9FNL8|PTR4_ARATH Protein NRT1/ PTR FAMILY 5.3 OS=Arabidopsis thaliana OX=3702 GN=NPF5.3 PE=2 SV=1	XP_004296395.1 PREDICTED: protein NRT1/ PTR FAMILY 5.2-like [Fragaria vesca subsp. vesca]
TRINITY_DN69324_c0_g1	2394.32	624.205	4164.43	6.67157	2.73803	1.7205e-10	3.1131e-08	2198	GO:0004497;GO:0044446;GO:0050896;GO:0010033;GO:1901363;GO:0016020;GO:0048878;GO:0003674;GO:0031090;GO:0046914;GO:0042445;GO:0005575;GO:1901700;GO:0048037;GO:0005488;GO:0098588;GO:0040008;GO:0016021;GO:1901360;GO:0010817;GO:0008202;GO:0046906;GO:0071704;GO:0014070;GO:0005737;GO:0005623;GO:0044425;GO:0009719;GO:0044238;GO:0008150;GO:0044424;GO:0044437;GO:0009741;GO:0005506;GO:0043226;GO:0044464;GO:…	-	PF00067	virNOG14861	Q	sp|H2DH21|C7A29_PANGI Cytochrome P450 CYP72A219 OS=Panax ginseng OX=4054 PE=2 SV=1	XP_024167121.1 cytochrome P450 CYP72A219 [Rosa chinensis] &gt;PRQ28040.1 putative 11-oxo-beta-amyrin 30-oxidase [Rosa chinensis]
TRINITY_DN861_c0_g1	2887.66	1446.24	4329.07	2.99332	1.58175	1.75686e-10	3.16345e-08	2622	-	-	PF05623	virNOG00289	S	-	XP_024181892.1 uncharacterized protein LOC112187364 [Rosa chinensis] &gt;PRQ53069.1 hypothetical protein RchiOBHm_Chr2g0162411 [Rosa chinensis]
TRINITY_DN6771_c0_g1	7052.4	10525.2	3579.58	0.340095	-1.55599	1.77626e-10	3.18294e-08	2641	GO:0012505;GO:0044464;GO:0016021;GO:0043226;GO:0071944;GO:0005622;GO:0043227;GO:0043231;GO:0005886;GO:0005623;GO:0005783;GO:0005737;GO:0016020;GO:0044425;GO:0005575;GO:0044444;GO:0044424;GO:0043229;GO:0031224	-	PF12796;PF13962	virNOG29820;virNOG04295	R	sp|Q6AWW5|Y5262_ARATH Ankyrin repeat-containing protein At5g02620 OS=Arabidopsis thaliana OX=3702 GN=At5g02620 PE=1 SV=1	XP_004305228.2 PREDICTED: uncharacterized protein LOC101298634 [Fragaria vesca subsp. vesca]
TRINITY_DN9918_c0_g1	9278.35	14782.2	3774.49	0.25534	-1.96951	2.05579e-10	3.66612e-08	4625	-	-	PF03982	virNOG14232;virNOG02218	IR	sp|Q9ZVN2|Y1457_ARATH Acyltransferase-like protein At1g54570, chloroplastic OS=Arabidopsis thaliana OX=3702 GN=At1g54570 PE=1 SV=1	XP_011459634.1 PREDICTED: acyltransferase-like protein At1g54570, chloroplastic [Fragaria vesca subsp. vesca]
TRINITY_DN1910_c0_g1	399.674	87.3211	712.028	8.15413	3.02753	2.09555e-10	3.71915e-08	1260	GO:0008152;GO:2001141;GO:0080090;GO:0097659;GO:0003700;GO:0034645;GO:0031323;GO:0006139;GO:0034654;GO:0097159;GO:0006725;GO:0009058;GO:0016070;GO:0065007;GO:0007154;GO:0010467;GO:0009059;GO:0009725;GO:0071310;GO:0006807;GO:0051252;GO:0051716;GO:0005622;GO:0009987;GO:0042221;GO:0009734;GO:0043227;GO:0009733;GO:0043231;GO:0044271;GO:0009889;GO:0003676;GO:0050789;GO:0090304;GO:0140110;GO:0043229;GO:…	K14484	PF02309	virNOG18334;virNOG18059;virNOG18311	KS	sp|O24542|AX22D_VIGRR Auxin-induced protein 22D OS=Vigna radiata var. radiata OX=3916 GN=AUX22D PE=2 SV=1	XP_024192037.1 auxin-induced protein 22D [Rosa chinensis] &gt;PRQ36274.1 putative transcription factor interactor and regulator AUX-IAA family [Rosa chinensis]
TRINITY_DN38_c0_g1	629.309	970.347	288.272	0.297082	-1.75107	2.15037e-10	3.79827e-08	2332	-	-	PF00201	virNOG07165	CG	sp|Q2V6J9|UFOG7_FRAAN UDP-glucose flavonoid 3-O-glucosyltransferase 7 OS=Fragaria ananassa OX=3747 GN=GT7 PE=1 SV=1	Q2V6J9.1 RecName: Full=UDP-glucose flavonoid 3-O-glucosyltransferase 7; AltName: Full=Flavonol 3-O-glucosyltransferase 7; Short=FaGT7 [Fragaria x ananassa] &gt;ABB92749.1 UDP-glucose glucosyltransferase [Fragaria x ananassa]
TRINITY_DN2894_c0_g1	235.346	84.3485	386.344	4.58033	2.19545	2.1679e-10	3.81109e-08	3206	GO:0019222;GO:0044238;GO:0009719;GO:0006351;GO:0032870;GO:0044464;GO:0005575;GO:0007165;GO:0032774;GO:0003677;GO:0031326;GO:0006355;GO:0010158;GO:0009755;GO:0140110;GO:0032502;GO:0003676;GO:0043231;GO:0044271;GO:0044249;GO:1901576;GO:0046483;GO:1901362;GO:0034654;GO:0009058;GO:0006725;GO:0031323;GO:0080090;GO:0097659;GO:2001141;GO:0008152;GO:0005622;GO:0009734;GO:0051252;GO:0071310;GO:0048856;GO:…	-	PF02309;PF02362;PF06507	virNOG12865	K	sp|Q9ZTX9|ARFD_ARATH Auxin response factor 4 OS=Arabidopsis thaliana OX=3702 GN=ARF4 PE=1 SV=1	XP_040362710.1 auxin response factor 4 isoform X1 [Rosa chinensis]
TRINITY_DN12576_c0_g1	38.5097	1.9623	75.057	38.2494	5.25737	2.33401e-10	4.07527e-08	1675	GO:0019538;GO:0008238;GO:0043170;GO:0006807;GO:0004185;GO:0140096;GO:0006508;GO:1901564;GO:0008236;GO:0004180;GO:0070011;GO:0003824;GO:0016787;GO:0017171;GO:0071704;GO:0070008;GO:0008152;GO:0003674;GO:0008150;GO:0044238;GO:0008233	K16297	PF00450	virNOG06793;virNOG30876	O	sp|A0A0C3VJP4|SCP1_MEDTR Serine carboxypeptidase 1 OS=Medicago truncatula OX=3880 GN=SCP1 PE=1 SV=3	XP_024161445.1 serine carboxypeptidase 1 isoform X2 [Rosa chinensis] &gt;PRQ27614.1 putative carboxypeptidase D [Rosa chinensis]
TRINITY_DN22387_c0_g1	212.588	69.6273	355.549	5.10647	2.35233	2.34358e-10	4.07527e-08	4174	-	-	PF14383;PF14309	virNOG08271	S	sp|Q9S823|LNG2_ARATH Protein LONGIFOLIA 2 OS=Arabidopsis thaliana OX=3702 GN=LNG2 PE=1 SV=1	XP_004299293.1 PREDICTED: protein LONGIFOLIA 2 isoform X1 [Fragaria vesca subsp. vesca]
TRINITY_DN165_c0_g1	992.976	1743.8	242.151	0.138864	-2.84825	2.35114e-10	4.07527e-08	1184	GO:0003824;GO:0071944;GO:0044422;GO:0031984;GO:0043229;GO:0031967;GO:0044444;GO:0043231;GO:0034357;GO:0031969;GO:0043227;GO:0005622;GO:0016491;GO:0044436;GO:0055114;GO:0009526;GO:0009579;GO:0005886;GO:0055035;GO:0008152;GO:0005773;GO:0009536;GO:0031976;GO:0044464;GO:0043226;GO:0009706;GO:0009941;GO:0009534;GO:0009507;GO:0031975;GO:0008150;GO:0009535;GO:0044424;GO:0019866;GO:0044434;GO:0005623;GO:…	-	PF08240;PF13602	virNOG00920	Q	sp|Q9SV68|QORH_ARATH Chloroplast envelope quinone oxidoreductase homolog OS=Arabidopsis thaliana OX=3702 GN=CEQORH PE=1 SV=1	XP_024162210.1 chloroplast envelope quinone oxidoreductase homolog isoform X1 [Rosa chinensis] &gt;PRQ25433.1 putative NADPH:quinone reductase [Rosa chinensis]
TRINITY_DN4338_c0_g1	476.015	206.412	745.618	3.61228	1.85291	2.40504e-10	4.14931e-08	1464	-	-	PF02893	virNOG08239	S	sp|Q9SE96|GEML1_ARATH GEM-like protein 1 OS=Arabidopsis thaliana OX=3702 GN=FIP1 PE=1 SV=1	XP_024161913.1 GEM-like protein 2 [Rosa chinensis] &gt;PRQ25417.1 putative GRAM domain-containing protein [Rosa chinensis]
TRINITY_DN887_c0_g1	1238.49	29.7545	2447.22	82.2469	6.36189	2.56222e-10	4.40002e-08	658	-	-	-	-	-	-	-
TRINITY_DN10439_c0_g1	898.902	419.791	1378.01	3.28261	1.71484	2.62256e-10	4.48288e-08	3986	GO:0044237;GO:0034637;GO:1901135;GO:0003674;GO:0005575;GO:0005976;GO:0010021;GO:1901137;GO:2001070;GO:0009250;GO:0016757;GO:0005488;GO:0042802;GO:0005515;GO:0044264;GO:0001871;GO:0000271;GO:0009501;GO:0005623;GO:0005737;GO:0071704;GO:0046527;GO:0044424;GO:0033692;GO:0009507;GO:0008150;GO:0044238;GO:0043170;GO:0030247;GO:0044260;GO:0016740;GO:0044464;GO:0016758;GO:0043226;GO:0034645;GO:0004373;GO:…	-	PF16760;PF08323	virNOG13794	M	sp|Q43846|SSY3_SOLTU Soluble starch synthase 3, chloroplastic/amyloplastic OS=Solanum tuberosum OX=4113 GN=SS3 PE=1 SV=1	XP_004293290.1 PREDICTED: starch synthase 3, chloroplastic/amyloplastic [Fragaria vesca subsp. vesca] &gt;XP_011459990.1 PREDICTED: starch synthase 3, chloroplastic/amyloplastic [Fragaria vesca subsp. vesca] &gt;XP_011459991.1 PREDICTED: starch synthase 3, chloroplastic/amyloplastic [Fragaria vesca subsp. vesca]
TRINITY_DN8647_c0_g1	503.077	177.634	828.521	4.66421	2.22163	2.79239e-10	4.75129e-08	2485	GO:0008150;GO:0044425;GO:0016020;GO:0005575;GO:0003674;GO:0031224;GO:0042886;GO:0005215;GO:0071705;GO:0071702;GO:0051179;GO:0016021;GO:0006857;GO:0015833;GO:0051234;GO:0055085;GO:0006810;GO:0022857	-	PF00854	virNOG08909	E	sp|Q9LYR6|PTR49_ARATH Protein NRT1/ PTR FAMILY 6.1 OS=Arabidopsis thaliana OX=3702 GN=NPF6.1 PE=2 SV=1	XP_004310150.1 PREDICTED: protein NRT1/ PTR FAMILY 6.1 [Fragaria vesca subsp. vesca] &gt;XP_011457534.1 PREDICTED: protein NRT1/ PTR FAMILY 6.1 [Fragaria vesca subsp. vesca] &gt;XP_011457535.1 PREDICTED: protein NRT1/ PTR FAMILY 6.1 [Fragaria vesca subsp. vesca] &gt;XP_011457536.1 PREDICTED: protein NRT1/ PTR FAMILY 6.1 [Fragaria vesca subsp. vesca]
TRINITY_DN2420_c0_g1	3691.32	1839.2	5543.45	3.01406	1.59171	3.01714e-10	5.11026e-08	2261	-	-	-	virNOG19713	S	-	XP_004288666.1 PREDICTED: uncharacterized protein LOC101298068 [Fragaria vesca subsp. vesca]
TRINITY_DN2963_c0_g1	436.595	181.854	691.337	3.80161	1.92661	3.06257e-10	5.16363e-08	741	GO:0031976;GO:0044446;GO:0009536;GO:0055035;GO:0009579;GO:0005575;GO:0031224;GO:0044436;GO:0016020;GO:0042651;GO:0005622;GO:0043227;GO:0016021;GO:0044435;GO:0005737;GO:0005623;GO:0034357;GO:0044434;GO:0043231;GO:0044444;GO:0044424;GO:0043229;GO:0009535;GO:0031984;GO:0044422;GO:0009507;GO:0044425;GO:0009534;GO:0043226;GO:0044464	-	PF11947	virNOG22403	S	sp|Q9LTD9|Y5278_ARATH Uncharacterized protein PAM68-like OS=Arabidopsis thaliana OX=3702 GN=At5g52780 PE=2 SV=1	XP_024166706.1 uncharacterized protein PAM68-like [Rosa chinensis] &gt;PRQ60189.1 hypothetical protein RchiOBHm_Chr1g0378471 [Rosa chinensis]
TRINITY_DN2820_c0_g1	1921.88	939.318	2904.44	3.09207	1.62857	3.08575e-10	5.17917e-08	1585	GO:0006355;GO:0031326;GO:1901360;GO:0010556;GO:0005634;GO:0005488;GO:0019219;GO:0005575;GO:0003674;GO:2000112;GO:1901363;GO:0044237;GO:0050896;GO:0003677;GO:0032774;GO:0044260;GO:0060255;GO:0044464;GO:0043226;GO:0006950;GO:0043170;GO:0044424;GO:0019222;GO:0008150;GO:0044238;GO:0051171;GO:0005623;GO:0006351;GO:0071704;GO:1903506;GO:0009987;GO:0005622;GO:0006952;GO:0043227;GO:0051252;GO:0006807;GO:…	K13434	-	virNOG19942	K	sp|O04682|PTI6_SOLLC Pathogenesis-related genes transcriptional activator PTI6 OS=Solanum lycopersicum OX=4081 GN=PTI6 PE=2 SV=1	XP_024159304.1 pathogenesis-related genes transcriptional activator PTI6 [Rosa chinensis] &gt;PRQ34841.1 putative transcription factor AP2-EREBP family [Rosa chinensis]
TRINITY_DN6857_c0_g1	484.549	197.208	771.889	3.91408	1.96867	3.25883e-10	5.42611e-08	1582	GO:0000302;GO:0009056;GO:0044237;GO:0050896;GO:0044446;GO:0042744;GO:0009636;GO:0042651;GO:0016020;GO:1901363;GO:0005575;GO:0031978;GO:0003674;GO:0070887;GO:1901700;GO:0048037;GO:0098754;GO:0005634;GO:0005488;GO:0044434;GO:0046906;GO:0031977;GO:0005623;GO:0044435;GO:0005737;GO:0008150;GO:0004130;GO:0009507;GO:0009534;GO:0097237;GO:0009535;GO:0044424;GO:0006979;GO:0006950;GO:0051186;GO:0044464;GO:…	K00434	PF00141	virNOG00260	R	sp|Q9THX6|TL29_SOLLC Thylakoid lumenal 29 kDa protein, chloroplastic OS=Solanum lycopersicum OX=4081 GN=CLEB3J9 PE=3 SV=1	XP_024169261.1 thylakoid lumenal 29 kDa protein, chloroplastic [Rosa chinensis] &gt;PRQ21724.1 putative L-ascorbate peroxidase [Rosa chinensis]
TRINITY_DN10576_c0_g1	289.408	112.461	466.356	4.14683	2.05201	3.26213e-10	5.42611e-08	1208	-	-	-	-	-	-	XP_011459685.1 PREDICTED: uncharacterized protein LOC105350038 [Fragaria vesca subsp. vesca]
TRINITY_DN8680_c0_g1	169.025	283.369	54.681	0.192967	-2.37357	3.53474e-10	5.85331e-08	2764	-	-	PF07714;PF00954;PF01453	virNOG14645;virNOG02323;virNOG28850	T	sp|O81905|SD18_ARATH Receptor-like serine/threonine-protein kinase SD1-8 OS=Arabidopsis thaliana OX=3702 GN=SD18 PE=1 SV=1	XP_016649004.1 PREDICTED: LOW QUALITY PROTEIN: uncharacterized protein LOC103329478 [Prunus mume]
TRINITY_DN14552_c0_g1	100.14	175.579	24.7014	0.140685	-2.82946	3.57617e-10	5.8956e-08	1754	GO:0051554;GO:0016999;GO:0009628;GO:0009058;GO:0006725;GO:0016138;GO:1901617;GO:0051555;GO:0033303;GO:0033329;GO:1901806;GO:1901615;GO:0017144;GO:0009812;GO:1901657;GO:0008152;GO:0009987;GO:0005622;GO:0043227;GO:0033330;GO:0046283;GO:0043229;GO:0017000;GO:0047213;GO:0016137;GO:0043231;GO:1901038;GO:0016763;GO:0033485;GO:0044249;GO:0003824;GO:1901576;GO:0009698;GO:0008194;GO:0035251;GO:1901659;GO:…	K12930	PF00201	virNOG03830	GC	sp|Q5UL10|UFOG2_FRAAN Anthocyanidin 3-O-glucosyltransferase 2 OS=Fragaria ananassa OX=3747 GN=FGT PE=1 SV=1	XP_024179381.1 anthocyanidin 3-O-glucosyltransferase 2 [Rosa chinensis] &gt;PRQ60683.1 Anthocyanidin 3-O-glucosyltransferase 1 [Rosa chinensis]
TRINITY_DN4987_c0_g1	284.122	108.531	459.713	4.23578	2.08263	3.62328e-10	5.94683e-08	3003	-	K12125	-	virNOG04967;virNOG40728;virNOG40635	SR	sp|Q9SNQ6|HD3B_ORYSJ Protein HEADING DATE 3B OS=Oryza sativa subsp. japonica OX=39947 GN=HD3B PE=2 SV=1	XP_024185705.1 ELF3-like protein 2 isoform X1 [Rosa chinensis] &gt;XP_024185706.1 ELF3-like protein 2 isoform X1 [Rosa chinensis] &gt;XP_040369212.1 ELF3-like protein 2 isoform X1 [Rosa chinensis] &gt;PRQ51214.1 hypothetical protein RchiOBHm_Chr2g0141891 [Rosa chinensis]
TRINITY_DN360_c5_g1	923.711	1593.61	253.814	0.15927	-2.65045	3.68948e-10	6.02881e-08	2051	-	-	PF01490	virNOG07671	E	sp|F4HW02|GAT1_ARATH GABA transporter 1 OS=Arabidopsis thaliana OX=3702 GN=GAT1 PE=1 SV=1	XP_024199597.1 GABA transporter 1 [Rosa chinensis] &gt;PRQ33249.1 putative amino acid transporter, transmembrane domain-containing protein [Rosa chinensis]
TRINITY_DN2979_c0_g1	62.5997	9.62126	115.578	12.0128	3.5865	3.73261e-10	6.07253e-08	1079	-	K08915	PF00504	virNOG02762	G	sp|Q9S7W1|CB4C_ARATH Chlorophyll a-b binding protein CP29.3, chloroplastic OS=Arabidopsis thaliana OX=3702 GN=LHCB4.3 PE=2 SV=1	XP_024176645.1 chlorophyll a-b binding protein CP29.3, chloroplastic [Rosa chinensis] &gt;PRQ59423.1 putative chlorophyll A-B binding protein [Rosa chinensis]
TRINITY_DN10107_c0_g1	149.145	297.696	0.594669	0.00199757	-8.96754	3.78077e-10	6.12401e-08	1674	-	K03231	PF00009;PF03144;PF03143	COG5256;virNOG10116	J	sp|Q04634|EF1A_TETPY Elongation factor 1-alpha OS=Tetrahymena pyriformis OX=5908 PE=2 SV=1	XP_013901762.1 elongation factor EF-1 alpha subunit [Monoraphidium neglectum] &gt;KIZ02743.1 elongation factor EF-1 alpha subunit [Monoraphidium neglectum]
TRINITY_DN2933_c0_g1	4425.16	8778.08	72.2372	0.00822927	-6.92502	3.85709e-10	6.22048e-08	2039	-	-	PF02458	virNOG00084	S	sp|Q9SND9|Y3028_ARATH Uncharacterized acetyltransferase At3g50280 OS=Arabidopsis thaliana OX=3702 GN=At3g50280 PE=3 SV=1	PRQ48028.1 putative shikimate O-hydroxycinnamoyltransferase [Rosa chinensis]
TRINITY_DN3086_c0_g1	882.742	1571.37	194.114	0.123532	-3.01705	4.13111e-10	6.63357e-08	2324	-	K19042	PF13920	virNOG11847	O	sp|O81851|BOI_ARATH E3 ubiquitin-protein ligase BOI OS=Arabidopsis thaliana OX=3702 GN=BOI PE=1 SV=1	XP_004300294.1 PREDICTED: BOI-related E3 ubiquitin-protein ligase 1-like [Fragaria vesca subsp. vesca]
TRINITY_DN11748_c0_g2	809.262	206.147	1412.38	6.85133	2.77638	4.16279e-10	6.65562e-08	2015	GO:0044260;GO:0060255;GO:0009567;GO:0044464;GO:0043226;GO:0043170;GO:0044424;GO:0019222;GO:0008150;GO:0044238;GO:0005623;GO:0051171;GO:0006351;GO:0019953;GO:0071704;GO:1903506;GO:0044703;GO:0006355;GO:0031326;GO:1901360;GO:0005634;GO:0010556;GO:0005488;GO:0000003;GO:0005515;GO:0019219;GO:0005575;GO:0003674;GO:2000112;GO:0055044;GO:1901363;GO:0044237;GO:0003677;GO:0032774;GO:0034641;GO:0050794;GO:…	-	PF00010	virNOG06946	K	sp|Q8GZ38|UNE10_ARATH Transcription factor UNE10 OS=Arabidopsis thaliana OX=3702 GN=UNE10 PE=2 SV=1	PRQ57478.1 putative transcription factor bHLH family [Rosa chinensis]
TRINITY_DN1705_c0_g1	25553.1	12614.8	38491.4	3.05129	1.60942	4.59772e-10	7.31945e-08	1681	GO:0043226;GO:0044464;GO:1902494;GO:0006091;GO:0009654;GO:0044434;GO:0044435;GO:0005737;GO:0005623;GO:0009507;GO:0044425;GO:0009534;GO:0008150;GO:0019222;GO:0044424;GO:0009535;GO:0022607;GO:0009521;GO:0009523;GO:0044446;GO:0044237;GO:1990204;GO:0042651;GO:0016020;GO:0098796;GO:0003674;GO:0005575;GO:0003824;GO:0050794;GO:0065003;GO:0043231;GO:0034357;GO:0043467;GO:0010242;GO:0050789;GO:0031984;GO:…	K02716	PF01716	virNOG04313	R	sp|Q40459|PSBO_TOBAC Oxygen-evolving enhancer protein 1, chloroplastic OS=Nicotiana tabacum OX=4097 GN=PSBO PE=2 SV=1	XP_024183266.1 oxygen-evolving enhancer protein 1, chloroplastic [Rosa chinensis] &gt;PRQ47755.1 putative outer membrane protein/outer membrane enzyme PagP, beta-barrel [Rosa chinensis]
TRINITY_DN3153_c0_g1	1791.34	2683.07	899.618	0.335294	-1.5765	4.74639e-10	7.47788e-08	1873	GO:1901361;GO:0006218;GO:0005829;GO:0003674;GO:0005575;GO:1901135;GO:0042454;GO:0009056;GO:0044237;GO:0042278;GO:1901360;GO:0009119;GO:0006213;GO:1901575;GO:0044238;GO:0008150;GO:0044424;GO:0071704;GO:0034656;GO:0005737;GO:0008477;GO:0005623;GO:0044281;GO:0044464;GO:0055086;GO:0045437;GO:0047724;GO:0050263;GO:0034655;GO:0009116;GO:0006725;GO:0047622;GO:0016798;GO:0006139;GO:0008152;GO:1901657;GO:…	K01240	PF01156	virNOG14356	F	sp|Q9SJM7|URH1_ARATH Uridine nucleosidase 1 OS=Arabidopsis thaliana OX=3702 GN=URH1 PE=1 SV=2	XP_024188592.1 uridine nucleosidase 1 [Rosa chinensis] &gt;PRQ43854.1 putative hydrolase [Rosa chinensis]
TRINITY_DN14469_c0_g1	142.327	41.901	242.754	5.7935	2.53443	4.75643e-10	7.47788e-08	1159	GO:0034357;GO:0043231;GO:0044422;GO:0031984;GO:0043169;GO:0044444;GO:0005509;GO:0043229;GO:0046872;GO:0043167;GO:0009987;GO:0005622;GO:0043227;GO:0009536;GO:0032991;GO:0009579;GO:0055035;GO:0015979;GO:0008152;GO:0019898;GO:0031976;GO:0044436;GO:1902494;GO:0044464;GO:0043226;GO:0044434;GO:0009654;GO:0005623;GO:0044435;GO:0005737;GO:0008150;GO:0009534;GO:0009507;GO:0044425;GO:0044424;GO:0009535;GO:…	-	PF01789	virNOG03188	R	sp|O80634|PNSL1_ARATH Photosynthetic NDH subunit of lumenal location 1, chloroplastic OS=Arabidopsis thaliana OX=3702 GN=PNSL1 PE=1 SV=2	XP_011469842.1 PREDICTED: photosynthetic NDH subunit of lumenal location 1, chloroplastic [Fragaria vesca subsp. vesca]
TRINITY_DN3355_c0_g1	192.534	66.0235	319.045	4.83229	2.27271	4.75772e-10	7.47788e-08	2469	GO:0006811;GO:0071704;GO:0009617;GO:0051179;GO:0005623;GO:0005737;GO:0031975;GO:0008150;GO:0044424;GO:0006810;GO:0015103;GO:1901566;GO:0008509;GO:0006950;GO:0006766;GO:0051186;GO:0048583;GO:0016866;GO:0016740;GO:0043226;GO:0050486;GO:0022839;GO:0044237;GO:0050896;GO:0009266;GO:0003674;GO:0042445;GO:0048585;GO:0031348;GO:0005739;GO:1901360;GO:0046653;GO:0006955;GO:0009396;GO:0042446;GO:0009607;GO:…	K02552	-	virNOG05162	H	sp|Q9M9V6|ICS2_ARATH Isochorismate synthase 2, chloroplastic OS=Arabidopsis thaliana OX=3702 GN=ICS2 PE=2 SV=2	XP_004301164.2 PREDICTED: isochorismate synthase 2, chloroplastic-like [Fragaria vesca subsp. vesca]
TRINITY_DN1398_c0_g1	7913.99	11842.2	3985.82	0.336579	-1.57098	5.17239e-10	8.09534e-08	5152	GO:0006464;GO:0005524;GO:0065007;GO:0006807;GO:0004674;GO:0043167;GO:0043227;GO:0032553;GO:1901564;GO:0032559;GO:0009987;GO:0005622;GO:0008152;GO:0009536;GO:0016772;GO:0006793;GO:0097159;GO:0006468;GO:0043168;GO:0017076;GO:0016301;GO:0043412;GO:0003824;GO:0010468;GO:0050794;GO:0043231;GO:0030554;GO:0050789;GO:0032555;GO:0043229;GO:0044444;GO:0140096;GO:0000166;GO:0005488;GO:0005634;GO:0019538;GO:…	-	-	virNOG15810	T	sp|Q9LV04|PAP14_ARATH Probable plastid-lipid-associated protein 14, chloroplastic OS=Arabidopsis thaliana OX=3702 GN=PAP14 PE=1 SV=1	XP_004307976.1 PREDICTED: probable plastid-lipid-associated protein 14, chloroplastic [Fragaria vesca subsp. vesca] &gt;XP_011470227.1 PREDICTED: probable plastid-lipid-associated protein 14, chloroplastic [Fragaria vesca subsp. vesca]
TRINITY_DN367_c0_g1	588.095	982.526	193.663	0.197107	-2.34295	5.2763e-10	8.22327e-08	2169	GO:0070647;GO:0071704;GO:0051259;GO:0065003;GO:0051260;GO:0044238;GO:0008150;GO:0043170;GO:0043412;GO:0016567;GO:0044260;GO:0032446;GO:0008152;GO:0044237;GO:0044085;GO:0006464;GO:0019538;GO:0036211;GO:0022607;GO:0006807;GO:0043933;GO:0016043;GO:1901564;GO:0044267;GO:0009987;GO:0071840	-	PF02214	virNOG06936	R	sp|Q9ZUH1|Y2424_ARATH BTB/POZ domain-containing protein At2g24240 OS=Arabidopsis thaliana OX=3702 GN=At2g24240 PE=2 SV=1	XP_024180867.1 BTB/POZ domain-containing protein At2g24240 [Rosa chinensis] &gt;XP_024180868.1 BTB/POZ domain-containing protein At2g24240 [Rosa chinensis] &gt;PRQ46130.1 putative transcription factor WD40-like family [Rosa chinensis]
TRINITY_DN6809_c0_g1	185.656	63.0341	308.278	4.89065	2.29003	5.44422e-10	8.44948e-08	1340	-	-	-	virNOG21958	S	sp|Q9FKA5|Y5957_ARATH Uncharacterized protein At5g39570 OS=Arabidopsis thaliana OX=3702 GN=At5g39570 PE=1 SV=1	XP_024158413.1 uncharacterized protein At5g39570 [Rosa chinensis] &gt;PRQ28605.1 hypothetical protein RchiOBHm_Chr5g0004821 [Rosa chinensis]
TRINITY_DN58722_c0_g1	1012.14	431.023	1593.26	3.69646	1.88614	5.80913e-10	8.97825e-08	2255	GO:0008610;GO:0044425;GO:0008150;GO:0044238;GO:0044424;GO:0042175;GO:0072330;GO:0071704;GO:0044283;GO:0044281;GO:0005623;GO:0005737;GO:0016740;GO:0044464;GO:0043226;GO:0102337;GO:0006950;GO:0012505;GO:0016020;GO:0009266;GO:0009314;GO:0102756;GO:0003674;GO:0080167;GO:0005575;GO:0044446;GO:0005789;GO:0044237;GO:0005783;GO:0050896;GO:0016747;GO:0016021;GO:0043436;GO:0102338;GO:0044422;GO:0031984;GO:…	K15397	PF08392;PF08541	virNOG04491	I	sp|Q570B4|KCS10_ARATH 3-ketoacyl-CoA synthase 10 OS=Arabidopsis thaliana OX=3702 GN=FDH PE=1 SV=2	XP_024164755.1 3-ketoacyl-CoA synthase 10 [Rosa chinensis] &gt;PRQ27387.1 putative very-long-chain 3-oxoacyl-CoA synthase [Rosa chinensis]
TRINITY_DN62293_c0_g1	302.449	119.48	485.419	4.06276	2.02246	5.91607e-10	9.10559e-08	1684	-	K09338	PF02183;PF00046	virNOG34322;KOG0483;virNOG11730	K	sp|P46668|ATHB6_ARATH Homeobox-leucine zipper protein ATHB-6 OS=Arabidopsis thaliana OX=3702 GN=ATHB-6 PE=1 SV=1	AQM57724.1 HB6 [Rosa hybrid cultivar]
TRINITY_DN3325_c0_g1	11208.1	5784.73	16631.5	2.87506	1.52359	6.40024e-10	9.81009e-08	3457	GO:0004553;GO:0003824;GO:0016021;GO:0016020;GO:0044425;GO:0008150;GO:0044238;GO:0031224;GO:0003674;GO:0005575;GO:0016798;GO:0008152;GO:0004650;GO:0071704;GO:0005975;GO:0016787	-	PF00295	virNOG06536	S	sp|A7PZL3|PGLR_VITVI Probable polygalacturonase OS=Vitis vinifera OX=29760 GN=GSVIVT00026920001 PE=1 SV=1	XP_004288107.2 PREDICTED: probable polygalacturonase [Fragaria vesca subsp. vesca]
TRINITY_DN6769_c0_g1	458.763	198.02	719.506	3.63349	1.86136	7.22551e-10	1.10295e-07	2776	GO:0050789;GO:0032555;GO:0030554;GO:0009607;GO:0071396;GO:0023052;GO:0048519;GO:0009605;GO:0002376;GO:0017076;GO:0016301;GO:0043168;GO:0033993;GO:0050794;GO:0097306;GO:0051707;GO:0003824;GO:0009620;GO:0005886;GO:0006793;GO:0097159;GO:0031224;GO:0006807;GO:0005524;GO:0009737;GO:0042221;GO:0009987;GO:0043207;GO:0032559;GO:0004675;GO:0032553;GO:0045087;GO:0019899;GO:0051716;GO:0005623;GO:0071704;GO:…	-	PF01476;PF07714	virNOG09042	T	sp|F4IB81|LYK3_ARATH LysM domain receptor-like kinase 3 OS=Arabidopsis thaliana OX=3702 GN=LYK3 PE=2 SV=1	XP_011466655.1 PREDICTED: lysM domain receptor-like kinase 3 isoform X2 [Fragaria vesca subsp. vesca]
TRINITY_DN7692_c0_g1	454.378	204.065	704.69	3.45325	1.78796	8.08481e-10	1.22484e-07	1671	GO:0008152;GO:1901701;GO:0050896;GO:0010033;GO:0043401;GO:0006629;GO:0007165;GO:1901700;GO:0007154;GO:0065007;GO:0070887;GO:0071495;GO:0048545;GO:0071310;GO:0009725;GO:0009742;GO:0051716;GO:0009755;GO:0071383;GO:0042221;GO:0009987;GO:0071704;GO:0071407;GO:0050789;GO:0071367;GO:0014070;GO:0044238;GO:0008150;GO:0009719;GO:0071396;GO:0009741;GO:0023052;GO:0033993;GO:0050794;GO:0032870	K14499	-	euNOG24893;virNOG20364	RT	sp|Q9FMZ0|BKI1_ARATH BRI1 kinase inhibitor 1 OS=Arabidopsis thaliana OX=3702 GN=BKI1 PE=1 SV=1	XP_024166024.1 BRI1 kinase inhibitor 1 [Rosa chinensis] &gt;PRQ27670.1 hypothetical protein RchiOBHm_Chr6g0307761 [Rosa chinensis]
TRINITY_DN4858_c0_g1	25.7376	51.1837	0.291513	0.00569542	-7.45598	8.09012e-10	1.22484e-07	1528	GO:0071704;GO:0009820;GO:0016741;GO:0008150;GO:0051213;GO:0043169;GO:0016706;GO:0008168;GO:0102804;GO:0102802;GO:0003824;GO:0016740;GO:0008152;GO:0003674;GO:0032259;GO:0055114;GO:0005488;GO:0006807;GO:0016705;GO:0016491;GO:1901564;GO:0046872;GO:0043167	-	PF03171;PF14226	virNOG01370	Q	sp|Q6YYX9|SLC1_ORYSJ Probable 2-oxoglutarate-dependent dioxygenase SLC1 OS=Oryza sativa subsp. japonica OX=39947 GN=SLC1 PE=2 SV=1	XP_024176817.1 probable 2-oxoglutarate-dependent dioxygenase SLC1 [Rosa chinensis] &gt;PRQ56434.1 putative flavanone 3-dioxygenase [Rosa chinensis]
TRINITY_DN5192_c0_g1	10355.8	4677.58	16034.1	3.42785	1.77731	8.28922e-10	1.24989e-07	2358	GO:0102229;GO:0006950;GO:0043170;GO:0044260;GO:0010035;GO:0044464;GO:0043226;GO:0004553;GO:0005623;GO:0005737;GO:0071704;GO:0016052;GO:0044424;GO:0008150;GO:0044238;GO:0009507;GO:0005634;GO:1901575;GO:1901700;GO:0044264;GO:0009415;GO:0005983;GO:0009414;GO:0009056;GO:0044237;GO:0009251;GO:0050896;GO:0005575;GO:0003674;GO:0005829;GO:0005976;GO:0003824;GO:0044248;GO:0005975;GO:0001101;GO:0005982;GO:…	K01177	PF01373	virNOG12517	G	sp|O23553|BAM3_ARATH Beta-amylase 3, chloroplastic OS=Arabidopsis thaliana OX=3702 GN=BAM3 PE=1 SV=3	AZQ20738.1 chloroplast putative beta-amylase 3 protein [Rosa hybrid cultivar]
TRINITY_DN6968_c0_g1	244.116	91.9132	396.319	4.31189	2.10832	8.50261e-10	1.27334e-07	1978	-	-	PF06454	virNOG02396	S	sp|Q9FEG2|TOM1_ARATH Tobamovirus multiplication protein 1 OS=Arabidopsis thaliana OX=3702 GN=TOM1 PE=1 SV=1	XP_024183807.1 tobamovirus multiplication protein 1 [Rosa chinensis] &gt;PRQ52091.1 hypothetical protein RchiOBHm_Chr2g0151741 [Rosa chinensis]
TRINITY_DN2109_c0_g1	375.474	598.281	152.667	0.255176	-1.97044	8.51345e-10	1.27334e-07	2159	-	-	PF03140	NOG136315;virNOG16537	S	sp|Q9SD53|Y3720_ARATH UPF0481 protein At3g47200 OS=Arabidopsis thaliana OX=3702 GN=At3g47200 PE=2 SV=1	XP_024167807.1 putative UPF0481 protein At3g02645 [Rosa chinensis] &gt;PRQ26775.1 hypothetical protein RchiOBHm_Chr6g0298281 [Rosa chinensis]
TRINITY_DN69289_c0_g1	160.665	265.137	56.1927	0.211939	-2.23828	9.01482e-10	1.34061e-07	1282	-	-	-	virNOG21968	S	-	XP_040368742.1 uncharacterized protein LOC112170922 [Rosa chinensis] &gt;XP_040368743.1 uncharacterized protein LOC112170922 [Rosa chinensis] &gt;PRQ59334.1 hypothetical protein RchiOBHm_Chr1g0369071 [Rosa chinensis]
TRINITY_DN5235_c0_g1	2616.27	4165.33	1067.21	0.256213	-1.96458	9.03544e-10	1.34061e-07	826	GO:0051253;GO:0030154;GO:0071704;GO:1903506;GO:0005623;GO:0051171;GO:0008150;GO:0045934;GO:0048523;GO:0000122;GO:0044424;GO:0006950;GO:0048583;GO:0043170;GO:0043226;GO:0099402;GO:0044260;GO:0009892;GO:0060255;GO:0044237;GO:0050896;GO:0044212;GO:2000112;GO:1901363;GO:0003674;GO:0032501;GO:0000977;GO:0019219;GO:0005634;GO:0010556;GO:0005488;GO:1901360;GO:0048527;GO:0009653;GO:0090558;GO:0032107;GO:…	-	PF03106	virNOG19676	K	sp|Q9FYA2|WRK75_ARATH Probable WRKY transcription factor 75 OS=Arabidopsis thaliana OX=3702 GN=WRKY75 PE=1 SV=1	XP_024197588.1 probable WRKY transcription factor 75 [Rosa chinensis] &gt;PRQ39862.1 putative transcription factor WRKY family [Rosa chinensis]
TRINITY_DN55419_c0_g1	1132.48	546.214	1718.74	3.14664	1.65381	9.23173e-10	1.36427e-07	1906	GO:0006177;GO:0035639;GO:0044238;GO:0009117;GO:0072522;GO:0016879;GO:0044283;GO:0044281;GO:0046037;GO:0006753;GO:0055086;GO:0008144;GO:0016817;GO:0097367;GO:0009126;GO:0009150;GO:0009259;GO:0042278;GO:0043436;GO:0009119;GO:0006520;GO:0009127;GO:0006164;GO:0044271;GO:0006082;GO:0090407;GO:0044249;GO:0046483;GO:1901576;GO:1901362;GO:0009116;GO:0003921;GO:0034654;GO:0009058;GO:0006725;GO:0009156;GO:…	K01951	PF00117;PF00958;PF03054	virNOG01775	F	sp|O66601|GUAA_AQUAE GMP synthase [glutamine-hydrolyzing] OS=Aquifex aeolicus (strain VF5) OX=224324 GN=guaA PE=3 SV=1	XP_004300024.1 PREDICTED: GMP synthase [glutamine-hydrolyzing] [Fragaria vesca subsp. vesca]
TRINITY_DN11058_c0_g1	1430.45	2713.26	147.655	0.0544197	-4.19973	9.4642e-10	1.39308e-07	1875	-	-	-	virNOG26323	S	-	XP_004299686.1 PREDICTED: uncharacterized protein LOC101306919 [Fragaria vesca subsp. vesca]
TRINITY_DN10781_c0_g1	59.3229	8.75473	109.891	12.5522	3.64987	9.64916e-10	1.41469e-07	1455	GO:0005911;GO:0005886;GO:0010033;GO:0050896;GO:0030312;GO:0016020;GO:0055044;GO:0005575;GO:0009506;GO:0003674;GO:0009725;GO:0005488;GO:0030246;GO:0009735;GO:0005622;GO:0042221;GO:0005794;GO:0043227;GO:0005576;GO:0043231;GO:0009505;GO:0005623;GO:0005737;GO:0030054;GO:0008150;GO:0009719;GO:0044444;GO:0043229;GO:0044424;GO:0012505;GO:0044464;GO:0043226;GO:0048046;GO:0071944;GO:0005618	-	PF01453	virNOG10684;virNOG06159	R	sp|Q9ZVA2|EP1L2_ARATH EP1-like glycoprotein 2 OS=Arabidopsis thaliana OX=3702 GN=At1g78830 PE=1 SV=1	XP_024157587.1 EP1-like glycoprotein 2 [Rosa chinensis]
TRINITY_DN6677_c0_g1	50.9178	6.00657	95.8291	15.954	3.99585	9.82293e-10	1.4345e-07	1502	GO:0044703;GO:0006355;GO:0031326;GO:1901360;GO:0005488;GO:0005634;GO:0010556;GO:0000003;GO:0005515;GO:0019219;GO:0005575;GO:0003674;GO:2000112;GO:1901363;GO:0055044;GO:0044237;GO:0032774;GO:0003677;GO:0060255;GO:0044260;GO:0009567;GO:0043226;GO:0044464;GO:0043170;GO:0019222;GO:0044424;GO:0044238;GO:0008150;GO:0051171;GO:0005623;GO:0006351;GO:0071704;GO:0019953;GO:1903506;GO:0005622;GO:0009987;GO:…	-	PF00010	virNOG17398	K	sp|Q570R7|PIF7_ARATH Transcription factor PIF7 OS=Arabidopsis thaliana OX=3702 GN=BHLH72 PE=1 SV=2	XP_004301128.2 PREDICTED: transcription factor PIF7 isoform X1 [Fragaria vesca subsp. vesca]
TRINITY_DN376_c3_g1	3501.09	5171.01	1831.17	0.354123	-1.49768	1.20554e-09	1.75362e-07	2729	GO:0044237;GO:0009056;GO:0044242;GO:0036094;GO:0003674;GO:0005575;GO:1901265;GO:1901363;GO:0005488;GO:1901575;GO:0030258;GO:0048037;GO:0000166;GO:0043436;GO:0005737;GO:0005623;GO:0044281;GO:0016042;GO:0071704;GO:0033539;GO:0044424;GO:0044238;GO:0050662;GO:0008150;GO:0072329;GO:0043226;GO:0044464;GO:0006631;GO:0019752;GO:0050660;GO:0008152;GO:0003997;GO:0071949;GO:0044255;GO:0097159;GO:0006629;GO:…	K00232	PF02770;PF01756;PF00441	virNOG02662	I	sp|P0CZ23|ACOX3_ARATH Acyl-coenzyme A oxidase 3, peroxisomal OS=Arabidopsis thaliana OX=3702 GN=ACX3 PE=1 SV=1	XP_024182275.1 acyl-coenzyme A oxidase 3, peroxisomal [Rosa chinensis] &gt;PRQ50038.1 putative acyl-CoA oxidase [Rosa chinensis]
TRINITY_DN4647_c0_g1	2812.27	4370.99	1253.55	0.286789	-1.80194	1.21247e-09	1.7568e-07	2719	GO:0009058;GO:0044255;GO:0097159;GO:0006629;GO:0032787;GO:0006631;GO:0006633;GO:0031408;GO:0019752;GO:0008152;GO:0043227;GO:0032553;GO:0009987;GO:0032559;GO:0005622;GO:0043167;GO:0042579;GO:0016053;GO:0009694;GO:0005524;GO:0065007;GO:0009695;GO:0043229;GO:0044444;GO:0031407;GO:0032555;GO:0006082;GO:0042446;GO:0043231;GO:0030554;GO:0016746;GO:0065008;GO:1901576;GO:0003824;GO:0044249;GO:0016408;GO:…	K01904	PF00501	virNOG00612	I	sp|M4IRL6|CCL7_HUMLU Probable CoA ligase CCL7 OS=Humulus lupulus OX=3486 GN=CCL7 PE=2 SV=1	XP_024156863.1 4-coumarate--CoA ligase-like 7 [Rosa chinensis] &gt;PRQ33440.1 putative AMP-dependent synthetase/ligase, AMP-binding enzyme domain-containing protein [Rosa chinensis]
TRINITY_DN3974_c0_g1	953.326	1449.22	457.436	0.315644	-1.66363	1.24489e-09	1.78947e-07	2293	GO:0097159;GO:0006793;GO:0010200;GO:0031224;GO:0005886;GO:0009987;GO:0032559;GO:0042221;GO:0032553;GO:0004675;GO:0019899;GO:0051716;GO:0045087;GO:0006807;GO:0005524;GO:0023052;GO:0046983;GO:0050789;GO:0032555;GO:0030554;GO:0050794;GO:0003824;GO:0017076;GO:0016301;GO:0002376;GO:0043168;GO:0003674;GO:1901265;GO:1901363;GO:0044237;GO:0010033;GO:0050896;GO:0036094;GO:0044267;GO:0010243;GO:0006955;GO:…	-	PF00069;PF01476	virNOG05921	T	sp|O22808|LYK5_ARATH Protein LYK5 OS=Arabidopsis thaliana OX=3702 GN=LYK5 PE=2 SV=1	XP_024173998.1 protein LYK5 [Rosa chinensis] &gt;PRQ19474.1 putative protein kinase RLK-Pelle-LysM family [Rosa chinensis]
TRINITY_DN15858_c0_g1	350.346	42.7413	657.951	15.3938	3.94428	1.24743e-09	1.78947e-07	1173	GO:0055085;GO:0015843;GO:0009705;GO:0042807;GO:0006812;GO:0044459;GO:0005275;GO:0005622;GO:0005215;GO:0015318;GO:0005773;GO:0000325;GO:0098805;GO:0009526;GO:0009506;GO:0022857;GO:0005618;GO:0071944;GO:0043231;GO:0008324;GO:0030054;GO:0006833;GO:0031967;GO:0005515;GO:0098588;GO:0015075;GO:0022838;GO:0016021;GO:0005794;GO:0044446;GO:0015267;GO:0016020;GO:0022803;GO:0031090;GO:0005575;GO:0034220;GO:…	K09873	PF00230	virNOG11420	G	sp|Q41951|TIP21_ARATH Aquaporin TIP2-1 OS=Arabidopsis thaliana OX=3702 GN=TIP2-1 PE=1 SV=2	PRQ51003.1 putative major intrinsic protein [Rosa chinensis]
TRINITY_DN7733_c0_g1	6157.77	2851.31	9464.23	3.31925	1.73086	1.24949e-09	1.78947e-07	1341	-	-	-	virNOG24891	K	-	XP_024181984.1 uncharacterized protein LOC112187436 [Rosa chinensis] &gt;PRQ46726.1 hypothetical protein RchiOBHm_Chr2g0092151 [Rosa chinensis]
TRINITY_DN3408_c0_g1	933.888	460.198	1407.58	3.05863	1.61289	1.26761e-09	1.80844e-07	1245	-	K15032	PF02536	virNOG02555	K	sp|Q84X53|MTEF1_ARATH Transcription termination factor MTEF1, chloroplastic OS=Arabidopsis thaliana OX=3702 GN=MTERF1 PE=2 SV=2	XP_024159639.1 transcription termination factor MTEF1, chloroplastic [Rosa chinensis] &gt;XP_024159640.1 transcription termination factor MTEF1, chloroplastic [Rosa chinensis] &gt;XP_040362706.1 transcription termination factor MTEF1, chloroplastic [Rosa chinensis] &gt;PRQ29522.1 putative transcription regulator mTERF family [Rosa chinensis]
TRINITY_DN4390_c0_g1	2060.75	3155.01	966.496	0.306337	-1.70681	1.27306e-09	1.80925e-07	1289	GO:0016663;GO:0016661;GO:0008152;GO:0055114;GO:0006139;GO:0006725;GO:0019628;GO:0044419;GO:0042579;GO:0006807;GO:1901565;GO:0072523;GO:0072521;GO:0016043;GO:1901564;GO:0009987;GO:0044282;GO:0005622;GO:0016491;GO:0043227;GO:0071840;GO:0006082;GO:0043231;GO:0009112;GO:0044248;GO:0007031;GO:0044444;GO:0043229;GO:0044270;GO:0005777;GO:0019439;GO:0051704;GO:0046700;GO:0003824;GO:0046483;GO:0034641;GO:…	K00365	PF01014	virNOG04266	Q	sp|O04104|URIC2_SOYBN Uricase-2 isozyme 2 OS=Glycine max OX=3847 PE=1 SV=1	XP_024184086.1 uricase-2 isozyme 2 [Rosa chinensis] &gt;PRQ55501.1 putative factor independent urate hydroxylase [Rosa chinensis]
TRINITY_DN62018_c0_g1	472.364	803.11	141.618	0.176336	-2.5036	1.28945e-09	1.82556e-07	1312	-	-	-	virNOG26095	S	-	XP_024155744.1 uncharacterized protein LOC112163693 [Rosa chinensis] &gt;PRQ56199.1 hypothetical protein RchiOBHm_Chr1g0333151 [Rosa chinensis]
TRINITY_DN10911_c0_g1	100.883	26.8929	174.874	6.50261	2.70102	1.29953e-09	1.83283e-07	2214	-	-	PF06886	virNOG14599	S	sp|Q67Y69|WDL7_ARATH Protein WVD2-like 7 OS=Arabidopsis thaliana OX=3702 GN=WDL7 PE=2 SV=1	XP_004297365.1 PREDICTED: uncharacterized protein LOC101299178 [Fragaria vesca subsp. vesca]
TRINITY_DN2986_c0_g3	3193.59	5203.65	1183.53	0.227442	-2.13643	1.38789e-09	1.95004e-07	2446	GO:0044437;GO:0044424;GO:0016614;GO:0008150;GO:0019682;GO:0043648;GO:0005623;GO:0005737;GO:0071704;GO:0006098;GO:0051259;GO:0010035;GO:0043226;GO:0051186;GO:0003674;GO:0005829;GO:1901265;GO:1901363;GO:0055044;GO:0046496;GO:0044237;GO:0050896;GO:1901135;GO:0036094;GO:0019362;GO:0008948;GO:0046686;GO:1901360;GO:0006796;GO:0006081;GO:0005488;GO:0048037;GO:0000166;GO:0044444;GO:0043229;GO:0044422;GO:…	K00029	PF03949;PF00390	virNOG00014	C	sp|P12628|MAOX_PHAVU NADP-dependent malic enzyme OS=Phaseolus vulgaris OX=3885 GN=ME1 PE=2 SV=1	PRQ27561.1 putative malate dehydrogenase (oxaloacetate-decarboxylating) (NADP(+)) [Rosa chinensis]
TRINITY_DN3141_c0_g1	5519.43	2932.05	8106.8	2.76489	1.46722	1.41421e-09	1.97952e-07	1323	GO:0051603;GO:0050794;GO:0051246;GO:0009968;GO:0044248;GO:0050789;GO:0009057;GO:0048519;GO:2000762;GO:0044444;GO:0043161;GO:0006807;GO:0080037;GO:0010646;GO:0010498;GO:0031625;GO:0065007;GO:0005622;GO:0009987;GO:1901564;GO:1901565;GO:0019899;GO:0006511;GO:0044257;GO:0080090;GO:0030163;GO:0032991;GO:0008152;GO:0031461;GO:0031323;GO:0043170;GO:0048583;GO:0080036;GO:0043455;GO:0009966;GO:0044260;GO:…	-	PF01344	virNOG16268	R	sp|Q9LMR5|FK126_ARATH F-box/kelch-repeat protein At1g15670 OS=Arabidopsis thaliana OX=3702 GN=At1g15670 PE=2 SV=1	XP_024187881.1 F-box/kelch-repeat protein At1g15670 [Rosa chinensis] &gt;PRQ44385.1 putative F-box domain, galactose oxidase, beta-propeller [Rosa chinensis]
TRINITY_DN7422_c0_g3	994.955	261.393	1728.52	6.61273	2.72524	1.4562e-09	2.03063e-07	1385	GO:0009536;GO:0015318;GO:0005886;GO:0005773;GO:0005911;GO:0005215;GO:0009628;GO:0009506;GO:0031224;GO:0009526;GO:0055085;GO:0042221;GO:0051234;GO:0005622;GO:0043227;GO:0044459;GO:0001101;GO:0043231;GO:0030054;GO:0006833;GO:0044422;GO:0044444;GO:0043229;GO:0031967;GO:0042044;GO:0022857;GO:0071944;GO:0015250;GO:0050896;GO:0015267;GO:0044446;GO:0022803;GO:0055044;GO:0016020;GO:0005575;GO:0003674;GO:…	K09872	PF00230	virNOG08606	G	sp|Q39196|PIP14_ARATH Probable aquaporin PIP1-4 OS=Arabidopsis thaliana OX=3702 GN=PIP1.4 PE=1 SV=1	KAB2608615.1 aquaporin PIP1-3 [Pyrus ussuriensis x Pyrus communis]
TRINITY_DN324_c0_g1	3320.59	4898.38	1742.81	0.355793	-1.49089	1.47094e-09	2.0435e-07	2622	GO:0005575;GO:0031090;GO:0003674;GO:0016020;GO:0044446;GO:0042170;GO:0015698;GO:0015291;GO:0015293;GO:0016021;GO:0015075;GO:0044424;GO:0008150;GO:0009507;GO:0044425;GO:0031975;GO:0005623;GO:0031226;GO:0044435;GO:0005887;GO:0005737;GO:0051179;GO:0044434;GO:0015116;GO:0006811;GO:0008271;GO:0044464;GO:0043226;GO:0022804;GO:0008509;GO:0034220;GO:0015103;GO:0009941;GO:0006810;GO:0009526;GO:0031224;GO:…	K18059	PF00916	virNOG03365	P	sp|Q9FY46|SUT41_ARATH Sulfate transporter 4.1, chloroplastic OS=Arabidopsis thaliana OX=3702 GN=SULTR4;1 PE=1 SV=1	XP_004307564.2 PREDICTED: probable sulfate transporter 4.2 [Fragaria vesca subsp. vesca]
TRINITY_DN9124_c0_g1	31.9427	1.36433	62.521	45.8254	5.51808	1.49962e-09	2.07557e-07	1082	-	-	PF04720	virNOG17491	S	-	XP_023927164.1 uncharacterized protein LOC112038576 isoform X2 [Quercus suber]
TRINITY_DN9962_c0_g1	6078.09	9365.81	2790.37	0.297932	-1.74695	1.57209e-09	2.16779e-07	2454	-	-	PF06813;PF07690	virNOG12333	R	sp|F4I9E1|NFD4_ARATH Protein NUCLEAR FUSION DEFECTIVE 4 OS=Arabidopsis thaliana OX=3702 GN=NFD4 PE=3 SV=1	XP_004304474.1 PREDICTED: protein NUCLEAR FUSION DEFECTIVE 4-like [Fragaria vesca subsp. vesca]
TRINITY_DN7160_c0_g1	172.64	5.83938	339.44	58.1295	5.8612	1.61379e-09	2.21705e-07	1329	GO:0008150;GO:0043169;GO:0050801;GO:0044424;GO:0006811;GO:0005737;GO:0005623;GO:0046916;GO:0051179;GO:0098771;GO:0055080;GO:0055076;GO:0044464;GO:0065008;GO:0006873;GO:0006810;GO:0048878;GO:0019725;GO:0005575;GO:0046914;GO:0042592;GO:0003674;GO:0006875;GO:0046872;GO:0006812;GO:0055065;GO:0043167;GO:0005622;GO:0051234;GO:0009987;GO:0065007;GO:0055082;GO:0005488;GO:0030001;GO:0030003	-	-	virNOG05578	P	sp|F4IQG4|HIP30_ARATH Heavy metal-associated isoprenylated plant protein 30 OS=Arabidopsis thaliana OX=3702 GN=HIPP30 PE=1 SV=1	PQM40601.1 heavy metal-associated isoprenylated plant protein 21 [Prunus yedoensis var. nudiflora]
TRINITY_DN9792_c0_g1	22.4239	44.8478	0	0	-Inf	1.6326e-09	2.23461e-07	359	-	-	-	-	-	-	-
TRINITY_DN9624_c0_g1	9343.05	4928.8	13757.3	2.79121	1.48089	1.64971e-09	2.24973e-07	823	GO:0098807;GO:0009579;GO:0015979;GO:0008152;GO:0055114;GO:0031323;GO:0009526;GO:0006725;GO:0065007;GO:0042548;GO:0005622;GO:1901564;GO:0031969;GO:0043467;GO:0009780;GO:0034357;GO:0043231;GO:0072524;GO:0031984;GO:0050821;GO:0031967;GO:0046483;GO:0006732;GO:0044446;GO:0016020;GO:0042651;GO:0005575;GO:0031090;GO:0098796;GO:0022900;GO:0016021;GO:0009521;GO:0044434;GO:0044281;GO:0006740;GO:0044238;GO:…	K08905	PF01241	virNOG20576	G	sp|Q9S7N7|PSAG_ARATH Photosystem I reaction center subunit V, chloroplastic OS=Arabidopsis thaliana OX=3702 GN=PSAG PE=1 SV=1	XP_004294874.1 PREDICTED: photosystem I reaction center subunit V, chloroplastic [Fragaria vesca subsp. vesca]
TRINITY_DN5650_c0_g2	1129.29	552.772	1705.8	3.0859	1.62569	1.77319e-09	2.40927e-07	1872	GO:0048037;GO:0016705;GO:0005488;GO:0020037;GO:0046872;GO:0016021;GO:0043167;GO:0016491;GO:0008152;GO:0004497;GO:0055114;GO:1901363;GO:0016020;GO:0097159;GO:0046914;GO:0005575;GO:0003674;GO:0031224;GO:0003824;GO:0005506;GO:0046906;GO:0008150;GO:0043169;GO:0044425	-	PF00067	virNOG06843	Q	sp|Q50EK3|C04C1_PINTA Cytochrome P450 704C1 OS=Pinus taeda OX=3352 GN=CYP704C1 PE=2 SV=1	PRQ57688.1 putative abieta-7,13-dien-18-ol hydroxylase [Rosa chinensis]
TRINITY_DN15666_c0_g1	41.8695	81.9259	1.81301	0.0221299	-5.49786	1.78142e-09	2.41161e-07	1691	GO:0015714;GO:0005315;GO:0009746;GO:0022857;GO:0051704;GO:0009416;GO:0009624;GO:0031967;GO:0009642;GO:0034219;GO:0043231;GO:0005622;GO:0015718;GO:0031969;GO:0015748;GO:0015849;GO:0055085;GO:0065007;GO:1901505;GO:0009628;GO:0009526;GO:0015144;GO:0008514;GO:0046942;GO:0098805;GO:0031323;GO:0098656;GO:0005215;GO:0005773;GO:0015979;GO:0015318;GO:0008152;GO:0008643;GO:0044464;GO:0015712;GO:0034220;GO:…	K15283	PF03151	virNOG09442;NOG00787	UG	sp|Q94B38|GPT2_ARATH Glucose-6-phosphate/phosphate translocator 2, chloroplastic OS=Arabidopsis thaliana OX=3702 GN=GPT2 PE=2 SV=2	XP_004293269.1 PREDICTED: glucose-6-phosphate/phosphate translocator 1, chloroplastic [Fragaria vesca subsp. vesca]
TRINITY_DN8618_c0_g2	68.9003	9.92025	127.88	12.8908	3.68827	1.79269e-09	2.41804e-07	1489	-	-	PF04862	virNOG08977	S	-	XP_024157566.1 uncharacterized protein LOC112165306 [Rosa chinensis] &gt;PRQ29446.1 putative Galactose-binding domain-containing protein [Rosa chinensis]
TRINITY_DN15614_c1_g1	220.895	36.0611	405.73	11.2512	3.492	1.84978e-09	2.48601e-07	1591	-	-	PF03140	NOG136315;virNOG16537	S	sp|Q9SD53|Y3720_ARATH UPF0481 protein At3g47200 OS=Arabidopsis thaliana OX=3702 GN=At3g47200 PE=2 SV=1	XP_024167826.1 putative UPF0481 protein At3g02645 [Rosa chinensis] &gt;XP_040365147.1 putative UPF0481 protein At3g02645 [Rosa chinensis] &gt;PRQ26763.1 hypothetical protein RchiOBHm_Chr6g0298161 [Rosa chinensis]
TRINITY_DN3066_c0_g2	2006.02	3071.36	940.673	0.306272	-1.70711	1.90738e-09	2.55417e-07	2310	GO:0046394;GO:0051704;GO:0044249;GO:1901576;GO:0016769;GO:0006082;GO:0043231;GO:0032502;GO:0043169;GO:0009532;GO:0048731;GO:0009570;GO:0070279;GO:0016053;GO:0006526;GO:0048856;GO:0044419;GO:0046872;GO:0043167;GO:0006952;GO:1901564;GO:0005507;GO:0005622;GO:0042742;GO:0008152;GO:0019752;GO:0009058;GO:0044464;GO:0006525;GO:0009084;GO:0044434;GO:0044283;GO:0044281;GO:0044238;GO:0050662;GO:0009507;GO:…	K00818	PF00202	virNOG08590	E	sp|O04866|ARGD_ALNGL Acetylornithine aminotransferase, mitochondrial OS=Alnus glutinosa OX=3517 GN=AG118 PE=2 SV=1	XP_024182823.1 acetylornithine aminotransferase, mitochondrial isoform X1 [Rosa chinensis] &gt;PRQ50483.1 putative acetylornithine transaminase [Rosa chinensis]
TRINITY_DN97_c0_g1	848.779	243.923	1453.64	5.9594	2.57517	1.91883e-09	2.56026e-07	1777	GO:0005575;GO:0031224;GO:0016021;GO:0016020;GO:0044425	-	PF01925	virNOG12220	S	sp|Q9SYB0|TAUE2_ARATH Sulfite exporter TauE/SafE family protein 2 OS=Arabidopsis thaliana OX=3702 GN=At1g61740 PE=2 SV=1	XP_024159236.2 sulfite exporter TauE/SafE family protein 2 [Rosa chinensis] &gt;PRQ28569.1 putative transmembrane protein TauE [Rosa chinensis]
TRINITY_DN4895_c0_g1	136.172	228.833	43.5115	0.190146	-2.39482	1.93134e-09	2.56771e-07	1265	GO:0044267;GO:0022625;GO:0043232;GO:0019538;GO:0005575;GO:0003674;GO:0005829;GO:0016020;GO:0005198;GO:0044237;GO:0044446;GO:0042273;GO:0044260;GO:0044464;GO:0043226;GO:0044391;GO:1901566;GO:0043170;GO:1990904;GO:0044424;GO:0042254;GO:0008150;GO:0044238;GO:0015934;GO:0005623;GO:0005737;GO:0071704;GO:0005622;GO:0009987;GO:1901564;GO:0071840;GO:0006518;GO:0005840;GO:0006807;GO:0010467;GO:0009059;GO:…	-	PF03151	virNOG07237	G	sp|Q5XF09|PT311_ARATH Probable sugar phosphate/phosphate translocator At3g11320 OS=Arabidopsis thaliana OX=3702 GN=At3g11320 PE=2 SV=1	XP_024188723.1 probable sugar phosphate/phosphate translocator At3g11320 [Rosa chinensis] &gt;PRQ43032.1 putative sugar phosphate transporter domain-containing protein [Rosa chinensis]
TRINITY_DN3561_c0_g1	451.282	727.142	175.421	0.241248	-2.05141	2.07357e-09	2.74696e-07	3020	GO:0015103;GO:1902476;GO:0034707;GO:0006810;GO:0008509;GO:0034220;GO:1902495;GO:0006811;GO:0051179;GO:0008150;GO:0044425;GO:0005216;GO:0032879;GO:0015108;GO:0034765;GO:0015075;GO:0016021;GO:0022838;GO:0015698;GO:0015267;GO:0022839;GO:0022803;GO:0016020;GO:0005575;GO:0003674;GO:0098796;GO:0005253;GO:0022857;GO:0006820;GO:0051049;GO:0043269;GO:0034702;GO:0022832;GO:0050789;GO:0006821;GO:0034762;GO:…	K05016	PF00571;PF00654	virNOG01722	P	sp|P60300|CLCG_ARATH Putative chloride channel-like protein CLC-g OS=Arabidopsis thaliana OX=3702 GN=CLC-G PE=1 SV=2	XP_024185111.1 putative chloride channel-like protein CLC-g [Rosa chinensis] &gt;PRQ46288.1 putative chloride channel, voltage gated [Rosa chinensis]
TRINITY_DN3933_c0_g1	300.11	595.651	4.56935	0.00767119	-7.02633	2.20349e-09	2.90869e-07	1770	-	-	PF01490	virNOG00142	E	sp|P92962|PROT2_ARATH Proline transporter 2 OS=Arabidopsis thaliana OX=3702 GN=PROT2 PE=1 SV=1	XP_004299162.1 PREDICTED: proline transporter 1-like [Fragaria vesca subsp. vesca]
TRINITY_DN3242_c0_g1	1653.75	2446.08	861.423	0.352164	-1.50568	2.31537e-09	3.04553e-07	3612	GO:0016684;GO:0051704;GO:0003824;GO:0051707;GO:0009408;GO:0071944;GO:0065008;GO:0050794;GO:0072593;GO:0043231;GO:0009607;GO:0098869;GO:0050789;GO:0009605;GO:0043169;GO:0044444;GO:0005509;GO:0043229;GO:0050664;GO:0048519;GO:0023052;GO:0033554;GO:0065007;GO:0007154;GO:0051716;GO:0046872;GO:0071470;GO:0043167;GO:0043207;GO:0005622;GO:0016491;GO:0009987;GO:0006952;GO:0042221;GO:0043227;GO:0009620;GO:…	K13447	PF08030;PF01794;PF08022;PF08414	virNOG02879	QP	sp|Q9FIJ0|RBOHD_ARATH Respiratory burst oxidase homolog protein D OS=Arabidopsis thaliana OX=3702 GN=RBOHD PE=1 SV=1	XP_024193081.1 respiratory burst oxidase homolog protein D [Rosa chinensis] &gt;PRQ39727.1 putative NAD(P)H oxidase (H(2)O(2)-forming) [Rosa chinensis]
TRINITY_DN7059_c0_g2	28.283	55.6334	0.932649	0.0167642	-5.89847	2.37309e-09	3.11043e-07	1626	GO:0003824;GO:0016829;GO:0006721;GO:0043169;GO:0016709;GO:0043229;GO:0044444;GO:0043231;GO:0030054;GO:0006720;GO:0043167;GO:0046872;GO:0043227;GO:0006952;GO:0016491;GO:0009987;GO:0005622;GO:0016705;GO:0020037;GO:0006629;GO:0055114;GO:0031224;GO:0009058;GO:0044255;GO:0097159;GO:0009506;GO:0008152;GO:0005911;GO:0009536;GO:0005506;GO:0043226;GO:0044464;GO:0006950;GO:0044550;GO:0012505;GO:0044425;GO:…	-	PF00067	virNOG03061	Q	sp|A0A068Q6L2|C7317_PRUMU Cytochrome P450 736A117 OS=Prunus mume OX=102107 GN=CYP736A117 PE=2 SV=1	PRQ44294.1 putative cytochrome P450 [Rosa chinensis]
TRINITY_DN2581_c0_g1	3206.54	1697.6	4715.47	2.77773	1.47391	2.4006e-09	3.1354e-07	2531	GO:0044444;GO:0043229;GO:0005975;GO:0044248;GO:0009057;GO:0000272;GO:0030388;GO:0003824;GO:0019637;GO:0033993;GO:0006793;GO:0005986;GO:0009312;GO:0016787;GO:0006073;GO:0042221;GO:0009987;GO:0043227;GO:0019203;GO:0006006;GO:0009737;GO:0016052;GO:0044424;GO:0008150;GO:0019319;GO:0005737;GO:0005623;GO:0071704;GO:0005985;GO:0044260;GO:0043226;GO:0042132;GO:0043170;GO:0016311;GO:0003674;GO:0005829;GO:…	K03841	PF00316	virNOG02513	G	sp|P14766|F16P2_SPIOL Fructose-1,6-bisphosphatase, cytosolic OS=Spinacia oleracea OX=3562 PE=1 SV=2	XP_024166841.1 fructose-1,6-bisphosphatase, cytosolic [Rosa chinensis] &gt;PRQ24729.1 putative fructose-bisphosphatase transcription factor C3H family [Rosa chinensis]
TRINITY_DN7950_c0_g1	1661.83	2912.04	411.607	0.141346	-2.82269	2.43473e-09	3.16883e-07	2169	-	-	-	virNOG06030;virNOG23862	S	-	XP_024160793.1 uncharacterized protein LOC112167922 isoform X1 [Rosa chinensis] &gt;PRQ34272.1 hypothetical protein RchiOBHm_Chr5g0066981 [Rosa chinensis]
TRINITY_DN13269_c0_g1	864.49	283.469	1445.51	5.09936	2.35032	2.60003e-09	3.37213e-07	4262	GO:0036094;GO:0043492;GO:0016020;GO:0008144;GO:1901363;GO:0016462;GO:1901265;GO:0097367;GO:0003674;GO:0005575;GO:0016817;GO:0042626;GO:0000166;GO:0005739;GO:0005488;GO:0016021;GO:0015399;GO:0016818;GO:0051179;GO:0005623;GO:0005737;GO:0044425;GO:0008150;GO:0035639;GO:0044424;GO:0006810;GO:0015405;GO:0022804;GO:0044464;GO:0043226;GO:0005215;GO:0042623;GO:0016787;GO:0031224;GO:0097159;GO:0005524;GO:…	K05658	PF00664;PF00005	virNOG12908	Q	sp|Q8LPK2|AB2B_ARATH ABC transporter B family member 2 OS=Arabidopsis thaliana OX=3702 GN=ABCB2 PE=1 SV=3	XP_024171250.1 ABC transporter B family member 2 [Rosa chinensis] &gt;PRQ18817.1 putative xenobiotic-transporting ATPase [Rosa chinensis]
TRINITY_DN587_c2_g1	1233.53	582.685	1884.37	3.23394	1.69329	2.69831e-09	3.48741e-07	2128	GO:0043228;GO:0031120;GO:0043412;GO:0046483;GO:0043233;GO:0043231;GO:0022613;GO:0031123;GO:0030054;GO:0003676;GO:0005732;GO:0010467;GO:0016070;GO:0072588;GO:0031429;GO:0005622;GO:0008152;GO:0016073;GO:0016071;GO:0006364;GO:0034470;GO:0006725;GO:0009506;GO:1990904;GO:0031126;GO:0016853;GO:0034660;GO:0044464;GO:0044238;GO:0042254;GO:0031974;GO:0009451;GO:0033979;GO:0009982;GO:1990481;GO:0043144;GO:…	K11131	PF01472;PF01509;PF08068;PF16198	virNOG09923	J	sp|Q9LD90|CBF5_ARATH H/ACA ribonucleoprotein complex subunit 4 OS=Arabidopsis thaliana OX=3702 GN=CBF5 PE=1 SV=1	XP_024173206.1 H/ACA ribonucleoprotein complex subunit 4 [Rosa chinensis] &gt;PRQ18606.1 putative tRNA pseudouridine(55) synthase [Rosa chinensis]
TRINITY_DN5909_c0_g1	499.226	229.214	769.237	3.35597	1.74673	2.84726e-09	3.65975e-07	2149	GO:0043226;GO:0044464;GO:0009507;GO:0044444;GO:0005622;GO:0005575;GO:0043227;GO:0043229;GO:0044424;GO:0009536;GO:0043231;GO:0005737;GO:0005623	-	PF11250	virNOG18446	S	sp|Q0V865|FAFL_ARATH Protein FAF-like, chloroplastic OS=Arabidopsis thaliana OX=3702 GN=At5g22090 PE=2 SV=1	XP_024158129.1 protein FAF-like, chloroplastic [Rosa chinensis] &gt;PRQ32634.1 putative The fantastic four family protein [Rosa chinensis]
TRINITY_DN26_c0_g1	6912.84	13222.4	603.277	0.0456254	-4.45402	2.85139e-09	3.65975e-07	1845	GO:0005623;GO:0005737;GO:0071704;GO:0019438;GO:0044424;GO:0004030;GO:0044444;GO:0019748;GO:0008150;GO:0009699;GO:0009698;GO:0016903;GO:0044550;GO:0004029;GO:1901362;GO:1901576;GO:0003824;GO:0044249;GO:0044464;GO:0044237;GO:0016620;GO:0008152;GO:0006725;GO:0009058;GO:0003674;GO:0005575;GO:0055114;GO:0005829;GO:0050269;GO:0009987;GO:0005622;GO:0016491;GO:0043878;GO:1901360	K12355	PF00171	virNOG03113	C	sp|Q56YU0|AL2C4_ARATH Aldehyde dehydrogenase family 2 member C4 OS=Arabidopsis thaliana OX=3702 GN=ALDH2C4 PE=1 SV=2	XP_024185333.1 aldehyde dehydrogenase family 2 member C4 [Rosa chinensis] &gt;PRQ46596.1 putative oxidoreductase [Rosa chinensis]
TRINITY_DN7232_c0_g1	297.176	122.803	471.549	3.83987	1.94106	3.11652e-09	3.98625e-07	1222	-	-	PF06749	virNOG17781	R	-	XP_024192361.1 uncharacterized protein LOC112196280 [Rosa chinensis] &gt;PRQ40289.1 hypothetical protein RchiOBHm_Chr4g0434441 [Rosa chinensis]
TRINITY_DN4566_c0_g1	793.96	1191.46	396.464	0.332756	-1.58746	3.24185e-09	4.1323e-07	1503	GO:0003674;GO:0000902;GO:0000904;GO:0050896;GO:0010038;GO:0043167;GO:0016043;GO:0048869;GO:0046872;GO:0048468;GO:0071840;GO:0009653;GO:0010026;GO:0042221;GO:0046686;GO:0009987;GO:0005488;GO:0048856;GO:0043169;GO:0032502;GO:0008150;GO:0090626;GO:0005509;GO:0010090;GO:0030154;GO:0090558;GO:0032989;GO:0009888;GO:0010035;GO:0010091	K13448	PF13405;PF13499	virNOG19882	T	sp|Q09011|CAST_SOLTU Calcium-binding protein CAST OS=Solanum tuberosum OX=4113 PE=2 SV=1	XP_024188820.1 calcium-binding protein CML42 [Rosa chinensis] &gt;PRQ42627.1 putative EF-hand domain pair protein [Rosa chinensis]
TRINITY_DN4296_c0_g1	633.736	303.58	963.891	3.17508	1.66679	3.2569e-09	4.13727e-07	1668	GO:0043170;GO:0043226;GO:0044464;GO:0060255;GO:0032870;GO:0044260;GO:1903506;GO:0071704;GO:0051171;GO:0005623;GO:0006351;GO:0009719;GO:0044238;GO:0008150;GO:0019222;GO:0044424;GO:0071365;GO:0019219;GO:0070887;GO:0071495;GO:0010556;GO:0005634;GO:0009755;GO:1901360;GO:0006355;GO:0031326;GO:0032774;GO:0010033;GO:0050896;GO:0044237;GO:2000112;GO:0003674;GO:0007165;GO:0005575;GO:1901362;GO:0018130;GO:…	K14484	PF02309	virNOG04542	S	sp|Q9ZSY8|IAA27_ARATH Auxin-responsive protein IAA27 OS=Arabidopsis thaliana OX=3702 GN=IAA27 PE=1 SV=1	XP_024183878.1 auxin-responsive protein IAA27 [Rosa chinensis] &gt;PRQ46645.1 putative transcription factor interactor and regulator AUX-IAA family [Rosa chinensis]
TRINITY_DN345_c0_g2	2943.05	4446.52	1439.58	0.323755	-1.62703	3.27951e-09	4.15177e-07	1928	GO:0046283;GO:0016747;GO:0042221;GO:0005622;GO:0008152;GO:0009812;GO:0046148;GO:0047634;GO:0050896;GO:0005829;GO:0009636;GO:0003674;GO:0009058;GO:0005575;GO:0009718;GO:0016420;GO:1901576;GO:0003824;GO:0016740;GO:0009813;GO:0008374;GO:0102777;GO:0044464;GO:0102815;GO:0016746;GO:0047183;GO:0071704;GO:0050736;GO:0005737;GO:0005623;GO:0042440;GO:0008150;GO:0044424;GO:0044444	-	PF02458	virNOG11665;virNOG08363;virNOG31177	SR	sp|Q940Z5|PMAT1_ARATH Phenolic glucoside malonyltransferase 1 OS=Arabidopsis thaliana OX=3702 GN=PMAT1 PE=1 SV=1	XP_024195696.1 phenolic glucoside malonyltransferase 1 [Rosa chinensis] &gt;PRQ54749.1 putative isoflavone-7-O-beta-glucoside 6&apos;&apos;-O-malonyltransferase [Rosa chinensis]
TRINITY_DN24854_c0_g1	28.8423	0.971407	56.7131	58.3825	5.86746	3.36153e-09	4.24113e-07	940	GO:0015035;GO:0005886;GO:0008152;GO:0044237;GO:0055114;GO:0016020;GO:0019725;GO:0005575;GO:0042592;GO:0003674;GO:0065007;GO:0022900;GO:0009987;GO:0016491;GO:0005623;GO:0050789;GO:0008150;GO:0009055;GO:0015036;GO:0016667;GO:0044464;GO:0045454;GO:0003824;GO:0065008;GO:0071944;GO:0050794;GO:0006091	K17479	PF00462	virNOG14704;virNOG20623	O	sp|Q9FLE8|Y5986_ARATH Uncharacterized protein At5g39865 OS=Arabidopsis thaliana OX=3702 GN=At5g39865 PE=2 SV=1	PRQ44195.1 putative thioredoxin-like protein [Rosa chinensis]
TRINITY_DN699_c4_g2	1681.74	868.398	2495.09	2.87321	1.52266	3.59425e-09	4.51937e-07	428	-	-	-	-	-	-	-
TRINITY_DN8070_c1_g1	3712.22	5424.28	2000.16	0.368742	-1.43931	3.61025e-09	4.52416e-07	673	-	-	-	virNOG23176	R	-	XP_024194169.1 uncharacterized protein LOC112197649 [Rosa chinensis] &gt;PRQ39896.1 putative Heat shock protein DnaJ, cysteine-rich [Rosa chinensis]
TRINITY_DN6258_c0_g1	1723.48	895.217	2551.74	2.85042	1.51117	3.65075e-09	4.5595e-07	3102	GO:0019538;GO:0036211;GO:0006807;GO:0006464;GO:1901564;GO:0009987;GO:0044267;GO:0044237;GO:0005886;GO:0008152;GO:0005575;GO:0016020;GO:0043170;GO:0044260;GO:0071944;GO:0032446;GO:0044464;GO:0043412;GO:0016567;GO:0005623;GO:0070647;GO:0071704;GO:0044238;GO:0008150	-	PF03000	virNOG10294	R	sp|Q9C9V6|Y1790_ARATH BTB/POZ domain-containing protein At1g67900 OS=Arabidopsis thaliana OX=3702 GN=At1g67900 PE=1 SV=1	XP_004299219.1 PREDICTED: BTB/POZ domain-containing protein At1g67900 [Fragaria vesca subsp. vesca]
TRINITY_DN3610_c0_g1	167.212	59.4996	274.924	4.6206	2.20808	3.67588e-09	4.57549e-07	2297	-	-	PF12906	virNOG06357	A	-	XP_024156761.1 uncharacterized protein LOC112164698 [Rosa chinensis] &gt;PRQ33617.1 putative E3 ubiquitin-protein ligase MARCH [Rosa chinensis]
TRINITY_DN8797_c0_g1	3063.56	4503.07	1624.05	0.360653	-1.47132	3.76149e-09	4.66639e-07	2193	GO:0009651;GO:0009653;GO:0009875;GO:0046686;GO:0048037;GO:0032501;GO:0000003;GO:0005739;GO:0005488;GO:0006020;GO:1901363;GO:0003674;GO:0036094;GO:0009932;GO:0044237;GO:0009056;GO:1901605;GO:0010033;GO:0050896;GO:0099402;GO:0016740;GO:0043226;GO:0040007;GO:0010035;GO:0050918;GO:0009448;GO:0019751;GO:0072329;GO:0098740;GO:0006979;GO:0006950;GO:0009064;GO:0048589;GO:0043648;GO:0008150;GO:0009826;GO:…	K16871	PF00202	virNOG09110	E	sp|Q84P54|GATP1_SOLLC Gamma aminobutyrate transaminase 1, mitochondrial OS=Solanum lycopersicum OX=4081 GN=GABA-TP1 PE=1 SV=1	XP_004303943.1 PREDICTED: gamma aminobutyrate transaminase 3, chloroplastic isoform X1 [Fragaria vesca subsp. vesca]
TRINITY_DN358_c0_g1	8907.25	2993	14821.5	4.95205	2.30803	4.04726e-09	5.00417e-07	767	-	-	-	-	-	-	-
TRINITY_DN6183_c0_g2	61.3341	8.85609	113.812	12.8513	3.68384	4.15581e-09	5.12131e-07	2286	GO:0010038;GO:0043436;GO:0010817;GO:1901575;GO:0005575;GO:0044464;GO:0050662;GO:0044238;GO:0072330;GO:0033539;GO:0044283;GO:0044281;GO:0043167;GO:0034440;GO:0016491;GO:0005622;GO:0009695;GO:0065007;GO:0016053;GO:0055114;GO:0009506;GO:0044255;GO:0009058;GO:0008152;GO:0019752;GO:0006631;GO:0044249;GO:1901576;GO:0006635;GO:0005777;GO:0046394;GO:0051704;GO:0019395;GO:0043231;GO:0006082;GO:0016627;GO:…	K00232	PF01756;PF14749;PF02770	virNOG03213	I	sp|O65202|ACOX1_ARATH Peroxisomal acyl-coenzyme A oxidase 1 OS=Arabidopsis thaliana OX=3702 GN=ACX1 PE=1 SV=1	XP_024186602.1 peroxisomal acyl-coenzyme A oxidase 1 [Rosa chinensis] &gt;PRQ44619.1 putative acyl-CoA oxidase [Rosa chinensis]
TRINITY_DN17043_c0_g1	57.9812	4.80089	111.161	23.1544	4.53321	4.27292e-09	5.24819e-07	1848	GO:0004857;GO:0016788;GO:0005975;GO:0044248;GO:0009057;GO:0000272;GO:0005576;GO:0065009;GO:0071944;GO:0005618;GO:0003824;GO:0042545;GO:0043086;GO:0030234;GO:0042737;GO:0030312;GO:0016787;GO:0008152;GO:0017144;GO:0098772;GO:0071840;GO:0010393;GO:0009987;GO:0016043;GO:0052689;GO:0065007;GO:0050790;GO:0044092;GO:0016052;GO:0044238;GO:0008150;GO:0030599;GO:0005623;GO:0071704;GO:0046910;GO:0045490;GO:…	K01051	PF01095;PF04043	virNOG02047	G	sp|Q43143|PMEU1_SOLLC Pectinesterase/pectinesterase inhibitor U1 OS=Solanum lycopersicum OX=4081 GN=PMEU1 PE=2 SV=1	XP_024181969.1 pectinesterase [Rosa chinensis] &gt;PRQ51746.1 putative pectinesterase [Rosa chinensis]
TRINITY_DN5177_c0_g1	2805.8	4111.33	1500.28	0.364913	-1.45438	4.31509e-09	5.28249e-07	3595	GO:0005622;GO:0009734;GO:0046872;GO:0043167;GO:0016043;GO:0009725;GO:0048856;GO:0071310;GO:0048731;GO:0016070;GO:0065007;GO:0007154;GO:0010467;GO:0009628;GO:0006725;GO:0009798;GO:0009942;GO:0004527;GO:0034470;GO:0004534;GO:0006364;GO:0008152;GO:0046483;GO:0004521;GO:0009416;GO:0003006;GO:0022414;GO:0016788;GO:0032502;GO:0043169;GO:0003676;GO:0090305;GO:0043231;GO:0022613;GO:0010817;GO:0009755;GO:…	-	PF13837;PF12706;PF07521	virNOG08357	AK	sp|Q84W56|RNJ_ARATH Ribonuclease J OS=Arabidopsis thaliana OX=3702 GN=RNJ PE=1 SV=1	XP_024168935.1 ribonuclease J isoform X1 [Rosa chinensis] &gt;PRQ17008.1 putative beta-lactamase transcription factor MYB family [Rosa chinensis]
TRINITY_DN3939_c0_g1	447.568	205.157	689.978	3.36317	1.74982	4.46325e-09	5.4459e-07	767	GO:0019900;GO:0005774;GO:0071944;GO:0043424;GO:0043226;GO:0044464;GO:0012505;GO:0044424;GO:0043229;GO:0019901;GO:0044444;GO:0044437;GO:0044422;GO:0030054;GO:0005737;GO:0005623;GO:0043231;GO:0005794;GO:0043227;GO:0005622;GO:0019899;GO:0005488;GO:0098588;GO:0005515;GO:0003674;GO:0031090;GO:0009506;GO:0005575;GO:0055044;GO:0016020;GO:0098805;GO:0044446;GO:0005773;GO:0005886;GO:0005911	-	PF01145	virNOG01329	O	sp|Q9CAR7|HIR2_ARATH Hypersensitive-induced response protein 2 OS=Arabidopsis thaliana OX=3702 GN=HIR2 PE=1 SV=1	XP_024185667.1 hypersensitive-induced response protein 2 [Rosa chinensis] &gt;XP_024185668.1 hypersensitive-induced response protein 2 [Rosa chinensis] &gt;PRQ53676.1 putative Band 7 domain-containing protein [Rosa chinensis]
TRINITY_DN55553_c0_g1	898.919	357.79	1440.05	4.02485	2.00893	4.66118e-09	5.66876e-07	1108	-	-	-	virNOG22989	S	-	XP_004290488.1 PREDICTED: uncharacterized protein LOC101310479 [Fragaria vesca subsp. vesca]
TRINITY_DN13928_c0_g1	90.345	23.2696	157.42	6.76506	2.7581	4.71516e-09	5.71567e-07	913	-	-	-	virNOG26412	S	-	PRQ49076.1 hypothetical protein RchiOBHm_Chr2g0117891 [Rosa chinensis]
TRINITY_DN3512_c0_g1	698.528	332.931	1064.13	3.19624	1.67637	4.79625e-09	5.79503e-07	1968	-	-	-	virNOG20200	S	-	XP_024193246.1 uncharacterized protein LOC112196971 [Rosa chinensis] &gt;PRQ59791.1 hypothetical protein RchiOBHm_Chr1g0374081 [Rosa chinensis]
TRINITY_DN2870_c0_g1	173.387	54.9085	291.866	5.31551	2.41021	4.87589e-09	5.87212e-07	1926	GO:0044249;GO:0016829;GO:0003824;GO:1901576;GO:0046394;GO:0044422;GO:0004056;GO:0044444;GO:0009532;GO:0043229;GO:0043231;GO:0006082;GO:0005622;GO:0009987;GO:1901564;GO:0043227;GO:0009570;GO:0016053;GO:0006526;GO:0006807;GO:0008652;GO:0009058;GO:0009536;GO:0008152;GO:0016842;GO:0019752;GO:0044464;GO:0043226;GO:0006591;GO:0006525;GO:0009084;GO:0009064;GO:1901566;GO:0008150;GO:0016840;GO:0044238;GO:…	K01755	PF00206;PF14698	virNOG06249	E	sp|Q9LEU8|ARLY_ARATH Argininosuccinate lyase, chloroplastic OS=Arabidopsis thaliana OX=3702 GN=At5g10920 PE=2 SV=1	XP_024170215.1 argininosuccinate lyase, chloroplastic [Rosa chinensis] &gt;PRQ19340.1 putative argininosuccinate lyase [Rosa chinensis]
TRINITY_DN13103_c0_g1	64.3858	116.575	12.1963	0.104622	-3.25674	4.90784e-09	5.89148e-07	2105	-	-	PF07727	poaNOG23047;virNOG05810;virNOG28740	R	sp|Q94HW2|POLR1_ARATH Retrovirus-related Pol polyprotein from transposon RE1 OS=Arabidopsis thaliana OX=3702 GN=RE1 PE=2 SV=1	TQE13594.1 hypothetical protein C1H46_000601 [Malus baccata]
TRINITY_DN484_c0_g1	550.573	864.145	237	0.274259	-1.86639	4.98264e-09	5.96197e-07	2484	-	-	PF11961;PF05003	virNOG02815	S	sp|Q9XID5|PSI1_ARATH Protein PSK SIMULATOR 1 OS=Arabidopsis thaliana OX=3702 GN=PSI1 PE=1 SV=2	XP_024194109.1 protein PSK SIMULATOR 1 [Rosa chinensis] &gt;PRQ36419.1 hypothetical protein RchiOBHm_Chr4g0391361 [Rosa chinensis]
TRINITY_DN2390_c0_g1	6744.39	13452	36.7716	0.00273354	-8.51501	5.06533e-09	6.04143e-07	2281	GO:0044464;GO:1902358;GO:0008271;GO:0071944;GO:0006810;GO:0015103;GO:0022804;GO:0034220;GO:0008509;GO:0006820;GO:0022857;GO:0044425;GO:0008150;GO:0072348;GO:0015116;GO:0006811;GO:0051179;GO:0031226;GO:0005623;GO:0005887;GO:0098660;GO:1901682;GO:0016021;GO:0015291;GO:0015293;GO:0044459;GO:0015698;GO:0051234;GO:0055085;GO:0015075;GO:0016020;GO:0098661;GO:0031224;GO:0003674;GO:0005575;GO:0005215;GO:…	K17471	PF00916;PF01740	virNOG01532	P	sp|Q94LW6|SUT35_ARATH Probable sulfate transporter 3.5 OS=Arabidopsis thaliana OX=3702 GN=SULTR3;5 PE=2 SV=1	XP_024177671.2 probable sulfate transporter 3.5 [Rosa chinensis] &gt;PRQ46607.1 putative SLC26A/SulP transporter [Rosa chinensis]
TRINITY_DN9817_c0_g1	1127.71	572.251	1683.18	2.94133	1.55647	5.12987e-09	6.09879e-07	835	GO:0090304;GO:0050789;GO:0009889;GO:0019438;GO:0043229;GO:0044422;GO:0018130;GO:0010557;GO:0010468;GO:0050794;GO:0034641;GO:0010604;GO:0034645;GO:0032991;GO:0006139;GO:0006807;GO:0031981;GO:0031328;GO:0009059;GO:0043227;GO:0009987;GO:0045943;GO:0010628;GO:0044452;GO:0005623;GO:0051173;GO:0051171;GO:1903506;GO:0071704;GO:0044424;GO:0008150;GO:0043170;GO:0060255;GO:0044260;GO:0043226;GO:0005730;GO:…	-	-	virNOG21923	K	sp|Q08747|UAF30_YEAST Upstream activation factor subunit UAF30 OS=Saccharomyces cerevisiae (strain ATCC 204508 / S288c) OX=559292 GN=UAF30 PE=1 SV=1	XP_024161387.1 uncharacterized protein LOC112168714 [Rosa chinensis] &gt;PRQ22801.1 putative transcription regulator SWI/SNF-BAF60b family [Rosa chinensis]
TRINITY_DN7143_c0_g2	257.306	88.4938	426.117	4.81522	2.2676	5.1665e-09	6.12272e-07	2645	GO:0008152;GO:0016772;GO:0044706;GO:0097159;GO:0006793;GO:0031224;GO:0007154;GO:0005524;GO:0006464;GO:0006807;GO:0048544;GO:0043167;GO:0004674;GO:0009987;GO:0032559;GO:1901564;GO:0032553;GO:0030554;GO:0009856;GO:0032555;GO:0022414;GO:0006468;GO:0017076;GO:0016301;GO:0051704;GO:0043168;GO:0003824;GO:0043412;GO:0036094;GO:0044237;GO:0008144;GO:0016020;GO:1901265;GO:1901363;GO:0005575;GO:0008037;GO:…	-	PF01453;PF00069;PF00954	COG0515;virNOG03326	T	sp|P17801|KPRO_MAIZE Putative receptor protein kinase ZmPK1 OS=Zea mays OX=4577 GN=PK1 PE=2 SV=2	XP_024166690.1 putative receptor protein kinase ZmPK1 [Rosa chinensis]
TRINITY_DN6236_c0_g1	575.173	115.421	1034.92	8.96656	3.16455	5.2796e-09	6.23682e-07	1994	-	-	PF13419	virNOG11566	R	sp|Q84MD8|FHYRK_ARATH Bifunctional riboflavin kinase/FMN phosphatase OS=Arabidopsis thaliana OX=3702 GN=FHY PE=1 SV=1	XP_024181856.1 bifunctional riboflavin kinase/FMN phosphatase [Rosa chinensis] &gt;PRQ50115.1 putative riboflavin kinase [Rosa chinensis]
TRINITY_DN1084_c0_g1	7319.38	10625.2	4013.59	0.377744	-1.40452	5.42669e-09	6.39023e-07	8059	GO:0005575;GO:0009648;GO:0007165;GO:0048572;GO:0061458;GO:0000902;GO:0048366;GO:1901701;GO:0060560;GO:0043436;GO:0010817;GO:0009755;GO:1901700;GO:0044238;GO:0008610;GO:0009719;GO:0044281;GO:0044283;GO:0016102;GO:0016114;GO:0032870;GO:0009740;GO:0044464;GO:0071229;GO:0009628;GO:0044255;GO:0009058;GO:0071370;GO:0055114;GO:0019752;GO:0010228;GO:0008152;GO:0016491;GO:0005622;GO:0009639;GO:0008299;GO:…	K05282	PF00046;PF01852	virNOG16188	Q	sp|Q39110|GAOX1_ARATH Gibberellin 20 oxidase 1 OS=Arabidopsis thaliana OX=3702 GN=GA20OX1 PE=2 SV=2	XP_024194897.1 gibberellin 20 oxidase 1 [Rosa chinensis] &gt;PRQ59982.1 putative gibberellin-44 dioxygenase [Rosa chinensis]
TRINITY_DN6392_c0_g1	258.754	102.545	414.962	4.04662	2.01672	5.46357e-09	6.4133e-07	2894	-	K15601	PF02373;PF10497	virNOG07059	K	sp|Q9SSE9|JMJ25_ARATH Lysine-specific demethylase JMJ25 OS=Arabidopsis thaliana OX=3702 GN=JMJ25 PE=1 SV=1	XP_024177384.1 uncharacterized protein LOC112183165 isoform X1 [Rosa chinensis] &gt;PRQ60383.1 putative transcription factor C2H2 family [Rosa chinensis]
TRINITY_DN7245_c0_g1	502.161	802.116	202.205	0.25209	-1.98799	5.54079e-09	6.4672e-07	1477	GO:0045861;GO:1901701;GO:0016020;GO:0051336;GO:0005575;GO:0007165;GO:0071483;GO:1901700;GO:0009755;GO:0009719;GO:0098542;GO:0019222;GO:0051248;GO:0010466;GO:0044464;GO:0071229;GO:0104004;GO:0032870;GO:0030162;GO:0098772;GO:0042742;GO:0080090;GO:0071215;GO:0009785;GO:0031323;GO:0009628;GO:0050790;GO:0007154;GO:0065007;GO:0009725;GO:0071310;GO:0032269;GO:0046872;GO:0043167;GO:0051172;GO:0005622;GO:…	K06911	PF02678;PF05726	virNOG00094	S	sp|Q9SEE4|PIRL_SOLLC Pirin-like protein OS=Solanum lycopersicum OX=4081 PE=2 SV=1	XP_004296708.1 PREDICTED: pirin-like protein [Fragaria vesca subsp. vesca]
TRINITY_DN664_c0_g3	164.099	47.0921	281.106	5.96929	2.57756	5.54436e-09	6.4672e-07	2175	-	-	PF02458	virNOG06077	S	sp|Q3L181|PERR_RAUSE Perakine reductase OS=Rauvolfia serpentina OX=4060 GN=PR PE=1 SV=1	XP_024191641.1 protein ECERIFERUM 2 [Rosa chinensis] &gt;PRQ41861.1 putative shikimate O-hydroxycinnamoyltransferase [Rosa chinensis]
TRINITY_DN9665_c0_g1	28.7912	0	57.5824	Inf	Inf	5.65207e-09	6.57216e-07	1660	GO:0031224;GO:0005575;GO:0044425;GO:0016020;GO:0016021	-	PF05978	virNOG05865	S	sp|Q94AA1|UN933_ARATH UNC93-like protein 3 OS=Arabidopsis thaliana OX=3702 GN=At3g09470 PE=2 SV=1	XP_024189458.1 UNC93-like protein 3 [Rosa chinensis] &gt;PRQ43316.1 putative Ion channel regulatory protein, UNC-93 [Rosa chinensis]
TRINITY_DN3604_c0_g1	471.26	215.225	727.294	3.37922	1.75669	5.74786e-09	6.66267e-07	2575	-	-	PF07460	virNOG07576	S	-	XP_004303754.1 PREDICTED: uncharacterized protein LOC101293611 [Fragaria vesca subsp. vesca]
TRINITY_DN14477_c0_g1	1249.05	147.486	2350.6	15.9379	3.99439	5.85344e-09	6.76391e-07	1432	GO:0051187;GO:0020037;GO:0016043;GO:0043167;GO:0051716;GO:0046872;GO:0071840;GO:0016491;GO:0009987;GO:0042221;GO:0008152;GO:0005911;GO:0017144;GO:0042737;GO:0030312;GO:0055114;GO:1990748;GO:0009506;GO:0097159;GO:0016999;GO:0016209;GO:0016684;GO:0003824;GO:0009664;GO:0017001;GO:0005618;GO:0071944;GO:0005576;GO:0072593;GO:0030054;GO:0098869;GO:0044248;GO:0043169;GO:0048511;GO:0070887;GO:0048037;GO:…	K00430	PF00141	virNOG11780	G	sp|Q9SB81|PER42_ARATH Peroxidase 42 OS=Arabidopsis thaliana OX=3702 GN=PER42 PE=1 SV=2	XP_011459987.1 PREDICTED: peroxidase 42 [Fragaria vesca subsp. vesca] &gt;AFQ36035.1 peroxidase [Fragaria x ananassa]
TRINITY_DN4517_c0_g1	53.5252	102.428	4.6226	0.0451303	-4.46976	5.89973e-09	6.79623e-07	822	-	-	-	-	-	-	XP_024156229.1 uncharacterized protein LOC112164237 [Rosa chinensis] &gt;PRQ32640.1 hypothetical protein RchiOBHm_Chr5g0048671 [Rosa chinensis]
TRINITY_DN1307_c0_g1	406.69	97.3945	715.985	7.35139	2.87802	5.94563e-09	6.82016e-07	1275	-	-	-	-	-	-	AKC88474.1 putative LEA-2 protein [Rosa chinensis]
TRINITY_DN1618_c0_g1	130.299	218.965	41.6336	0.190138	-2.39488	5.95727e-09	6.82016e-07	2538	GO:0005623;GO:0044281;GO:0005737;GO:0043231;GO:0006082;GO:0071704;GO:0043229;GO:0044424;GO:0044444;GO:0008150;GO:0044238;GO:0005777;GO:0003824;GO:0044464;GO:0043226;GO:0006631;GO:0044237;GO:0019752;GO:0008152;GO:0044255;GO:0003674;GO:0005575;GO:0006629;GO:0032787;GO:0042579;GO:0043436;GO:0043227;GO:0005622;GO:0009987;GO:0016874	-	PF13193;PF00501	virNOG01985;KOG1176	I	sp|F4HUK6|AAE1_ARATH Butanoate--CoA ligase AAE1 OS=Arabidopsis thaliana OX=3702 GN=AAE1 PE=1 SV=1	XP_024165638.1 probable acyl-activating enzyme 1, peroxisomal [Rosa chinensis] &gt;PRQ24691.1 putative 4-coumarate--CoA ligase [Rosa chinensis]
TRINITY_DN252_c0_g2	96.4037	183.464	9.3431	0.050926	-4.29545	6.07574e-09	6.93438e-07	648	-	-	-	-	-	-	-
TRINITY_DN52540_c0_g1	7150.7	3773.16	10528.2	2.7903	1.48042	6.12602e-09	6.97032e-07	1167	GO:0046872;GO:0043167;GO:0009987;GO:0005622;GO:0043227;GO:0065007;GO:0042548;GO:0009570;GO:0019725;GO:0044436;GO:0031323;GO:0009628;GO:0010109;GO:0031224;GO:0042592;GO:0009536;GO:0055035;GO:0015979;GO:0008152;GO:0009579;GO:0032991;GO:0031976;GO:0045454;GO:0050794;GO:0065008;GO:0009416;GO:0031324;GO:0044422;GO:0009642;GO:0031984;GO:0043169;GO:0044444;GO:0009532;GO:0048519;GO:0043229;GO:0034357;GO:…	K02723	PF06298	virNOG19759	G	sp|P80470|PSBY_SPIOL Photosystem II core complex proteins psbY, chloroplastic OS=Spinacia oleracea OX=3562 GN=PSBY PE=1 SV=2	XP_004310006.1 PREDICTED: photosystem II core complex proteins psbY, chloroplastic [Fragaria vesca subsp. vesca]
TRINITY_DN513_c0_g1	1799.91	3483.14	116.677	0.0334977	-4.89979	6.25544e-09	7.09581e-07	2323	-	K05909	PF07732;PF07731;PF00394	virNOG28516	Q	sp|Q84J37|LAC15_ARATH Laccase-15 OS=Arabidopsis thaliana OX=3702 GN=TT10 PE=1 SV=1	XP_024162106.1 laccase-15 [Rosa chinensis] &gt;PRQ24510.1 putative laccase [Rosa chinensis]
TRINITY_DN6660_c0_g1	2200.91	3254.07	1147.76	0.352716	-1.50342	6.29453e-09	7.10378e-07	1001	-	-	PF06749	virNOG18147	S	-	XP_004303441.1 PREDICTED: uncharacterized protein LOC101293802 [Fragaria vesca subsp. vesca] &gt;XP_011467206.1 PREDICTED: uncharacterized protein LOC101293802 [Fragaria vesca subsp. vesca]
TRINITY_DN1160_c0_g1	1038.43	2037.33	39.5232	0.0193995	-5.68784	6.30076e-09	7.10378e-07	1784	GO:0006810;GO:0099568;GO:0044464;GO:0032870;GO:0005623;GO:0031226;GO:0005737;GO:0005887;GO:0051179;GO:0008150;GO:0044425;GO:0009719;GO:0071365;GO:0044424;GO:0070887;GO:0071495;GO:0005938;GO:0009755;GO:0016021;GO:0010033;GO:0050896;GO:0016020;GO:0005575;GO:0007165;GO:0003674;GO:0022857;GO:0071944;GO:0050794;GO:0009733;GO:0050789;GO:0044444;GO:0023052;GO:0055085;GO:0007154;GO:0065007;GO:0009725;GO:…	-	PF00892	virNOG03343	S	sp|Q9SUF1|WTR31_ARATH WAT1-related protein At4g08290 OS=Arabidopsis thaliana OX=3702 GN=At4g08290 PE=2 SV=1	XP_024166077.1 WAT1-related protein At4g08290 [Rosa chinensis] &gt;PRQ26521.1 putative EamA domain-containing protein [Rosa chinensis]
TRINITY_DN59036_c0_g1	658.592	321.156	996.028	3.10138	1.63291	6.34253e-09	7.12919e-07	2651	GO:0009536;GO:0031301;GO:0009526;GO:0031224;GO:0031356;GO:0031300;GO:0016043;GO:0048285;GO:0071840;GO:0043227;GO:0031969;GO:0005622;GO:0009987;GO:0043231;GO:0044422;GO:0043229;GO:0031967;GO:0044444;GO:0043621;GO:0031352;GO:0009658;GO:0031353;GO:0044446;GO:0031351;GO:0042170;GO:0009528;GO:0006996;GO:0016020;GO:0031090;GO:0003674;GO:0005575;GO:0005515;GO:0031350;GO:0005488;GO:0010020;GO:0016021;GO:…	-	PF13355	virNOG03097	S	sp|Q9FIG9|ARC6_ARATH Protein ACCUMULATION AND REPLICATION OF CHLOROPLASTS 6, chloroplastic OS=Arabidopsis thaliana OX=3702 GN=ARC6 PE=1 SV=1	XP_024166195.1 protein ACCUMULATION AND REPLICATION OF CHLOROPLASTS 6, chloroplastic [Rosa chinensis] &gt;PRQ27144.1 putative DnaJ domain-containing protein [Rosa chinensis]
TRINITY_DN6848_c0_g1	503.653	234.461	772.845	3.29627	1.72083	6.55451e-09	7.31933e-07	1866	GO:0031224;GO:0044085;GO:0030312;GO:0034645;GO:0017144;GO:0009987;GO:0043227;GO:0071840;GO:0000139;GO:0009059;GO:0044444;GO:0043229;GO:0044422;GO:0019187;GO:0005975;GO:0044038;GO:0070085;GO:0010383;GO:0009664;GO:0003824;GO:0003674;GO:0045488;GO:0005976;GO:0009832;GO:0044237;GO:0051753;GO:0044431;GO:0042546;GO:0071554;GO:0016757;GO:0044424;GO:0008150;GO:0005737;GO:0005623;GO:0071704;GO:0044260;GO:…	-	PF10250	virNOG00474	S	sp|Q9LU40|MSR1_ARATH Protein MANNAN SYNTHESIS-RELATED 1 OS=Arabidopsis thaliana OX=3702 GN=MSR1 PE=2 SV=1	XP_024183510.1 protein MANNAN SYNTHESIS-RELATED 1 [Rosa chinensis] &gt;PRQ51928.1 putative GDP-fucose protein O-fucosyltransferase [Rosa chinensis]
TRINITY_DN5457_c0_g1	49.1515	7.02551	91.2775	12.9923	3.69958	6.55662e-09	7.31933e-07	935	-	-	-	-	-	-	-
TRINITY_DN8299_c0_g1	503.147	763.851	242.444	0.317397	-1.65564	6.57088e-09	7.31933e-07	4066	GO:0010150;GO:0032501;GO:0005488;GO:0005634;GO:0019538;GO:1901463;GO:0044267;GO:0019747;GO:0010271;GO:0044237;GO:0003674;GO:1901404;GO:0043455;GO:1902930;GO:0010115;GO:0043170;GO:0016740;GO:0099402;GO:0043226;GO:0009892;GO:0044260;GO:1902931;GO:0071704;GO:0045827;GO:0005737;GO:0051171;GO:0005623;GO:0048523;GO:0008150;GO:0044424;GO:0090056;GO:0007275;GO:0006807;GO:0005102;GO:0033612;GO:0043227;GO:…	-	-	virNOG16898;virNOG08794	SO	sp|Q9LM76|PUB44_ARATH U-box domain-containing protein 44 OS=Arabidopsis thaliana OX=3702 GN=PUB44 PE=1 SV=1	XP_024193775.1 U-box domain-containing protein 44 [Rosa chinensis] &gt;PRQ39741.1 putative aminoacyltransferase, E1 ubiquitin-activating enzyme [Rosa chinensis]
TRINITY_DN17291_c0_g1	35.3141	2.46634	68.1619	27.6369	4.78852	6.60017e-09	7.32994e-07	2105	GO:0005634;GO:0010556;GO:0005488;GO:0019219;GO:0005515;GO:0031326;GO:0006355;GO:1901360;GO:0044237;GO:0048587;GO:0032774;GO:0003674;GO:0005575;GO:2000112;GO:0043170;GO:0048583;GO:0044260;GO:0060255;GO:0044464;GO:0043226;GO:0051171;GO:0005623;GO:0048580;GO:0006351;GO:2000026;GO:1903506;GO:0071704;GO:0044424;GO:0019222;GO:0008150;GO:0044238;GO:0006807;GO:0010467;GO:0009059;GO:0016070;GO:0065007;GO:…	-	PF00010	virNOG17942	K	sp|Q8S3D2|BH087_ARATH Transcription factor bHLH87 OS=Arabidopsis thaliana OX=3702 GN=BHLH87 PE=1 SV=1	XP_024185247.1 transcription factor bHLH87 [Rosa chinensis] &gt;PRQ51210.1 putative transcription factor bHLH family [Rosa chinensis]
TRINITY_DN8494_c1_g1	41371.5	59973.1	22769.8	0.379668	-1.39719	6.74566e-09	7.46916e-07	3538	GO:0043227;GO:0032553;GO:1901564;GO:0032559;GO:0005622;GO:0043167;GO:0006807;GO:0005488;GO:0019538;GO:0005524;GO:0000166;GO:0003674;GO:0097367;GO:0097159;GO:0005575;GO:1901265;GO:1901363;GO:0008144;GO:0008152;GO:0036094;GO:0009536;GO:0043226;GO:0044464;GO:0043168;GO:0043170;GO:0017076;GO:0044424;GO:0043229;GO:0044444;GO:0009507;GO:0044238;GO:0035639;GO:0008150;GO:0032555;GO:0005737;GO:0005623;GO:…	K03696	PF00004;PF07724;PF02861;PF10431;PF17871	virNOG10610	O	sp|P35100|CLPC_PEA Chaperone protein ClpC, chloroplastic OS=Pisum sativum OX=3888 PE=2 SV=1	XP_024168838.1 chaperone protein ClpC, chloroplastic [Rosa chinensis]
TRINITY_DN785_c0_g1	294.068	127.154	460.981	3.62536	1.85812	6.93014e-09	7.65058e-07	1153	GO:0044424;GO:0000413;GO:0009507;GO:0009534;GO:0044238;GO:0008150;GO:0044435;GO:0005737;GO:0005623;GO:0031977;GO:0003755;GO:0071704;GO:0044434;GO:0044260;GO:0043226;GO:0044464;GO:0043170;GO:0016859;GO:0016853;GO:0003674;GO:0031978;GO:0005575;GO:1901363;GO:0008144;GO:0044446;GO:0006457;GO:0044237;GO:0044267;GO:0005488;GO:0036211;GO:0019538;GO:0140096;GO:0043229;GO:0044444;GO:0031984;GO:0044422;GO:…	K01802	-	virNOG18892	O	sp|Q9LM71|FKB18_ARATH Peptidyl-prolyl cis-trans isomerase FKBP18, chloroplastic OS=Arabidopsis thaliana OX=3702 GN=FKBP18 PE=1 SV=2	XP_024169148.1 peptidyl-prolyl cis-trans isomerase FKBP18, chloroplastic isoform X1 [Rosa chinensis] &gt;PRQ19358.1 putative peptidylprolyl isomerase [Rosa chinensis]
TRINITY_DN7576_c0_g1	3385.59	4927.83	1843.35	0.374069	-1.41862	6.99235e-09	7.69635e-07	1737	GO:0044446;GO:0006206;GO:0005575;GO:0006520;GO:0042136;GO:1901575;GO:0001505;GO:0046113;GO:0019482;GO:0016651;GO:0043436;GO:0044434;GO:0044283;GO:0044281;GO:0009507;GO:0044238;GO:0051539;GO:0044464;GO:0055086;GO:0008152;GO:0042133;GO:0042737;GO:0019752;GO:0009991;GO:0055114;GO:0009058;GO:0031667;GO:0006725;GO:0009570;GO:0065007;GO:0007154;GO:0016053;GO:0043167;GO:0046872;GO:0016491;GO:0005622;GO:…	K00207	PF01180	virNOG05341	F	sp|Q9LVI9|DPYD_ARATH Dihydropyrimidine dehydrogenase (NADP(+)), chloroplastic OS=Arabidopsis thaliana OX=3702 GN=PYD1 PE=1 SV=1	XP_004299510.1 PREDICTED: dihydropyrimidine dehydrogenase [NADP(+)] [Fragaria vesca subsp. vesca]
TRINITY_DN337_c1_g2	3553.05	1912.86	5193.23	2.7149	1.4409	7.33264e-09	8.04703e-07	8183	GO:0042221;GO:0009987;GO:0048856;GO:0009725;GO:0097305;GO:0033993;GO:0009737;GO:1901700;GO:0032501;GO:0007275;GO:0009719;GO:0032502;GO:0008150;GO:0010033;GO:0050896;GO:0007049;GO:0001101	K03255	PF12807;PF13424;PF15044	virNOG05664;strNOG05663	R	sp|F4JKH6|REC2_ARATH Protein REDUCED CHLOROPLAST COVERAGE 2 OS=Arabidopsis thaliana OX=3702 GN=REC2 PE=1 SV=1	XP_024193654.1 protein TSS isoform X1 [Rosa chinensis] &gt;PRQ37693.1 putative clustered mitochondria protein [Rosa chinensis]
TRINITY_DN19673_c0_g1	780.652	327.478	1233.83	3.76765	1.91367	7.43767e-09	8.13822e-07	1396	-	-	-	virNOG26463	S	-	XP_024159827.1 uncharacterized protein LOC112167095 [Rosa chinensis]
TRINITY_DN29340_c1_g1	31.1803	1.86717	60.4934	32.3983	5.01785	7.73968e-09	8.44376e-07	1616	GO:0043232;GO:0007017;GO:0000166;GO:0005856;GO:0005488;GO:1901363;GO:0005198;GO:1901265;GO:0016462;GO:0005575;GO:0016817;GO:0044430;GO:0097367;GO:0003674;GO:0036094;GO:0019001;GO:0032561;GO:0006996;GO:0099512;GO:0044446;GO:0044464;GO:0043226;GO:0007010;GO:0099080;GO:0008150;GO:0035639;GO:0044424;GO:0005200;GO:0016818;GO:0099081;GO:0001882;GO:0005623;GO:0005737;GO:0015630;GO:0001883;GO:0043167;GO:…	K07375	PF00091;PF03953	virNOG16539	Z	sp|P45960|TBB4_ORYSJ Tubulin beta-4 chain OS=Oryza sativa subsp. japonica OX=39947 GN=TUBB4 PE=2 SV=1	XP_008220629.1 PREDICTED: tubulin beta chain-like [Prunus mume] &gt;XP_008238841.1 PREDICTED: tubulin beta chain-like [Prunus mume] &gt;XP_021815502.1 tubulin beta chain-like [Prunus avium] &gt;XP_034214748.1 tubulin beta chain-like [Prunus dulcis] &gt;PQM34607.1 tubulin beta chain-like [Prunus yedoensis var. nudiflora] &gt;CAB4310332.1 unnamed protein product [Prunus armeniaca] &gt;VVA38872.1 PR…
TRINITY_DN5581_c0_g1	304.965	79.9555	529.975	6.62838	2.72866	7.94486e-09	8.64219e-07	1045	GO:0071944;GO:0005774;GO:0015250;GO:0022857;GO:0042044;GO:0044444;GO:0043229;GO:0031967;GO:0044422;GO:0006833;GO:0071702;GO:0080170;GO:0043231;GO:0051181;GO:0051234;GO:0005622;GO:0042221;GO:0044459;GO:0043227;GO:0042807;GO:0071918;GO:0009705;GO:0055085;GO:0042891;GO:0042493;GO:0009526;GO:0031224;GO:0098805;GO:0015840;GO:0042887;GO:0009536;GO:0000325;GO:0005215;GO:0005773;GO:0015318;GO:0005886;GO:…	K09873	PF00230	virNOG11361	G	sp|P25818|TIP11_ARATH Aquaporin TIP1-1 OS=Arabidopsis thaliana OX=3702 GN=TIP1-1 PE=1 SV=1	XP_024188815.1 aquaporin TIP1-1 [Rosa chinensis] &gt;PRQ43647.1 putative major intrinsic protein [Rosa chinensis]
TRINITY_DN61979_c0_g1	118.809	219.424	18.1941	0.0829176	-3.59218	8.0962e-09	8.78106e-07	1662	-	-	-	virNOG30532;virNOG12669	S	sp|Q9SV07|ASAT1_ARATH Acyl-CoA--sterol O-acyltransferase 1 OS=Arabidopsis thaliana OX=3702 GN=ASAT1 PE=1 SV=1	XP_040362151.1 acyl-CoA--sterol O-acyltransferase 1 isoform X1 [Rosa chinensis] &gt;XP_040362152.1 acyl-CoA--sterol O-acyltransferase 1 isoform X2 [Rosa chinensis] &gt;PRQ28294.1 putative long-chain-alcohol O-fatty-acyltransferase [Rosa chinensis]
TRINITY_DN65942_c0_g1	797.887	1193.65	402.129	0.336892	-1.56964	8.12011e-09	8.78132e-07	2376	GO:0016053;GO:0016405;GO:0005622;GO:0044282;GO:0009987;GO:0043227;GO:0019752;GO:0006633;GO:0006631;GO:0008152;GO:0009058;GO:0044255;GO:0090409;GO:0032787;GO:0006629;GO:0046395;GO:0046394;GO:0044249;GO:1901576;GO:0003824;GO:0044248;GO:0006082;GO:0043231;GO:0044444;GO:0043229;GO:0016054;GO:1901575;GO:0005739;GO:0005634;GO:0016877;GO:0016874;GO:0090410;GO:0043436;GO:0044237;GO:0009056;GO:0005575;GO:…	K18660	PF00501;PF13193	virNOG09971	I	sp|M4IS90|CCL8_HUMLU Probable CoA ligase CCL8 OS=Humulus lupulus OX=3486 GN=CCL8 PE=2 SV=1	XP_024182349.1 malonate--CoA ligase isoform X1 [Rosa chinensis]
TRINITY_DN7838_c0_g1	705.68	358.027	1053.33	2.94205	1.55682	8.26087e-09	8.90758e-07	1780	-	-	-	virNOG07964	S	sp|Q9LXU9|IRKI_ARATH IRK-interacting protein OS=Arabidopsis thaliana OX=3702 GN=IRKI PE=1 SV=1	XP_024174958.1 IRK-interacting protein [Rosa chinensis] &gt;PRQ18033.1 hypothetical protein RchiOBHm_Chr7g0201471 [Rosa chinensis]
TRINITY_DN1615_c0_g1	3285.05	6238.34	331.761	0.053181	-4.23294	8.31662e-09	8.94169e-07	2257	GO:0008152;GO:0005488;GO:0046872;GO:0055114;GO:0008150;GO:0043169;GO:0003824;GO:0043167;GO:0016491;GO:0003674	-	PF03171	virNOG04549	Q	sp|Q84MB3|ACCH1_ARATH 1-aminocyclopropane-1-carboxylate oxidase homolog 1 OS=Arabidopsis thaliana OX=3702 GN=At1g06620 PE=2 SV=1	XP_024161929.1 1-aminocyclopropane-1-carboxylate oxidase homolog 1 [Rosa chinensis]
TRINITY_DN26451_c0_g1	25.7409	0.597972	50.8837	85.0938	6.41098	8.5068e-09	9.11974e-07	1956	GO:0043227;GO:0009987;GO:0005622;GO:0051252;GO:0006807;GO:0009059;GO:0010467;GO:0016070;GO:0065007;GO:0009058;GO:0006725;GO:0097159;GO:0009628;GO:0006139;GO:0034654;GO:0031323;GO:0003700;GO:0034645;GO:0080090;GO:0097659;GO:2001141;GO:0008152;GO:0010468;GO:0050794;GO:0034641;GO:1901576;GO:0046483;GO:0044249;GO:0018130;GO:1901362;GO:0009416;GO:0043229;GO:0019438;GO:0009637;GO:0140110;GO:0046983;GO:…	-	PF00010	virNOG10382	K	sp|Q6NKN9|BH074_ARATH Transcription factor bHLH74 OS=Arabidopsis thaliana OX=3702 GN=BHLH74 PE=1 SV=1	XP_004290997.1 PREDICTED: transcription factor bHLH74 [Fragaria vesca subsp. vesca]
TRINITY_DN18878_c1_g1	20.4109	40.8218	0	0	-Inf	8.60693e-09	9.20049e-07	797	-	-	-	-	-	-	QCE14247.1 hypothetical protein DEO72_LG11g1246 [Vigna unguiculata]
TRINITY_DN25931_c0_g1	732.373	1325.41	139.333	0.105124	-3.24983	8.87343e-09	9.45811e-07	2373	GO:0052593;GO:0071241;GO:0008131;GO:0003824;GO:0048038;GO:0010035;GO:0097184;GO:0071704;GO:0052596;GO:0097185;GO:0008150;GO:0043169;GO:0009308;GO:0070887;GO:0048037;GO:0016641;GO:0005488;GO:0006807;GO:0051716;GO:0046872;GO:0043167;GO:1901698;GO:0005507;GO:0009987;GO:0016491;GO:0042221;GO:1901564;GO:0008152;GO:0052597;GO:0050896;GO:1901699;GO:0016638;GO:0052594;GO:0055114;GO:0046914;GO:0052595;GO:…	K00276	PF02727;PF01179;PF02728	virNOG10888	Q	sp|P0DO00|AMO2_ARATH Primary amine oxidase 2 OS=Arabidopsis thaliana OX=3702 GN=At1g31672 PE=3 SV=1	XP_024195014.1 primary amine oxidase [Rosa chinensis] &gt;PRQ38665.1 putative primary-amine oxidase [Rosa chinensis]
TRINITY_DN10628_c0_g1	94.2868	23.776	164.798	6.93125	2.79312	9.10362e-09	9.67566e-07	1659	GO:0048364;GO:0043229;GO:0019438;GO:0023052;GO:0009889;GO:0050789;GO:0090304;GO:0050794;GO:0034641;GO:0048608;GO:0010468;GO:0018130;GO:0006139;GO:0097159;GO:0009790;GO:0034645;GO:0003700;GO:0051716;GO:0009735;GO:0022622;GO:0009987;GO:0042221;GO:0043227;GO:0007275;GO:0048316;GO:0009059;GO:0009791;GO:0009793;GO:0006807;GO:0000160;GO:0008150;GO:0044424;GO:0071704;GO:1903506;GO:0005623;GO:0051171;GO:…	-	PF00847	virNOG10717;virNOG20350	K	sp|Q9SUQ2|CRF2_ARATH Ethylene-responsive transcription factor CRF2 OS=Arabidopsis thaliana OX=3702 GN=CRF2 PE=1 SV=1	XP_004298872.1 PREDICTED: ethylene-responsive transcription factor CRF2 [Fragaria vesca subsp. vesca]
TRINITY_DN4435_c0_g2	4638.51	2504.47	6772.55	2.70418	1.43519	9.27987e-09	9.83481e-07	1775	GO:0099402;GO:0043226;GO:0071229;GO:0044464;GO:0032870;GO:0060255;GO:0006979;GO:0006950;GO:0009719;GO:0008150;GO:0019222;GO:0044424;GO:0008270;GO:0009753;GO:1903506;GO:0005623;GO:0051171;GO:0009755;GO:0006355;GO:0031326;GO:0019219;GO:0010150;GO:0032501;GO:1901700;GO:0070887;GO:0071495;GO:0005488;GO:0005634;GO:0010556;GO:1901363;GO:0016020;GO:2000112;GO:0003674;GO:0007165;GO:0005575;GO:0046914;GO:…	-	PF00642	virNOG07677	R	sp|O82199|C3H20_ARATH Zinc finger CCCH domain-containing protein 20 OS=Arabidopsis thaliana OX=3702 GN=At2g19810 PE=2 SV=1	XP_024181635.1 zinc finger CCCH domain-containing protein 20 [Rosa chinensis] &gt;PRQ46749.1 putative transcription factor C3H family [Rosa chinensis]
TRINITY_DN4025_c1_g1	98.575	197.15	0	0	-Inf	9.48489e-09	1.00234e-06	1403	GO:0008610;GO:0051213;GO:0008150;GO:0044238;GO:0016042;GO:0016115;GO:0071704;GO:0016114;GO:0044281;GO:0044283;GO:0016102;GO:0045487;GO:0016706;GO:0045543;GO:0009314;GO:0003674;GO:0042445;GO:0044242;GO:0044237;GO:0042447;GO:0009056;GO:0050896;GO:0009686;GO:0043436;GO:0010817;GO:1901575;GO:0005488;GO:0016054;GO:0043169;GO:0042446;GO:0006082;GO:0006720;GO:0044248;GO:0003824;GO:1901576;GO:0044249;GO:…	K04125	PF14226;PF03171	COG3491;virNOG06503	RQ	sp|Q9XHM5|G2OX2_PEA Gibberellin 2-beta-dioxygenase 2 OS=Pisum sativum OX=3888 GN=GA2OX2 PE=2 SV=1	XP_024189150.1 gibberellin 2-beta-dioxygenase 2 [Rosa chinensis] &gt;PRQ45141.1 putative gibberellin 2-beta-dioxygenase [Rosa chinensis]
TRINITY_DN12047_c0_g1	437.27	696.24	178.3	0.25609	-1.96528	9.81586e-09	1.03437e-06	1859	-	-	PF01490	virNOG13558;virNOG07671	E	sp|F4HW02|GAT1_ARATH GABA transporter 1 OS=Arabidopsis thaliana OX=3702 GN=GAT1 PE=1 SV=1	XP_024187095.1 GABA transporter 1 [Rosa chinensis]
TRINITY_DN62322_c0_g1	166.473	62.6379	270.308	4.31541	2.1095	1.09382e-08	1.14938e-06	987	-	-	PF07911	virNOG16240	S	-	XP_004292844.2 PREDICTED: uncharacterized protein LOC101300317 [Fragaria vesca subsp. vesca]
TRINITY_DN6682_c0_g1	1465.21	505.841	2424.59	4.79319	2.26099	1.10738e-08	1.16034e-06	1209	-	-	-	virNOG27251;virNOG25319	R	-	PQP92497.1 hypothetical protein Pyn_24916 [Prunus yedoensis var. nudiflora]
TRINITY_DN3066_c0_g1	337.904	151.109	524.7	3.47232	1.7959	1.13256e-08	1.18338e-06	1815	GO:0019752;GO:0008152;GO:0097159;GO:0009058;GO:0008652;GO:0006526;GO:0016053;GO:0006807;GO:0008483;GO:0070279;GO:0005622;GO:0009987;GO:1901564;GO:0043227;GO:0019842;GO:0043167;GO:0043231;GO:0006082;GO:0044444;GO:0043229;GO:0043168;GO:0046394;GO:0016769;GO:0044249;GO:0003824;GO:1901576;GO:0044237;GO:1901605;GO:0036094;GO:0005575;GO:1901607;GO:0003674;GO:0003992;GO:0008144;GO:1901363;GO:0005739;GO:…	K00818	PF00202	virNOG08590	E	sp|O04866|ARGD_ALNGL Acetylornithine aminotransferase, mitochondrial OS=Alnus glutinosa OX=3517 GN=AG118 PE=2 SV=1	PRQ30571.1 putative acetylornithine transaminase [Rosa chinensis]
TRINITY_DN8793_c0_g1	385.356	176.391	594.321	3.36934	1.75247	1.14463e-08	1.19264e-06	1579	GO:0016818;GO:0001882;GO:0005623;GO:0005737;GO:0008150;GO:0035639;GO:0009507;GO:0044424;GO:0042254;GO:0044464;GO:0043226;GO:0036094;GO:0019001;GO:0032561;GO:1901363;GO:1901265;GO:0016462;GO:0005575;GO:0016817;GO:0097367;GO:0003674;GO:0000166;GO:0005488;GO:0043231;GO:0022613;GO:0003676;GO:0032555;GO:0044444;GO:0043229;GO:0017076;GO:0003924;GO:0043168;GO:0017111;GO:0003824;GO:0009536;GO:0016787;GO:…	K19828	PF01926	virNOG14753	R	sp|Q8H1F6|DGP3_ARATH DAR GTPase 3, chloroplastic OS=Arabidopsis thaliana OX=3702 GN=DGP3 PE=2 SV=1	XP_024166734.1 DAR GTPase 3, chloroplastic [Rosa chinensis] &gt;PRQ26111.1 putative GTP-binding protein, ribosome biogenesis [Rosa chinensis]
TRINITY_DN52424_c0_g1	3808.81	7566.81	50.8012	0.00671368	-7.21868	1.26603e-08	1.31543e-06	2121	-	K05909	PF07732;PF07731;PF00394	virNOG28516	Q	sp|Q6Z8L2|LAC9_ORYSJ Putative laccase-9 OS=Oryza sativa subsp. japonica OX=39947 GN=LAC9 PE=3 SV=1	XP_024163617.1 putative laccase-9 [Rosa chinensis]
TRINITY_DN7945_c0_g1	1979.45	3158.24	800.666	0.253516	-1.97985	1.31585e-08	1.36338e-06	1889	GO:0016021;GO:0090696;GO:0015075;GO:0022607;GO:1905392;GO:0005515;GO:1901700;GO:0005575;GO:0016020;GO:0051258;GO:0044464;GO:0010102;GO:0034220;GO:0080181;GO:0048528;GO:0009719;GO:0044425;GO:0098655;GO:0071705;GO:0031226;GO:0072488;GO:0044459;GO:0005622;GO:0016043;GO:0006812;GO:0009725;GO:0048856;GO:0055085;GO:0048731;GO:0009506;GO:0009628;GO:0034622;GO:0005215;GO:0071944;GO:0043621;GO:0010015;GO:…	K03320	-	virNOG03863	P	sp|P54144|AMT11_ARATH Ammonium transporter 1 member 1 OS=Arabidopsis thaliana OX=3702 GN=AMT1-1 PE=1 SV=1	XP_011462429.1 PREDICTED: LOW QUALITY PROTEIN: ammonium transporter 1 member 1 [Fragaria vesca subsp. vesca]
TRINITY_DN1441_c0_g1	919.327	463.769	1374.88	2.96459	1.56783	1.34352e-08	1.38704e-06	2189	-	-	PF12146	virNOG03025	R	sp|Q2HJ19|AB17A_BOVIN Alpha/beta hydrolase domain-containing protein 17A OS=Bos taurus OX=9913 GN=ABHD17A PE=2 SV=1	KAF7819491.1 alpha/beta hydrolase domain-containing protein 17B isoform X1 [Senna tora]
TRINITY_DN9843_c0_g2	71.9031	16.0929	127.713	7.936	2.98841	1.34616e-08	1.38704e-06	947	GO:0023052;GO:0048519;GO:0043229;GO:0019438;GO:0044444;GO:0009788;GO:0071396;GO:0009739;GO:0009889;GO:0090558;GO:0090304;GO:0050789;GO:0009968;GO:0010476;GO:0010468;GO:0050794;GO:0097306;GO:0034641;GO:0033993;GO:0018130;GO:0097159;GO:0006139;GO:0032991;GO:0034645;GO:0003700;GO:0005840;GO:0009735;GO:0048869;GO:0051716;GO:0048468;GO:0043227;GO:0071840;GO:0042221;GO:0009987;GO:0009059;GO:0009737;GO:…	-	-	virNOG19855	R	sp|Q9FG05|GIS2_ARATH Zinc finger protein GIS2 OS=Arabidopsis thaliana OX=3702 GN=GIS2 PE=2 SV=1	XP_004303350.1 PREDICTED: zinc finger protein 8 [Fragaria vesca subsp. vesca]
TRINITY_DN7293_c0_g1	39.7643	79.5285	0	0	-Inf	1.37472e-08	1.41254e-06	1246	GO:0051179;GO:0005737;GO:0005623;GO:0043231;GO:0019866;GO:0044424;GO:0031967;GO:0043229;GO:0044444;GO:0031975;GO:0044425;GO:0044422;GO:0008150;GO:0022857;GO:0006810;GO:0043226;GO:0044464;GO:0044446;GO:0005215;GO:0031224;GO:0003674;GO:0031090;GO:0005575;GO:0016020;GO:0005740;GO:0031966;GO:0005739;GO:0044429;GO:0055085;GO:0043227;GO:0051234;GO:0005622;GO:0005743;GO:0016021	K05863	PF00153	virNOG09086;KOG0749	C	sp|P31692|ADT_PARKE ADP,ATP carrier protein OS=Parachlorella kessleri OX=3074 PE=3 SV=1	XP_005846192.1 ATP/ADP translocator [Chlorella variabilis] &gt;EFN54090.1 ATP/ADP translocator [Chlorella variabilis]
TRINITY_DN4620_c0_g1	4308.44	6234.23	2382.65	0.382189	-1.38764	1.40887e-08	1.44363e-06	2332	GO:0055114;GO:0016020;GO:1901363;GO:0046914;GO:0005575;GO:0097159;GO:0009058;GO:0003674;GO:0006725;GO:0008152;GO:0044237;GO:0004497;GO:1901360;GO:0046872;GO:0043167;GO:0009987;GO:0016491;GO:0048037;GO:0016705;GO:0005488;GO:0020037;GO:0008150;GO:0016709;GO:0043169;GO:0019748;GO:0071704;GO:0009808;GO:0046906;GO:0005506;GO:0003824;GO:0016710;GO:0009698;GO:0044550	K00487	PF00067	virNOG07640	Q	sp|P48522|TCMO_CATRO Trans-cinnamate 4-monooxygenase OS=Catharanthus roseus OX=4058 GN=CYP73A4 PE=2 SV=1	ACM17896.1 cinnamate-4-hydroxylase [Rubus occidentalis]
TRINITY_DN1792_c0_g1	914.872	1350.63	479.109	0.354729	-1.49521	1.52595e-08	1.55929e-06	1665	GO:0001932;GO:0051170;GO:0043170;GO:0035239;GO:0060341;GO:0007229;GO:0038095;GO:0032479;GO:0001817;GO:0045335;GO:0051249;GO:0046645;GO:0030593;GO:0032753;GO:0008150;GO:0045807;GO:0016310;GO:0071621;GO:0071704;GO:0016192;GO:0006955;GO:0038065;GO:0090087;GO:1901698;GO:0045921;GO:0019902;GO:0005634;GO:0070372;GO:0019219;GO:0002521;GO:0032874;GO:0000166;GO:0070304;GO:0044237;GO:0050896;GO:0045055;GO:…	-	PF07714	virNOG12571;COG0515	T	sp|O81833|SD11_ARATH G-type lectin S-receptor-like serine/threonine-protein kinase SD1-1 OS=Arabidopsis thaliana OX=3702 GN=SD11 PE=1 SV=1	PRQ28747.1 putative protein kinase RLK-Pelle-DLSV family [Rosa chinensis]
TRINITY_DN12029_c0_g1	283.914	123.105	444.724	3.61255	1.85302	1.53844e-08	1.56773e-06	1145	GO:0044424;GO:0019222;GO:0008150;GO:0044238;GO:0051171;GO:0005623;GO:0006351;GO:0071704;GO:1903506;GO:0044260;GO:0060255;GO:0044464;GO:0043226;GO:0043170;GO:0005575;GO:0003674;GO:2000112;GO:1901363;GO:0044237;GO:0003677;GO:0032774;GO:0031326;GO:0006355;GO:1901360;GO:0010556;GO:0005634;GO:0005488;GO:0005515;GO:0019219;GO:0140110;GO:0019438;GO:0043229;GO:0046983;GO:0003676;GO:0050789;GO:0090304;GO:…	-	PF00010	virNOG00147	K	sp|Q9XEF0|BH051_ARATH Transcription factor bHLH51 OS=Arabidopsis thaliana OX=3702 GN=BHLH51 PE=2 SV=1	XP_004307674.1 PREDICTED: transcription factor bHLH51 [Fragaria vesca subsp. vesca]
TRINITY_DN12206_c0_g1	19.7482	39.4965	0	0	-Inf	1.56609e-08	1.59153e-06	997	-	K02987	-	virNOG03091	J	sp|Q95V34|RS4_SPOFR 40S ribosomal protein S4 OS=Spodoptera frugiperda OX=7108 GN=RpS4 PE=2 SV=1	GBF90951.1 40S ribosomal protein S4 [Raphidocelis subcapitata]
TRINITY_DN4326_c0_g1	315.831	99.598	532.063	5.34211	2.41741	1.59928e-08	1.62083e-06	2961	GO:0006508;GO:0070011;GO:0019538;GO:0090351;GO:0000003;GO:0004252;GO:0032501;GO:0140096;GO:0005575;GO:0048359;GO:0003674;GO:0044237;GO:0009845;GO:0061458;GO:0008236;GO:0010154;GO:0044464;GO:0048046;GO:0043170;GO:0032504;GO:0008150;GO:0044238;GO:0005623;GO:0010214;GO:0071704;GO:0009505;GO:0009987;GO:1901564;GO:0048856;GO:0009791;GO:0006807;GO:0004175;GO:0048731;GO:0007275;GO:0048316;GO:0030312;GO:…	-	PF00082;PF02225;PF17766	virNOG03883	O	sp|O65351|SBT17_ARATH Subtilisin-like protease SBT1.7 OS=Arabidopsis thaliana OX=3702 GN=SBT1.7 PE=1 SV=1	XP_004287970.1 PREDICTED: subtilisin-like protease [Fragaria vesca subsp. vesca]
TRINITY_DN14739_c0_g1	731.792	1400.73	62.855	0.0448731	-4.47801	1.63075e-08	1.64821e-06	2144	-	-	PF01490	virNOG08317;KOG1303	E	sp|Q9FF99|AAP7_ARATH Probable amino acid permease 7 OS=Arabidopsis thaliana OX=3702 GN=AAP7 PE=2 SV=1	XP_021826798.1 probable amino acid permease 7 isoform X3 [Prunus avium]
TRINITY_DN4608_c0_g1	81.0501	145.353	16.747	0.115216	-3.11758	1.7268e-08	1.74055e-06	898	GO:0017076;GO:0043168;GO:0006950;GO:0043531;GO:0035639;GO:0008150;GO:0032555;GO:0030554;GO:0006952;GO:0032559;GO:0032553;GO:0043167;GO:0005488;GO:0000166;GO:0005524;GO:0097159;GO:0003674;GO:0097367;GO:1901265;GO:1901363;GO:0008144;GO:0050896;GO:0036094	-	PF05659	virNOG13758	T	sp|Q9FKZ1|DRL42_ARATH Probable disease resistance protein At5g66900 OS=Arabidopsis thaliana OX=3702 GN=At5g66900 PE=1 SV=1	PRQ44557.1 putative powdery mildew resistance protein, RPW8 [Rosa chinensis]
TRINITY_DN5943_c0_g1	902.376	1380.34	424.408	0.307466	-1.7015	1.74851e-08	1.75765e-06	1674	GO:0031224;GO:0009628;GO:0015114;GO:0098661;GO:0005740;GO:0098656;GO:0015318;GO:0005215;GO:0043227;GO:0051234;GO:0005622;GO:0005743;GO:0098660;GO:0055085;GO:0043229;GO:0031967;GO:0044444;GO:0006839;GO:0044422;GO:0043231;GO:0022857;GO:0006820;GO:0003674;GO:0031090;GO:0005575;GO:0016020;GO:0031966;GO:0044446;GO:0050896;GO:0009651;GO:0015698;GO:0016021;GO:0015075;GO:0005739;GO:0006817;GO:0044429;GO:…	K15102	PF00153	virNOG01598	C	sp|Q9FMU6|MPCP3_ARATH Mitochondrial phosphate carrier protein 3, mitochondrial OS=Arabidopsis thaliana OX=3702 GN=MPT3 PE=1 SV=1	PRQ16879.1 putative mitochondrial carrier domain-containing protein [Rosa chinensis]
TRINITY_DN676_c0_g1	1230.64	506.725	1954.55	3.85723	1.94756	1.80069e-08	1.80522e-06	1698	GO:0043167;GO:0046872;GO:0005622;GO:0007154;GO:0033554;GO:0044042;GO:0044262;GO:0030246;GO:0070417;GO:0016051;GO:0009725;GO:0009991;GO:0055114;GO:0009058;GO:0009628;GO:0008152;GO:0005978;GO:1901576;GO:0044249;GO:0071462;GO:0035251;GO:0043169;GO:0005996;GO:0035250;GO:0001101;GO:0009409;GO:0008378;GO:0000271;GO:0009415;GO:0044264;GO:1901700;GO:0009250;GO:0015980;GO:0008466;GO:0005575;GO:0034637;GO:…	K18819	PF01501	NOG28501;virNOG00448	OG	sp|C7G304|GOLS2_SOLLC Galactinol synthase 2 OS=Solanum lycopersicum OX=4081 GN=GOLS2 PE=2 SV=1	QFR55104.1 putative galactinol synthase 2, partial [Rosa hybrid cultivar]
TRINITY_DN6367_c0_g1	580.041	118.095	1041.99	8.82327	3.14131	1.84879e-08	1.84844e-06	1359	GO:0009266;GO:0003674;GO:0005575;GO:0046914;GO:0044446;GO:0050896;GO:0005488;GO:0009507;GO:0031975;GO:0008150;GO:0044424;GO:0008270;GO:0010319;GO:0044434;GO:0005737;GO:0044435;GO:0005623;GO:0048046;GO:0043226;GO:0044464;GO:0035798;GO:0009941;GO:0006950;GO:0016628;GO:0055114;GO:0009526;GO:0009628;GO:0008152;GO:0009579;GO:0009536;GO:0043167;GO:0046872;GO:0043227;GO:0005622;GO:0016491;GO:0009570;GO:…	K18980	PF13602;PF08240	virNOG02722	Q	sp|K4BW79|ENOX_SOLLC 2-methylene-furan-3-one reductase OS=Solanum lycopersicum OX=4081 GN=EO PE=1 SV=1	XP_024192077.1 2-methylene-furan-3-one reductase [Rosa chinensis] &gt;PRQ41158.1 putative oxidoreductase [Rosa chinensis]
TRINITY_DN9117_c0_g1	185.696	55.613	315.779	5.67815	2.50542	1.91164e-08	1.90614e-06	1086	GO:0044444;GO:0009532;GO:0031967;GO:0043229;GO:0009637;GO:0019684;GO:0031984;GO:0044422;GO:0043169;GO:0009768;GO:0034357;GO:0043231;GO:0009522;GO:0043412;GO:0043168;GO:0010287;GO:0009416;GO:0097159;GO:0009628;GO:0009526;GO:0031224;GO:0044436;GO:0031976;GO:0009536;GO:0032991;GO:0009765;GO:0009579;GO:0008152;GO:0055035;GO:0015979;GO:0018298;GO:0009987;GO:0005622;GO:1901564;GO:0043227;GO:0009639;GO:…	K08908	PF00504	virNOG04286	R	sp|Q8LCQ4|LHCA6_ARATH Photosystem I chlorophyll a/b-binding protein 6, chloroplastic OS=Arabidopsis thaliana OX=3702 GN=LHCA6 PE=1 SV=1	XP_024183125.1 photosystem I chlorophyll a/b-binding protein 6, chloroplastic [Rosa chinensis] &gt;PRQ47044.1 putative chlorophyll A-B binding protein [Rosa chinensis]
TRINITY_DN12098_c0_g1	4609.17	1476.43	7741.9	5.24365	2.39057	1.91852e-08	1.90788e-06	2484	GO:0031323;GO:0008150;GO:0005829;GO:0044424;GO:0019222;GO:0005575;GO:2000762;GO:0044444;GO:0005623;GO:0050789;GO:0005737;GO:0044464;GO:0005622;GO:0050794;GO:0043455;GO:0065007	-	PF01344;PF00646	virNOG16268	R	sp|O80582|FBK46_ARATH F-box/kelch-repeat protein At2g44130 OS=Arabidopsis thaliana OX=3702 GN=At2g44130 PE=2 SV=2	XP_024159465.1 F-box/kelch-repeat protein At1g15670 [Rosa chinensis] &gt;PRQ35714.1 putative F-box domain, galactose oxidase, beta-propeller [Rosa chinensis]
TRINITY_DN10701_c0_g1	2589.89	3971.02	1208.76	0.304396	-1.71598	1.95524e-08	1.93919e-06	1104	GO:0009536;GO:0008152;GO:0044085;GO:0051604;GO:0034986;GO:0006807;GO:0005759;GO:0008198;GO:0010467;GO:1901564;GO:0005622;GO:0009987;GO:0043227;GO:0071840;GO:0006790;GO:0046872;GO:0043167;GO:0016043;GO:0051536;GO:0043233;GO:0043231;GO:0044444;GO:0051540;GO:0043229;GO:0044422;GO:0043169;GO:0031163;GO:0140104;GO:0044237;GO:0044446;GO:0051537;GO:0016530;GO:0005575;GO:0046914;GO:0003674;GO:0005829;GO:…	K13628	-	virNOG21113	P	sp|Q9XIK3|ISCAP_ARATH Iron-sulfur assembly protein IscA, chloroplastic OS=Arabidopsis thaliana OX=3702 GN=ISCA PE=2 SV=2	XP_024177417.1 iron-sulfur assembly protein IscA, chloroplastic [Rosa chinensis] &gt;PRQ49019.1 putative FeS cluster insertion protein [Rosa chinensis]
TRINITY_DN2132_c0_g1	283.926	96.2493	471.602	4.8998	2.29272	2.00099e-08	1.97927e-06	1159	GO:0034641;GO:0050794;GO:0010468;GO:0044249;GO:1901576;GO:0046483;GO:0018130;GO:0035556;GO:1901362;GO:0048511;GO:0023052;GO:0019438;GO:0043229;GO:0050789;GO:0090304;GO:0009889;GO:0044271;GO:0043231;GO:0042221;GO:0005622;GO:0009987;GO:0043227;GO:0051716;GO:0051252;GO:0009735;GO:0071310;GO:0009725;GO:0006807;GO:0000160;GO:0007154;GO:0065007;GO:0016070;GO:0009059;GO:0010467;GO:0034654;GO:0006139;GO:…	K14492	PF00072	virNOG20672;KOG1601	K	sp|Q4GZK7|ORR4_ORYSI Two-component response regulator ORR4 OS=Oryza sativa subsp. indica OX=39946 GN=RR4 PE=2 SV=1	ATP16773.1 two-component response regulator 9 [Rosa hybrid cultivar]
TRINITY_DN550_c0_g1	967.133	1427.13	507.141	0.355359	-1.49265	2.02762e-08	2.00028e-06	3395	GO:0008152;GO:0050793;GO:0048831;GO:0005829;GO:0005575;GO:0003674;GO:0065007;GO:0080044;GO:0016757;GO:0005634;GO:0005622;GO:0043227;GO:0051239;GO:0043231;GO:0005623;GO:0048580;GO:0005737;GO:2000026;GO:0050789;GO:2000241;GO:0008150;GO:0080043;GO:0044444;GO:0044424;GO:0046527;GO:0043229;GO:0008194;GO:0035251;GO:0009909;GO:0044464;GO:0016758;GO:0043226;GO:0003824;GO:0016740	-	PF00201	virNOG03216;NOG124717	SGC	sp|O64732|U87A1_ARATH UDP-glycosyltransferase 87A1 OS=Arabidopsis thaliana OX=3702 GN=UGT87A1 PE=2 SV=1	RXH84926.1 hypothetical protein DVH24_041694 [Malus domestica]
TRINITY_DN5914_c0_g1	838.124	429.714	1246.53	2.90085	1.53648	2.03665e-08	2.00386e-06	1291	-	-	-	virNOG21254	S	-	XP_024183134.1 uncharacterized protein LOC112188276 [Rosa chinensis] &gt;XP_040369773.1 uncharacterized protein LOC112188276 [Rosa chinensis] &gt;PRQ48150.1 hypothetical protein RchiOBHm_Chr2g0107481 [Rosa chinensis]
TRINITY_DN6256_c0_g1	1242	2204.5	279.5	0.126786	-2.97954	2.10053e-08	2.06124e-06	2513	GO:0009987;GO:0044275;GO:0016021;GO:0044262;GO:1901575;GO:0003674;GO:0031224;GO:0016798;GO:0005575;GO:0016020;GO:0031225;GO:0044237;GO:0009056;GO:0016787;GO:0005886;GO:0008152;GO:0004555;GO:0046352;GO:0005993;GO:0071944;GO:0005991;GO:0004553;GO:0003824;GO:0044464;GO:0009313;GO:0009311;GO:0016052;GO:0044425;GO:0008150;GO:0044238;GO:0015927;GO:0005984;GO:0005623;GO:0044248;GO:0005975;GO:0071704	K01194	PF01204	virNOG11551	G	sp|Q9FWC1|TRE_ORYSJ Probable trehalase OS=Oryza sativa subsp. japonica OX=39947 GN=Os10g0521000 PE=2 SV=1	XP_024174217.1 probable trehalase [Rosa chinensis] &gt;PRQ16633.1 putative alpha,alpha-trehalase [Rosa chinensis]
TRINITY_DN3583_c0_g1	1076.18	1582.84	569.517	0.359807	-1.47471	2.21378e-08	2.16664e-06	1878	GO:0005548;GO:0006810;GO:0043226;GO:0006811;GO:0016818;GO:0005737;GO:0005623;GO:0051179;GO:0008150;GO:0044424;GO:0000166;GO:0061024;GO:0005488;GO:0034204;GO:0044431;GO:0016192;GO:0036094;GO:0043492;GO:1901265;GO:1901363;GO:0016462;GO:0003674;GO:0097035;GO:0006820;GO:0017076;GO:0043168;GO:0006900;GO:0003824;GO:0065008;GO:0033036;GO:0030554;GO:0015914;GO:0032555;GO:0071702;GO:0044422;GO:0044444;GO:…	K01530	PF16212	virNOG02917	P	sp|Q9LI83|ALA10_ARATH Phospholipid-transporting ATPase 10 OS=Arabidopsis thaliana OX=3702 GN=ALA10 PE=3 SV=1	XP_004297163.1 PREDICTED: putative phospholipid-transporting ATPase 9 [Fragaria vesca subsp. vesca]
TRINITY_DN55165_c0_g1	46.6444	6.63378	86.6551	13.0627	3.70738	2.27953e-08	2.22512e-06	2161	GO:0009605;GO:0009624;GO:0009607;GO:0006082;GO:0071702;GO:1901618;GO:0050789;GO:0010876;GO:0051707;GO:0033036;GO:0050794;GO:0071944;GO:0006869;GO:0051704;GO:0022857;GO:0006820;GO:0015850;GO:0031224;GO:0046942;GO:0008514;GO:0008152;GO:0015318;GO:0005886;GO:0071941;GO:0005215;GO:0015711;GO:0005319;GO:0098656;GO:0015718;GO:0051234;GO:0009987;GO:0043207;GO:0046864;GO:0065007;GO:0055085;GO:0042128;GO:…	K14638	PF00854	virNOG16953	E	sp|Q8VYE4|PTR12_ARATH Protein NRT1/ PTR FAMILY 4.5 OS=Arabidopsis thaliana OX=3702 GN=NPF4.5 PE=2 SV=1	XP_024190920.1 protein NRT1/ PTR FAMILY 4.5 [Rosa chinensis] &gt;PRQ42540.1 putative proton-dependent oligopeptide transporter family, major facilitator superfamily [Rosa chinensis]
TRINITY_DN62210_c0_g1	339.881	112.121	567.641	5.06274	2.33992	2.34628e-08	2.28427e-06	1700	GO:0071493;GO:0016298;GO:0009507;GO:0008150;GO:0016788;GO:0044238;GO:0043229;GO:0044424;GO:0004620;GO:0044444;GO:0016042;GO:0043231;GO:0010224;GO:0071704;GO:0009411;GO:0005623;GO:0005737;GO:0104004;GO:0003824;GO:0044464;GO:0043226;GO:0009416;GO:0071482;GO:0006629;GO:0009314;GO:0003674;GO:0005575;GO:0009650;GO:0009628;GO:0071214;GO:0034644;GO:0008152;GO:0009536;GO:0009056;GO:0016787;GO:0050896;GO:…	-	PF01764	virNOG10005	I	sp|Q9SJI7|PLA20_ARATH Phospholipase A1-IIdelta OS=Arabidopsis thaliana OX=3702 GN=At2g42690 PE=1 SV=1	XP_024180379.1 phospholipase A1-IIdelta [Rosa chinensis]
TRINITY_DN937_c2_g2	86.4332	164.932	7.93403	0.0481048	-4.37768	2.56303e-08	2.48307e-06	751	-	-	-	-	-	-	XP_024159875.1 uncharacterized protein LOC112167139 [Rosa chinensis] &gt;PRQ30946.1 hypothetical protein RchiOBHm_Chr5g0030101 [Rosa chinensis]
TRINITY_DN5000_c0_g1	2044.69	1115.94	2973.44	2.66452	1.41388	2.56879e-08	2.48307e-06	2543	GO:0008152;GO:0019424;GO:0010629;GO:2001141;GO:0080090;GO:0031323;GO:0055114;GO:0009526;GO:0006725;GO:0036385;GO:0009058;GO:0009628;GO:0009570;GO:0042646;GO:0065007;GO:0020037;GO:0009890;GO:1902679;GO:0043167;GO:0016043;GO:0051252;GO:0046872;GO:0010558;GO:0016491;GO:0051172;GO:0005507;GO:0005622;GO:0005576;GO:0043231;GO:0009409;GO:0051536;GO:0003676;GO:0043169;GO:0006323;GO:0031967;GO:0009532;GO:…	K00392	PF03460;PF01077	virNOG02703	P	sp|Q75NZ0|SIR_PEA Sulfite reductase [ferredoxin], chloroplastic OS=Pisum sativum OX=3888 GN=SIR PE=1 SV=2	XP_004291778.1 PREDICTED: sulfite reductase [ferredoxin], chloroplastic [Fragaria vesca subsp. vesca]
TRINITY_DN2801_c0_g1	684.795	1183.02	186.57	0.157706	-2.66469	2.57056e-08	2.48307e-06	3166	GO:0044444;GO:0023052;GO:0043229;GO:0050789;GO:0050794;GO:0043200;GO:0008066;GO:0006816;GO:0007215;GO:0031224;GO:0005886;GO:0051716;GO:0070588;GO:0098660;GO:0042221;GO:0051234;GO:0009987;GO:0043227;GO:0022836;GO:0004970;GO:0005261;GO:0008150;GO:0070838;GO:0015276;GO:0044424;GO:0046873;GO:0022890;GO:0006811;GO:0005230;GO:0005737;GO:0005623;GO:0071230;GO:0051179;GO:0043226;GO:0022835;GO:0006810;GO:…	K05387	PF00497;PF00060;PF01094	virNOG11178	T	sp|Q8LGN0|GLR27_ARATH Glutamate receptor 2.7 OS=Arabidopsis thaliana OX=3702 GN=GLR2.7 PE=2 SV=3	XP_004309894.2 PREDICTED: glutamate receptor 2.7-like [Fragaria vesca subsp. vesca]
TRINITY_DN8755_c0_g1	852.007	377.443	1326.57	3.51462	1.81337	2.60537e-08	2.51015e-06	525	-	-	-	-	-	-	PRQ40465.1 hypothetical protein RchiOBHm_Chr4g0436321 [Rosa chinensis]
TRINITY_DN10643_c0_g1	2945.27	4206.18	1684.35	0.400445	-1.32032	2.62197e-08	2.5196e-06	1401	GO:0005622;GO:0043227;GO:0016021;GO:0032586;GO:0005488;GO:0098588;GO:0009705;GO:0003723;GO:0097159;GO:0005575;GO:0031224;GO:0003674;GO:0031090;GO:0098805;GO:1901363;GO:0016020;GO:0005783;GO:0005789;GO:0044446;GO:0000325;GO:0098827;GO:0005773;GO:0005886;GO:0000322;GO:0005774;GO:0071944;GO:0043226;GO:0044464;GO:0012505;GO:0044437;GO:0044444;GO:0000326;GO:0044424;GO:0042175;GO:0043229;GO:0044422;GO:…	-	PF00168	virNOG21164;virNOG40658;virNOG11674	R	sp|O04133|SRC2_SOYBN Protein SRC2 OS=Glycine max OX=3847 GN=SRC2 PE=2 SV=1	XP_024196885.1 protein SRC2 [Rosa chinensis] &gt;PRQ39161.1 putative C2 domain-containing protein [Rosa chinensis]
TRINITY_DN704_c1_g1	615.958	917.553	314.363	0.34261	-1.54536	2.64418e-08	2.53438e-06	1501	GO:0017076;GO:0003924;GO:0043168;GO:0033036;GO:0017111;GO:0003824;GO:0015031;GO:0032555;GO:0071702;GO:0043231;GO:0044444;GO:0043229;GO:0016197;GO:0005525;GO:0048193;GO:0032549;GO:0051234;GO:0005622;GO:0032553;GO:0006891;GO:0043227;GO:0001883;GO:0043167;GO:0046907;GO:0016787;GO:0006890;GO:0097159;GO:0032550;GO:0008104;GO:0051641;GO:0012505;GO:0051649;GO:0006810;GO:0042147;GO:0044464;GO:0043226;GO:…	-	PF16913	virNOG03972	S	sp|Q9LPF6|PUP11_ARATH Probable purine permease 11 OS=Arabidopsis thaliana OX=3702 GN=PUP11 PE=1 SV=1	XP_024192222.1 probable purine permease 11 isoform X1 [Rosa chinensis] &gt;PRQ57046.1 putative purine permease, plant [Rosa chinensis]
TRINITY_DN8171_c1_g1	125.556	31.4384	219.673	6.9874	2.80476	2.67246e-08	2.55489e-06	1482	GO:0001101;GO:0005623;GO:0050789;GO:0009719;GO:0008150;GO:0023052;GO:0071396;GO:0033993;GO:0044464;GO:0071229;GO:0009738;GO:0071944;GO:0097306;GO:0032870;GO:0050794;GO:1901701;GO:0005886;GO:0071215;GO:0010033;GO:0050896;GO:0016020;GO:0007165;GO:0005575;GO:0009737;GO:0097305;GO:0071495;GO:0070887;GO:0007154;GO:1901700;GO:0065007;GO:0009725;GO:0071310;GO:0051716;GO:0009755;GO:0009987;GO:0042221	-	-	virNOG23202;COG1266	TR	sp|Q84JK8|MAKR6_ARATH Probable membrane-associated kinase regulator 6 OS=Arabidopsis thaliana OX=3702 GN=MAKR6 PE=2 SV=1	XP_024170979.1 probable membrane-associated kinase regulator 6 [Rosa chinensis] &gt;PRQ60290.1 hypothetical protein RchiOBHm_Chr1g0379591 [Rosa chinensis]
TRINITY_DN1798_c0_g1	282.009	93.9806	470.038	5.00143	2.32234	2.71985e-08	2.59351e-06	1546	-	-	PF00403	virNOG19097	P	sp|Q9C5D3|HIP7_ARATH Heavy metal-associated isoprenylated plant protein 7 OS=Arabidopsis thaliana OX=3702 GN=HIPP07 PE=1 SV=1	XP_024158849.1 heavy metal-associated isoprenylated plant protein 7 [Rosa chinensis] &gt;PRQ28214.1 putative heavy metal-associated domain, HMA [Rosa chinensis]
TRINITY_DN211_c0_g1	6463.9	9252.15	3675.65	0.397275	-1.33179	2.7433e-08	2.60916e-06	1786	-	-	PF07859	virNOG11617;virNOG06143	V	sp|Q9SMN0|CXE12_ARATH Probable carboxylesterase 12 OS=Arabidopsis thaliana OX=3702 GN=CXE12 PE=1 SV=1	XP_004294833.1 PREDICTED: probable carboxylesterase 12 [Fragaria vesca subsp. vesca]
TRINITY_DN5672_c0_g1	4075.1	2250.93	5899.26	2.62081	1.39001	2.77371e-08	2.63134e-06	3704	GO:0006807;GO:0003723;GO:0005488;GO:0003729;GO:0009987;GO:0043167;GO:0046872;GO:1901360;GO:0016787;GO:0044237;GO:0008152;GO:0003677;GO:0006725;GO:0003674;GO:0097159;GO:0006139;GO:1901363;GO:0043170;GO:0034641;GO:0003824;GO:0046483;GO:0090304;GO:0003676;GO:0090305;GO:0071704;GO:0004518;GO:0043169;GO:0044238;GO:0008150;GO:0016788	-	PF00076;PF00642	virNOG03149	R	sp|Q0D3J9|C3H53_ORYSJ Zinc finger CCCH domain-containing protein 53 OS=Oryza sativa subsp. japonica OX=39947 GN=Os07g0682400 PE=2 SV=1	XP_040371697.1 zinc finger CCCH domain-containing protein 53 isoform X3 [Rosa chinensis]
TRINITY_DN6259_c0_g1	406.075	136.208	675.942	4.96255	2.31108	2.93671e-08	2.77886e-06	749	-	-	-	virNOG24034	S	sp|O81208|OHP1_ARATH Light-harvesting complex-like protein OHP1, chloroplastic OS=Arabidopsis thaliana OX=3702 GN=OHP1 PE=1 SV=1	XP_024189857.1 light-harvesting complex-like protein OHP1, chloroplastic [Rosa chinensis] &gt;PRQ43218.1 putative chlorophyll a/b binding protein [Rosa chinensis]
TRINITY_DN10154_c0_g1	244.26	47.9003	440.619	9.19868	3.20143	2.95295e-08	2.78712e-06	1457	GO:0010487;GO:0048869;GO:0051234;GO:0009987;GO:0005622;GO:1901564;GO:0065007;GO:0048856;GO:0006807;GO:0009058;GO:0008152;GO:0016765;GO:0044249;GO:1901576;GO:0003824;GO:0065008;GO:0044106;GO:0034641;GO:0009888;GO:0009309;GO:0042401;GO:0032502;GO:0006596;GO:0009308;GO:0044271;GO:0016768;GO:0010817;GO:0048759;GO:1905177;GO:0010089;GO:0009914;GO:0005575;GO:0006576;GO:0003674;GO:0006595;GO:0044237;GO:…	K18787	PF17284;PF01564	virNOG03917	E	sp|Q9S7X6|ACL5_ARATH Thermospermine synthase ACAULIS5 OS=Arabidopsis thaliana OX=3702 GN=ACL5 PE=1 SV=1	XP_024167852.1 thermospermine synthase ACAULIS5 [Rosa chinensis] &gt;PRQ28026.1 putative spermidine synthase [Rosa chinensis]
TRINITY_DN319_c0_g1	33840.6	57277	10404.1	0.181645	-2.46081	3.02865e-08	2.85131e-06	4720	-	-	PF07714;PF00954;PF11883;PF08276	COG0515;virNOG02323	T	sp|O81832|Y4729_ARATH G-type lectin S-receptor-like serine/threonine-protein kinase At4g27290 OS=Arabidopsis thaliana OX=3702 GN=At4g27290 PE=3 SV=4	XP_040362118.1 G-type lectin S-receptor-like serine/threonine-protein kinase At4g27290 isoform X1 [Rosa chinensis] &gt;XP_040362119.1 G-type lectin S-receptor-like serine/threonine-protein kinase At4g27290 isoform X1 [Rosa chinensis]
TRINITY_DN950_c0_g1	2126.39	3315.98	936.79	0.282508	-1.82364	3.05318e-08	2.86713e-06	2051	GO:0008152;GO:0098827;GO:0055114;GO:0009835;GO:0031224;GO:0009058;GO:0097159;GO:0016705;GO:0007275;GO:0048731;GO:0020037;GO:0048856;GO:0043167;GO:0046872;GO:0043227;GO:0016491;GO:0005622;GO:0043231;GO:0044432;GO:0016709;GO:0043169;GO:0007568;GO:0044422;GO:0031984;GO:0032502;GO:0043229;GO:0022414;GO:0044444;GO:0003006;GO:0003824;GO:0048608;GO:0061458;GO:0044446;GO:0005789;GO:0004497;GO:0005783;GO:…	-	PF00067	virNOG09037	Q	sp|H2DH18|C7A12_PANGI Cytochrome P450 CYP736A12 OS=Panax ginseng OX=4054 PE=2 SV=1	XP_024172812.1 cytochrome P450 CYP736A12 [Rosa chinensis] &gt;PRQ16525.1 putative cytochrome P450 [Rosa chinensis]
TRINITY_DN3381_c0_g1	3939.76	2195.15	5684.37	2.58952	1.37268	3.0709e-08	2.87041e-06	3745	GO:0097159;GO:0005575;GO:0003674;GO:0009058;GO:1901363;GO:0043604;GO:0006412;GO:0044237;GO:0034645;GO:0003746;GO:0008152;GO:0006414;GO:0008135;GO:1901564;GO:0044267;GO:0009987;GO:0005622;GO:0006518;GO:0005488;GO:0019538;GO:0006807;GO:0003723;GO:0009059;GO:0010467;GO:0044424;GO:0044238;GO:0008150;GO:0005737;GO:0003676;GO:0005623;GO:0071704;GO:0044271;GO:0034641;GO:0044260;GO:0044464;GO:0044249;GO:…	K02357	PF00575;PF00889	virNOG01662	J	sp|Q9SZD6|PETS_ARATH Polyprotein of EF-Ts, chloroplastic OS=Arabidopsis thaliana OX=3702 GN=PETs PE=1 SV=1	XP_024180277.1 polyprotein of EF-Ts, chloroplastic [Rosa chinensis] &gt;XP_040371686.1 polyprotein of EF-Ts, chloroplastic [Rosa chinensis] &gt;XP_040371687.1 polyprotein of EF-Ts, chloroplastic [Rosa chinensis] &gt;PRQ46647.1 putative translation elongation factor EFTs/EF1B, nucleic acid-binding protein [Rosa chinensis]
TRINITY_DN1248_c1_g2	2283.04	1260.82	3305.26	2.62152	1.3904	3.07215e-08	2.87041e-06	2527	GO:0051716;GO:0043227;GO:0009987;GO:0042221;GO:0009737;GO:0009059;GO:0006807;GO:0006139;GO:0097159;GO:2000034;GO:0034645;GO:0003700;GO:0009968;GO:0010476;GO:0010468;GO:0050794;GO:0034641;GO:0033993;GO:0018130;GO:0048519;GO:0043229;GO:0019438;GO:0023052;GO:0071396;GO:0009938;GO:0009739;GO:0009889;GO:0010187;GO:0071236;GO:0090304;GO:0050789;GO:0010648;GO:1901360;GO:0042538;GO:0009651;GO:0097305;GO:…	K14494	PF03514;PF12041	virNOG02726	K	sp|Q84TQ7|GAI_GOSHI DELLA protein GAI OS=Gossypium hirsutum OX=3635 GN=GAI PE=2 SV=1	XP_007214956.1 DELLA protein GAI [Prunus persica] &gt;ONI17494.1 hypothetical protein PRUPE_3G162500 [Prunus persica]
TRINITY_DN6070_c0_g1	841.98	444.337	1239.62	2.78982	1.48017	3.13984e-08	2.92628e-06	1743	-	-	PF11250	virNOG13109	S	-	PRQ32372.1 putative The fantastic four family protein [Rosa chinensis] &gt;PRQ32434.1 putative The fantastic four family protein [Rosa chinensis]
TRINITY_DN41057_c0_g1	22.924	45.2533	0.594669	0.0131409	-6.24979	3.18551e-08	2.9614e-06	1019	-	K01365	PF00112	virNOG04274	O	sp|P25803|CYSEP_PHAVU Vignain OS=Phaseolus vulgaris OX=3885 PE=2 SV=2	XP_024198014.1 zingipain-1 [Rosa chinensis] &gt;PRQ29112.1 putative actinidain [Rosa chinensis]
TRINITY_DN3633_c0_g1	21009.3	11764.6	30254.1	2.57163	1.36268	3.19619e-08	2.96391e-06	3030	GO:0044237;GO:0044446;GO:0005575;GO:0003674;GO:0016020;GO:0042651;GO:0005488;GO:0016744;GO:0019253;GO:0005737;GO:0044435;GO:0005623;GO:0071704;GO:0044434;GO:0009535;GO:0044424;GO:0044238;GO:0008150;GO:0009534;GO:0009507;GO:0043226;GO:0044464;GO:0016740;GO:0031976;GO:0009536;GO:0008152;GO:0055035;GO:0015979;GO:0009579;GO:0009058;GO:0044436;GO:0016051;GO:0005622;GO:0009987;GO:0043227;GO:0046872;GO:…	K00615	PF00456	virNOG00884	G	sp|Q8RWV0|TKTC1_ARATH Transketolase-1, chloroplastic OS=Arabidopsis thaliana OX=3702 GN=TKL-1 PE=1 SV=1	RXH93503.1 hypothetical protein DVH24_014079 [Malus domestica]
TRINITY_DN6041_c0_g1	14279.6	7847.46	20711.8	2.63929	1.40015	3.32124e-08	3.06505e-06	2201	GO:0031977;GO:0044434;GO:0004324;GO:0009617;GO:0008266;GO:0005623;GO:0044435;GO:0005737;GO:0044425;GO:0031975;GO:0009507;GO:0009534;GO:0008150;GO:0045156;GO:0044424;GO:0009535;GO:0098542;GO:0009941;GO:0006950;GO:0048046;GO:0044464;GO:0043226;GO:0006091;GO:0044446;GO:0044237;GO:0050896;GO:0042651;GO:0016020;GO:1901363;GO:0003674;GO:0098796;GO:0005575;GO:0005515;GO:0005488;GO:0022900;GO:0043231;GO:…	K02641	-	virNOG05776	C	sp|P41343|FENR_MESCR Ferredoxin--NADP reductase, chloroplastic OS=Mesembryanthemum crystallinum OX=3544 GN=PETH PE=2 SV=1	XP_004287805.1 PREDICTED: ferredoxin--NADP reductase, leaf isozyme, chloroplastic [Fragaria vesca subsp. vesca]
TRINITY_DN2404_c0_g1	2411.2	1322.86	3499.53	2.64542	1.4035	3.32179e-08	3.06505e-06	2025	GO:0044464;GO:0043226;GO:0005506;GO:0003824;GO:0012505;GO:0044444;GO:0044424;GO:0042175;GO:0043229;GO:0008150;GO:0044422;GO:0031984;GO:0044425;GO:0043169;GO:0005623;GO:0005737;GO:0044432;GO:0043231;GO:0046906;GO:0016491;GO:0005622;GO:0043227;GO:0016021;GO:0046872;GO:0043167;GO:0005488;GO:0020037;GO:0048037;GO:0016705;GO:0046914;GO:0005575;GO:0097159;GO:0031224;GO:0003674;GO:0055114;GO:0016020;GO:…	-	PF00067	COG2124;virNOG01984	Q	sp|P98188|C94A2_VICSA Cytochrome P450 94A2 OS=Vicia sativa OX=3908 GN=CYP94A2 PE=2 SV=1	XP_024173363.1 cytochrome P450 94B3 [Rosa chinensis]
TRINITY_DN7159_c0_g1	316.112	148.035	484.188	3.27076	1.70963	3.37064e-08	3.10241e-06	2862	GO:0050789;GO:0009733;GO:0023052;GO:0071365;GO:0009719;GO:0008150;GO:0050794;GO:0032870;GO:0050896;GO:0010033;GO:0007165;GO:0071310;GO:0009725;GO:0065007;GO:0007154;GO:0071495;GO:0070887;GO:0009734;GO:0042221;GO:0009987;GO:0009755;GO:0051716	K14488	-	virNOG24056;virNOG24497	SR	sp|P33080|AX10A_SOYBN Auxin-induced protein X10A OS=Glycine max OX=3847 PE=2 SV=1	VVA22036.1 PREDICTED: auxin-induced [Prunus dulcis]
TRINITY_DN1342_c1_g1	2836.39	1600.97	4071.8	2.54334	1.34672	3.49643e-08	3.21022e-06	2608	GO:0008150;GO:0030599;GO:0044238;GO:0044092;GO:0016052;GO:0045229;GO:0045490;GO:0071704;GO:0046910;GO:0005623;GO:0044464;GO:0043170;GO:0005976;GO:0045488;GO:0003674;GO:0005575;GO:0045330;GO:0044237;GO:0009056;GO:0071554;GO:0071555;GO:1901575;GO:0016788;GO:0004857;GO:0005576;GO:0009057;GO:0000272;GO:0065009;GO:0044248;GO:0005975;GO:0003824;GO:0005618;GO:0071944;GO:0030234;GO:0043086;GO:0042545;GO:…	K01051	PF01095;PF04043	virNOG04376	R	sp|O49298|PME6_ARATH Probable pectinesterase/pectinesterase inhibitor 6 OS=Arabidopsis thaliana OX=3702 GN=PME6 PE=2 SV=1	XP_024193239.1 pectinesterase [Rosa chinensis] &gt;PRQ41120.1 putative pectinesterase [Rosa chinensis]
TRINITY_DN1669_c0_g3	433.527	164.409	702.645	4.27375	2.0955	3.53008e-08	3.23311e-06	1564	GO:0031224;GO:0006793;GO:0097159;GO:0016772;GO:0008152;GO:0005886;GO:0032553;GO:1901564;GO:0032559;GO:0009987;GO:0043167;GO:0004674;GO:0006807;GO:0030246;GO:0005524;GO:0006464;GO:0032555;GO:0030554;GO:0005516;GO:0071944;GO:0043412;GO:0003824;GO:0043168;GO:0017076;GO:0016301;GO:0006468;GO:0003674;GO:0097367;GO:0005575;GO:1901265;GO:1901363;GO:0016020;GO:0008144;GO:0044237;GO:0036094;GO:0004672;GO:…	K01061	PF01738	virNOG00490	R	sp|Q96DG6|CMBL_HUMAN Carboxymethylenebutenolidase homolog OS=Homo sapiens OX=9606 GN=CMBL PE=1 SV=1	XP_011464745.1 PREDICTED: carboxymethylenebutenolidase homolog isoform X1 [Fragaria vesca subsp. vesca]
TRINITY_DN1274_c0_g1	229.504	95.5077	363.499	3.80597	1.92826	3.59044e-08	3.2803e-06	1472	-	-	-	virNOG12954	S	-	XP_024189025.1 uncharacterized protein LOC112193183 isoform X1 [Rosa chinensis] &gt;PRQ42051.1 hypothetical protein RchiOBHm_Chr3g0453431 [Rosa chinensis]
TRINITY_DN69661_c0_g1	221.265	93.85	348.681	3.7153	1.89348	3.61222e-08	3.29209e-06	1885	GO:0005783;GO:0050896;GO:0010033;GO:0006457;GO:0034605;GO:0005575;GO:0003674;GO:0009266;GO:0055044;GO:0016020;GO:0005488;GO:0005515;GO:0070887;GO:0005737;GO:0005623;GO:0006986;GO:0035967;GO:0034620;GO:0044424;GO:0008150;GO:0012505;GO:0006950;GO:0043226;GO:0044464;GO:0035966;GO:0005911;GO:0005886;GO:0009506;GO:0009628;GO:0071310;GO:0070417;GO:0033554;GO:0042221;GO:0043207;GO:0005622;GO:0009987;GO:…	-	-	virNOG10584	S	sp|Q9LVA0|BAG7_ARATH BAG family molecular chaperone regulator 7 OS=Arabidopsis thaliana OX=3702 GN=BAG7 PE=1 SV=1	XP_004307809.1 PREDICTED: BAG family molecular chaperone regulator 7 [Fragaria vesca subsp. vesca]
TRINITY_DN282_c0_g1	384.639	185.887	583.391	3.13841	1.65003	3.68878e-08	3.35362e-06	2674	GO:0003824;GO:0043168;GO:0017076;GO:0044422;GO:0031984;GO:0043229;GO:0044444;GO:0043231;GO:0044432;GO:0032555;GO:0043167;GO:0001883;GO:0043227;GO:0032553;GO:0005622;GO:0032549;GO:0005525;GO:0031224;GO:0097159;GO:0032550;GO:0098827;GO:0016787;GO:0043226;GO:0044464;GO:0012505;GO:0044425;GO:0035639;GO:0042175;GO:0044424;GO:0001882;GO:0005737;GO:0005623;GO:0016021;GO:0000166;GO:0005488;GO:1901363;GO:…	-	PF20428;PF05879	virNOG01264	R	sp|Q9FKE9|RHD32_ARATH Protein ROOT HAIR DEFECTIVE 3 homolog 2 OS=Arabidopsis thaliana OX=3702 GN=At5g45160 PE=2 SV=1	ONI11430.1 hypothetical protein PRUPE_4G106400 [Prunus persica]
TRINITY_DN4633_c0_g1	5947.14	8516.63	3377.65	0.396595	-1.33426	3.70417e-08	3.35938e-06	2155	GO:0044446;GO:0050896;GO:0003674;GO:0031090;GO:0005575;GO:0055044;GO:0016020;GO:0048878;GO:0030001;GO:0015075;GO:0098588;GO:0005794;GO:0010038;GO:0016021;GO:0051179;GO:0009617;GO:0005737;GO:0005623;GO:0022890;GO:0046873;GO:0006811;GO:0019222;GO:0044424;GO:0044437;GO:0098542;GO:0044425;GO:0008150;GO:0098655;GO:0006950;GO:0034220;GO:0012505;GO:0006810;GO:0010035;GO:0043226;GO:0044464;GO:0098771;GO:…	K12347	PF01566	virNOG00762	P	sp|Q9SNV9|NRAM3_ARATH Metal transporter Nramp3 OS=Arabidopsis thaliana OX=3702 GN=NRAMP3 PE=1 SV=2	XP_004287980.1 PREDICTED: metal transporter Nramp3 [Fragaria vesca subsp. vesca]
TRINITY_DN9669_c0_g1	888.72	479.686	1297.75	2.70543	1.43586	3.73173e-08	3.37613e-06	1151	GO:0055044;GO:0016020;GO:0031225;GO:0009506;GO:0005575;GO:0031224;GO:0005886;GO:0005911;GO:0050896;GO:0051607;GO:0046658;GO:0016021;GO:0006952;GO:0043207;GO:0044459;GO:0008150;GO:0009605;GO:0044425;GO:0098542;GO:0009615;GO:0009607;GO:0005623;GO:0031226;GO:0030054;GO:0044464;GO:0051707;GO:0071944;GO:0002376;GO:0002252;GO:0006950;GO:0051704	-	-	virNOG16101	S	sp|Q9SRN0|NHL1_ARATH NDR1/HIN1-like protein 1 OS=Arabidopsis thaliana OX=3702 GN=NHL1 PE=2 SV=1	XP_024188943.1 NDR1/HIN1-like protein 1 [Rosa chinensis] &gt;PRQ44117.1 putative Late embryogenesis abundant protein, LEA-14 [Rosa chinensis]
TRINITY_DN5557_c0_g1	237.49	99.8287	375.151	3.75794	1.90994	3.75098e-08	3.38528e-06	2024	GO:0036094;GO:0044237;GO:1901605;GO:0044446;GO:0008144;GO:1901265;GO:1901363;GO:0005575;GO:1901607;GO:0097367;GO:0003674;GO:0000166;GO:0006520;GO:0016757;GO:0005488;GO:1901360;GO:0003879;GO:0043436;GO:0044434;GO:0071704;GO:0044283;GO:0044281;GO:0005623;GO:0044435;GO:0005737;GO:0008150;GO:0035639;GO:0044238;GO:0009507;GO:0044424;GO:1901566;GO:0044464;GO:0043226;GO:0016740;GO:0009536;GO:0008152;GO:…	K00765	PF01634;PF08029	virNOG09156	E	sp|Q9S762|HIS1A_ARATH ATP phosphoribosyltransferase 1, chloroplastic OS=Arabidopsis thaliana OX=3702 GN=HISN1A PE=1 SV=1	XP_024196785.1 ATP phosphoribosyltransferase 1, chloroplastic [Rosa chinensis] &gt;PRQ55134.1 putative ATP phosphoribosyltransferase [Rosa chinensis]
TRINITY_DN1892_c0_g1	1824.04	2630.25	1017.83	0.38697	-1.36971	3.79687e-08	3.41838e-06	3117	-	-	PF00954;PF07714;PF11883;PF08276;PF01453	virNOG27519;virNOG02323;euNOG31738	T	sp|O81832|Y4729_ARATH G-type lectin S-receptor-like serine/threonine-protein kinase At4g27290 OS=Arabidopsis thaliana OX=3702 GN=At4g27290 PE=3 SV=4	XP_024160059.1 G-type lectin S-receptor-like serine/threonine-protein kinase At4g27290 [Rosa chinensis] &gt;XP_024160060.1 G-type lectin S-receptor-like serine/threonine-protein kinase At4g27290 [Rosa chinensis] &gt;XP_024160061.1 G-type lectin S-receptor-like serine/threonine-protein kinase At4g27290 [Rosa chinensis] &gt;XP_024160062.1 G-type lectin S-receptor-like serine/threonine-protein kinas…
TRINITY_DN6250_c0_g1	241.597	102.779	380.415	3.7013	1.88803	3.84481e-08	3.45316e-06	2097	GO:0009570;GO:0031969;GO:0043227;GO:0005622;GO:0051234;GO:0032991;GO:0009579;GO:0055035;GO:0009536;GO:0098807;GO:0031976;GO:0008104;GO:0044436;GO:0009526;GO:0015031;GO:0033036;GO:0043231;GO:0034357;GO:0071702;GO:0044422;GO:0031984;GO:0043229;GO:0031967;GO:0009532;GO:0044444;GO:0045184;GO:0015833;GO:0042170;GO:0044446;GO:0009528;GO:0016020;GO:0042651;GO:0031090;GO:0098796;GO:0005575;GO:0006810;GO:…	-	PF13460	virNOG09565	G	sp|Q8SKU2|TIC62_PEA Protein TIC 62, chloroplastic OS=Pisum sativum OX=3888 GN=TIC62 PE=1 SV=2	XP_004289691.1 PREDICTED: protein TIC 62, chloroplastic [Fragaria vesca subsp. vesca]
TRINITY_DN4990_c0_g1	280.817	433.917	127.718	0.294338	-1.76446	4.01008e-08	3.58526e-06	1103	-	K09775	PF02681	virNOG18964	S	sp|O32107|YUID_BACSU Uncharacterized membrane protein YuiD OS=Bacillus subtilis (strain 168) OX=224308 GN=yuiD PE=4 SV=1	XP_004310049.1 PREDICTED: uncharacterized protein LOC101299153 [Fragaria vesca subsp. vesca]
TRINITY_DN6248_c0_g1	218.149	94.2155	342.082	3.63084	1.86031	4.01122e-08	3.58526e-06	2259	GO:0007166;GO:0030554;GO:0050789;GO:0032555;GO:0007178;GO:0023052;GO:0006468;GO:0017076;GO:0016301;GO:0043168;GO:0003824;GO:0043412;GO:0071944;GO:0050794;GO:0019199;GO:0008152;GO:0005886;GO:0016772;GO:0006793;GO:0097159;GO:0031224;GO:0065007;GO:0007154;GO:0005524;GO:0006464;GO:0006807;GO:0051716;GO:0043167;GO:0004674;GO:0032559;GO:0009987;GO:1901564;GO:0032553;GO:0004675;GO:0071704;GO:0016310;GO:…	-	PF08263;PF12799;PF00069	virNOG12363;virNOG11222	T	sp|Q8W4S5|Y5371_ARATH Probable LRR receptor-like serine/threonine-protein kinase At5g63710 OS=Arabidopsis thaliana OX=3702 GN=At5g63710 PE=1 SV=1	XP_024189582.1 probable LRR receptor-like serine/threonine-protein kinase At5g63710 isoform X1 [Rosa chinensis]
TRINITY_DN490_c0_g1	6588.19	10261.2	2915.22	0.284102	-1.81552	4.32029e-08	3.85223e-06	1379	GO:0019222;GO:0009644;GO:0044424;GO:0009535;GO:0009507;GO:0009534;GO:0009719;GO:0031975;GO:0048523;GO:0008150;GO:0005737;GO:0044435;GO:0005623;GO:0031977;GO:0010319;GO:0044434;GO:0010035;GO:0009892;GO:0043226;GO:0044464;GO:0006950;GO:0005575;GO:0009314;GO:0009266;GO:0042651;GO:0016020;GO:0043155;GO:0044446;GO:0050896;GO:0010033;GO:0009415;GO:0009509;GO:0009414;GO:0005634;GO:0005739;GO:0097305;GO:…	-	PF04755	virNOG00321	S	sp|Q9ZWQ8|PAP_CITUN Plastid-lipid-associated protein, chloroplastic OS=Citrus unshiu OX=55188 GN=PAP PE=2 SV=1	XP_024160174.1 plastid-lipid-associated protein, chloroplastic [Rosa chinensis] &gt;PRQ28324.1 putative plastid lipid-associated protein/fibrillin [Rosa chinensis]
TRINITY_DN1742_c0_g1	579.943	291.373	868.513	2.98075	1.57568	4.42996e-08	3.93757e-06	2948	GO:0060255;GO:0009892;GO:0044260;GO:0043226;GO:0043170;GO:0044424;GO:0048523;GO:0008150;GO:0045934;GO:0051171;GO:0005623;GO:1903506;GO:0071704;GO:0051253;GO:1901360;GO:0005488;GO:0010556;GO:0005634;GO:0019219;GO:0003674;GO:1901363;GO:0009314;GO:2000112;GO:0050896;GO:0044237;GO:0010468;GO:0050794;GO:0034641;GO:0071482;GO:0018130;GO:0031324;GO:0023052;GO:0043229;GO:0048519;GO:0019438;GO:0048511;GO:…	K12130	PF00072;PF06203	virNOG02322	K	sp|Q6LA42|APRR5_ARATH Two-component response regulator-like APRR5 OS=Arabidopsis thaliana OX=3702 GN=APRR5 PE=1 SV=2	XP_024176384.1 two-component response regulator-like PRR95 isoform X1 [Rosa chinensis] &gt;PRQ58606.1 putative response regulator and transcription factor RR-A-type family [Rosa chinensis]
TRINITY_DN662_c1_g1	227.24	76.3956	378.085	4.94905	2.30715	4.4492e-08	3.93757e-06	1211	GO:0003674;GO:0009266;GO:0005829;GO:0009817;GO:0010119;GO:0010033;GO:0050896;GO:0044237;GO:0051093;GO:0006955;GO:0005488;GO:0051241;GO:0009535;GO:0044424;GO:0008270;GO:0031975;GO:0008150;GO:0009617;GO:2000026;GO:0005737;GO:0044435;GO:0005623;GO:0048580;GO:0016836;GO:0010319;GO:0043226;GO:0048581;GO:0006950;GO:0010037;GO:0009941;GO:2000122;GO:0016835;GO:0044436;GO:0031976;GO:0055035;GO:0005886;GO:…	K01673	PF00484	virNOG12703	P	sp|P17067|CAHC_PEA Carbonic anhydrase, chloroplastic OS=Pisum sativum OX=3888 PE=1 SV=1	PRQ53947.1 putative carbonic anhydrase [Rosa chinensis]
TRINITY_DN2244_c0_g3	1265.65	1837.54	693.76	0.377549	-1.40526	4.44998e-08	3.93757e-06	2516	GO:0043169;GO:0006096;GO:0009127;GO:0006164;GO:0006082;GO:0043231;GO:0044271;GO:1901292;GO:0072524;GO:1901576;GO:0046483;GO:0019363;GO:0046700;GO:0090407;GO:0046939;GO:0044249;GO:0006002;GO:0009185;GO:0051188;GO:1901362;GO:0046394;GO:0019439;GO:0044270;GO:0009205;GO:0009201;GO:0016772;GO:0046835;GO:0006725;GO:0009058;GO:0034654;GO:0008152;GO:0009156;GO:0019752;GO:0009123;GO:0043167;GO:0046872;GO:…	K00850	PF00365	COG0205;virNOG17230	G	sp|Q9FKG3|PFKA4_ARATH ATP-dependent 6-phosphofructokinase 4, chloroplastic OS=Arabidopsis thaliana OX=3702 GN=PFK4 PE=1 SV=1	XP_024190153.1 ATP-dependent 6-phosphofructokinase 4, chloroplastic [Rosa chinensis] &gt;PRQ59751.1 putative 6-phosphofructokinase [Rosa chinensis]
TRINITY_DN8697_c0_g1	2160.16	3115.88	1204.44	0.386549	-1.37128	4.46336e-08	3.93757e-06	2388	GO:0017076;GO:0043168;GO:0017111;GO:0003824;GO:0032555;GO:0030554;GO:0043231;GO:0009057;GO:0044444;GO:0043229;GO:0008233;GO:0016887;GO:0006807;GO:0005524;GO:0009987;GO:0051082;GO:0032559;GO:0005622;GO:1901564;GO:0032553;GO:0043227;GO:1901565;GO:0043167;GO:0016787;GO:0030163;GO:0042623;GO:0008152;GO:0097159;GO:0043170;GO:0044464;GO:0043226;GO:0004176;GO:0005623;GO:0005737;GO:0016818;GO:0071704;GO:…	K03544	PF10431;PF07724	virNOG07651	O	sp|Q9FK07|CLPX1_ARATH CLP protease regulatory subunit CLPX1, mitochondrial OS=Arabidopsis thaliana OX=3702 GN=CLPX1 PE=2 SV=1	XP_011470241.1 PREDICTED: ATP-dependent Clp protease ATP-binding subunit clpX-like, mitochondrial [Fragaria vesca subsp. vesca]
TRINITY_DN7413_c0_g2	815.865	300.125	1331.6	4.43683	2.14953	4.46908e-08	3.93757e-06	641	GO:0046434;GO:0016053;GO:0009570;GO:0009168;GO:0015979;GO:0009156;GO:0009579;GO:0009628;GO:0034654;GO:0016772;GO:1901362;GO:0044270;GO:0009185;GO:0005618;GO:0071944;GO:0043412;GO:0046483;GO:0019363;GO:0046700;GO:0046939;GO:0072524;GO:0006082;GO:0005576;GO:0009532;GO:0006096;GO:0009127;GO:0046031;GO:1901575;GO:0036211;GO:0009206;GO:0010038;GO:0009141;GO:0044446;GO:0009150;GO:0009179;GO:0097367;GO:…	K00927	PF00162	virNOG02588	G	sp|Q42961|PGKH_TOBAC Phosphoglycerate kinase, chloroplastic OS=Nicotiana tabacum OX=4097 PE=2 SV=1	XP_004306579.1 PREDICTED: phosphoglycerate kinase, cytosolic-like [Fragaria vesca subsp. vesca]
TRINITY_DN873_c0_g1	416.806	196.697	636.914	3.23805	1.69512	4.51367e-08	3.96743e-06	5402	-	-	-	-	-	-	PRQ25325.1 hypothetical protein RchiOBHm_Chr6g0282421 [Rosa chinensis]
TRINITY_DN19950_c0_g1	5626.19	8012.15	3240.24	0.404416	-1.30609	4.52515e-08	3.96812e-06	2085	GO:1900055;GO:0044464;GO:0043226;GO:0051094;GO:0051240;GO:1900057;GO:0032870;GO:0005623;GO:0048580;GO:2000026;GO:0009719;GO:0008150;GO:0044424;GO:0071365;GO:0071495;GO:0070887;GO:0032501;GO:0005634;GO:0040008;GO:0009755;GO:0010033;GO:0050896;GO:0010029;GO:0007165;GO:0005575;GO:1905623;GO:0048518;GO:0050794;GO:0043231;GO:0051239;GO:0009733;GO:0050789;GO:0032502;GO:0043229;GO:0023052;GO:0007275;GO:…	K14488	-	virNOG22840;virNOG24062	S	sp|O22150|SAU36_ARATH Auxin-responsive protein SAUR36 OS=Arabidopsis thaliana OX=3702 GN=SAUR36 PE=2 SV=1	XP_024170586.1 auxin-responsive protein SAUR36 [Rosa chinensis] &gt;PRQ57540.1 putative small auxin-up RNA [Rosa chinensis]
TRINITY_DN1205_c0_g2	307.218	140.133	474.303	3.38466	1.75901	4.5558e-08	3.98557e-06	2187	GO:0044444;GO:0043229;GO:0019438;GO:0009423;GO:0006082;GO:0043231;GO:0044249;GO:1901576;GO:0003824;GO:1901362;GO:0046394;GO:0008652;GO:0009058;GO:0006725;GO:0009536;GO:0008152;GO:0019752;GO:0009073;GO:0016765;GO:1901564;GO:0009987;GO:0005622;GO:0043227;GO:0016053;GO:0006807;GO:0044238;GO:0043650;GO:0008150;GO:0009507;GO:0043648;GO:0044424;GO:0071704;GO:0005737;GO:0044281;GO:0005623;GO:0044283;GO:…	K01626	PF01474	virNOG05672	E	sp|P37216|AROG_SOLLC Phospho-2-dehydro-3-deoxyheptonate aldolase 2, chloroplastic OS=Solanum lycopersicum OX=4081 PE=2 SV=1	XP_024181037.1 phospho-2-dehydro-3-deoxyheptonate aldolase 2, chloroplastic [Rosa chinensis] &gt;PRQ48615.1 putative 3-deoxy-7-phosphoheptulonate synthase [Rosa chinensis]
TRINITY_DN1777_c0_g1	1671.71	2414.81	928.61	0.384548	-1.37876	4.69572e-08	4.09831e-06	1632	GO:0044249;GO:1901576;GO:0019439;GO:0046394;GO:0009416;GO:0018669;GO:0006721;GO:1902645;GO:0009756;GO:0031984;GO:0031967;GO:0043288;GO:0001101;GO:0034357;GO:0043231;GO:0006082;GO:0006720;GO:0043167;GO:0016491;GO:0005622;GO:0009639;GO:0031969;GO:0008299;GO:0009688;GO:0007154;GO:0065007;GO:0071310;GO:0016053;GO:0055114;GO:0009540;GO:0009628;GO:0044255;GO:0009526;GO:0006725;GO:0009058;GO:0016108;GO:…	-	PF01494	virNOG09114	C	sp|O81816|MO2_ARATH Monooxygenase 2 OS=Arabidopsis thaliana OX=3702 GN=MO2 PE=2 SV=1	XP_024184440.1 monooxygenase 2 isoform X1 [Rosa chinensis] &gt;XP_040370100.1 monooxygenase 2 isoform X1 [Rosa chinensis] &gt;PRQ49228.1 putative FAD-binding domain, FAD/NAD(P)-binding domain-containing protein [Rosa chinensis]
TRINITY_DN7516_c0_g1	440.627	214.792	666.462	3.10282	1.63358	4.73878e-08	4.12619e-06	2305	GO:0005623;GO:0051171;GO:0008150;GO:0019222;GO:0031974;GO:0044424;GO:0043226;GO:0044464;GO:0010154;GO:0060255;GO:0061458;GO:0044446;GO:0005730;GO:1901363;GO:2000112;GO:0003674;GO:0006417;GO:0044428;GO:0005575;GO:0032501;GO:0000003;GO:0005488;GO:0010556;GO:0005634;GO:0043232;GO:0070013;GO:0031326;GO:0009889;GO:0043231;GO:0043233;GO:0050789;GO:0003676;GO:0032502;GO:0044422;GO:0043229;GO:0022414;GO:…	K14844	PF08144	virNOG07740	J	sp|Q9LRZ3|PUM24_ARATH Pumilio homolog 24 OS=Arabidopsis thaliana OX=3702 GN=APUM24 PE=1 SV=1	XP_024194249.1 pumilio homolog 24 [Rosa chinensis] &gt;PRQ39313.1 putative armadillo-like helical, CPL domain-containing protein [Rosa chinensis]
TRINITY_DN7378_c0_g1	472.253	236.022	708.484	3.00177	1.58581	4.77403e-08	4.14714e-06	1410	-	-	PF13460	virNOG02402	G	sp|O80934|Y2766_ARATH Uncharacterized protein At2g37660, chloroplastic OS=Arabidopsis thaliana OX=3702 GN=At2g37660 PE=1 SV=2	XP_024191561.1 uncharacterized protein At5g02240 [Rosa chinensis] &gt;PRQ43246.1 putative NAD(P)-binding domain-containing protein [Rosa chinensis]
[truncated: 36,666 more rows]

## Sheet: Figure.9A&9B
PathwayID	Pathway	Level1	Level2	Up_number	Down_number	DEG_number	total_number	Pvalue	FDR	Up_list	Down_list	URL
[truncated: 119 more rows]

## Sheet: Figure.9C&9D
Category	GO.ID	Term	Up	Down	DEG	Total	Pvalue	FDR	Up_list	Down_list
[truncated: 6,926 more rows]

## Sheet: Figure.10A
Differential expression genes related to physiological indicators of two phenotypes of red raspberries
Gene ID	CK1:read_count	CK1:fpkm	CK2:read_count	CK2:fpkm	CK3:read_count	CK3:fpkm	T150-1:read_count	T150-1:fpkm	T150-2:read_count	T150-2:fpkm	T150-3:read_count	T150-3:fpkm	Length	GO	KEGG	PFAM	eggNOG	eggNOG_Category	Swissprot	NR	log2FC	Annotation
[truncated: 50 more rows]

## Sheet: Figure.10B
Differential expression genes related to physiological indicators of two phenotypes of red raspberries																					log2FC
[truncated: 48 more rows]

[truncated: 6 more sheets: Figure.11A, Figure.11B, Figure.12A, Figure.12B, Figure.12C, Figure.13]
