# Supplementary material for: Integrated Transcriptomic and Metabolomic Analysis Reveals Nitrogen-Mediated Delay of Premature Leaf Senescence in Red Raspberry Leaves
Source: Plants (Basel). 2025 Aug 2;14(15):2388. doi: 10.3390/plants14152388 (PMC12349029; doi:10.3390/plants14152388)
Supplement: Supplementary file 1 [file plants-14-02388-s001.zip › Table S11.xlsx]

## Sheet: Supplementary Figure .1A
Sequential population statistics
Contig	Transcript	Unigene
Total Length (bp)	114055611	43386811
Sequence Number	83644	37304
Max. Length (bp)	15675	15675
Mean Length (bp)	1363.58	1163.06
N50 (bp)	1960	1847
N50 Sequence No.	18908	7542
N90 (bp)	619	461
N90 Sequence No.	57030	25524
GC%	43	43.37

## Sheet: Supplementary Figure .1B
Unigene ID	Length	GO	KEGG	PFAM	eggNOG	eggNOG_Category	Swissprot	NR
TRINITY_DN0_c0_g1	1419	-	-	PF07893	-	-	-	PRQ46419.1 putative kelch-type beta propeller [Rosa chinensis]
TRINITY_DN0_c0_g2	692	-	-	-	-	-	-	PRQ46592.1 putative kelch-type beta propeller [Rosa chinensis]
TRINITY_DN0_c0_g3	1594	-	-	PF07893	-	-	-	PRQ46587.1 hypothetical protein RchiOBHm_Chr2g0090631 [Rosa chinensis]
TRINITY_DN0_c1_g1	714	GO:0005575;GO:0031224;GO:0016021;GO:0016020;GO:0044425	-	-	virNOG21967	S	sp|Q9SD88|ASTER_ARATH Protein Asterix OS=Arabidopsis thaliana OX=3702 GN=At5g07960 PE=3 SV=1	XP_024173027.1 protein Asterix [Rosa chinensis] &gt;PRQ16304.1 hypothetical protein RchiOBHm_Chr7g0182761 [Rosa chinensis]
TRINITY_DN0_c1_g2	413	-	-	-	-	-	-	-
TRINITY_DN0_c1_g3	1892	-	K11593	PF08699;PF12764;PF16486;PF02170	strNOG03788;NOG00694;virNOG03786	J	sp|Q7XSA2|AGO1B_ORYSJ Protein argonaute 1B OS=Oryza sativa subsp. japonica OX=39947 GN=AGO1B PE=2 SV=3	PRQ15804.1 putative post-transcriptional gene silencing PAZ-Argonaute family [Rosa chinensis]
TRINITY_DN0_c2_g1	1165	-	-	PF07893	-	-	-	PRQ37817.1 putative kelch-type beta propeller [Rosa chinensis]
TRINITY_DN0_c3_g1	1871	-	-	PF07893	-	-	-	PRQ37817.1 putative kelch-type beta propeller [Rosa chinensis]
TRINITY_DN0_c3_g2	1615	-	-	PF07893	-	-	-	PRQ37817.1 putative kelch-type beta propeller [Rosa chinensis]
TRINITY_DN0_c4_g1	365	-	-	-	-	-	-	-
TRINITY_DN10000_c0_g1	737	GO:0032502;GO:0008150;GO:0044425;GO:0016020;GO:0005575;GO:0031224;GO:0005886;GO:0005623;GO:0016021;GO:0044464;GO:0048507;GO:0071944;GO:0009888;GO:0032501;GO:0010073;GO:0048856	-	-	virNOG30390;virNOG05170;virNOG30683	R	sp|O48851|RLP22_ARATH Receptor like protein 22 OS=Arabidopsis thaliana OX=3702 GN=RLP22 PE=2 SV=1	XP_004305545.1 PREDICTED: receptor-like protein 12 [Fragaria vesca subsp. vesca]
TRINITY_DN10000_c0_g2	1141	GO:0010073;GO:0032501;GO:0048856;GO:0048507;GO:0044464;GO:0016021;GO:0009888;GO:0071944;GO:0005886;GO:0005623;GO:0016020;GO:0044425;GO:0008150;GO:0032502;GO:0031224;GO:0005575	-	PF13855;PF00560	KOG0619;virNOG30390;COG4886;virNOG05170	TSR	sp|Q9SVM3|RLP49_ARATH Receptor-like protein 49 OS=Arabidopsis thaliana OX=3702 GN=RLP49 PE=2 SV=2	RXI01458.1 hypothetical protein DVH24_014807 [Malus domestica]
TRINITY_DN10001_c0_g1	1578	GO:1901575;GO:0022607;GO:0000377;GO:0000375;GO:0044446;GO:0006996;GO:0005575;GO:1990904;GO:0044464;GO:0005688;GO:0033962;GO:0019222;GO:0044238;GO:0036464;GO:0010467;GO:0035770;GO:0065007;GO:0016070;GO:0000398;GO:0005622;GO:0016043;GO:0010629;GO:0034622;GO:1990726;GO:0008152;GO:0016071;GO:0006725;GO:0046540;GO:0043228;GO:0019439;GO:0044270;GO:0010605;GO:0046483;GO:0006401;GO:0046700;GO:0030532;GO:…	K12622	-	virNOG21467	A	sp|Q9C6K5|LSM3B_ARATH Sm-like protein LSM3B OS=Arabidopsis thaliana OX=3702 GN=LSM3B PE=1 SV=1	XP_004290522.1 PREDICTED: sm-like protein LSM3B [Fragaria vesca subsp. vesca] &gt;XP_024162124.1 sm-like protein LSM3B [Rosa chinensis] &gt;PRQ24723.1 putative sm-like protein Lsm3 [Rosa chinensis]
TRINITY_DN10001_c0_g2	572	-	K13993	PF00011	virNOG18125	O	sp|Q9SYG1|HS174_ARATH 17.4 kDa class III heat shock protein OS=Arabidopsis thaliana OX=3702 GN=HSP17.4B PE=2 SV=1	XP_024181213.1 17.4 kDa class III heat shock protein [Rosa chinensis] &gt;PRQ51667.1 putative small heat shock protein HSP20 [Rosa chinensis]
TRINITY_DN10002_c0_g1	585	GO:0046483;GO:0046700;GO:0019439;GO:0048518;GO:0044270;GO:0006612;GO:2000377;GO:0009756;GO:0031984;GO:0031967;GO:0072657;GO:1902458;GO:0009532;GO:0065003;GO:0043231;GO:0033013;GO:0034357;GO:0033365;GO:0006787;GO:0016043;GO:0033015;GO:0031969;GO:0009707;GO:0005622;GO:1901564;GO:0044743;GO:0048522;GO:0009570;GO:0055085;GO:0065007;GO:0007154;GO:0071310;GO:0008104;GO:0045037;GO:0031323;GO:0098805;GO:…	-	-	-	-	-	-
TRINITY_DN10003_c0_g1	661	-	-	-	-	-	-	XP_024159448.1 uncharacterized protein LOC112166780 isoform X1 [Rosa chinensis] &gt;PRQ33147.1 putative transcription factor interactor and regulator CCHC(Zn) family [Rosa chinensis]
TRINITY_DN10004_c0_g1	502	-	-	-	-	-	-	-
TRINITY_DN10005_c0_g1	923	GO:0070013;GO:1901698;GO:0015833;GO:0005788;GO:0044267;GO:0006508;GO:0010243;GO:0070727;GO:0009651;GO:0034976;GO:0045184;GO:0044265;GO:0019538;GO:1901575;GO:0005488;GO:0005575;GO:0003674;GO:0043632;GO:0036503;GO:0044237;GO:0009056;GO:0005783;GO:0050896;GO:0010033;GO:0044446;GO:0044464;GO:0043226;GO:0044260;GO:1903513;GO:0030970;GO:0006810;GO:0051641;GO:0012505;GO:0051649;GO:0006950;GO:0043170;GO:…	K10088	-	virNOG03239;KOG3394	O	-	PQM42025.1 protein OS-9 homolog [Prunus yedoensis var. nudiflora]
TRINITY_DN10006_c0_g1	1509	-	K15104	PF00153	virNOG03088	C	sp|Q9C5M0|DTC_ARATH Mitochondrial dicarboxylate/tricarboxylate transporter DTC OS=Arabidopsis thaliana OX=3702 GN=DTC PE=1 SV=1	XP_024160535.1 mitochondrial dicarboxylate/tricarboxylate transporter DTC [Rosa chinensis] &gt;PRQ35776.1 putative mitochondrial carrier domain-containing protein [Rosa chinensis]
TRINITY_DN10007_c0_g1	1834	GO:0071704;GO:0005737;GO:0006351;GO:0005623;GO:0044238;GO:0035639;GO:0008150;GO:0044424;GO:0009451;GO:0006378;GO:0016779;GO:0043170;GO:0016740;GO:0044464;GO:0044260;GO:0032774;GO:0036094;GO:0044237;GO:0006396;GO:1901363;GO:1901265;GO:0004652;GO:0008144;GO:0016020;GO:0005829;GO:0003674;GO:0097367;GO:0005575;GO:0000166;GO:0005488;GO:0070566;GO:1901360;GO:0044271;GO:0006397;GO:0031123;GO:0030554;GO:…	-	PF01743;PF12627	virNOG06376	J	sp|P0ABF3|PCNB_ECO57 Poly(A) polymerase I OS=Escherichia coli O157:H7 OX=83334 GN=pcnB PE=3 SV=2	XP_024172600.1 poly(A) polymerase I isoform X1 [Rosa chinensis]
TRINITY_DN10008_c0_g1	2846	GO:0005737;GO:0005623;GO:0071704;GO:0009451;GO:0004518;GO:0044424;GO:0044238;GO:0008150;GO:0043170;GO:1901566;GO:0140053;GO:0004519;GO:0044260;GO:0043226;GO:0044464;GO:0044237;GO:0005575;GO:0003674;GO:1901363;GO:0005488;GO:0019538;GO:0005739;GO:0044267;GO:1901360;GO:0003676;GO:0090304;GO:0090305;GO:0043231;GO:0044271;GO:0044444;GO:0043229;GO:0016788;GO:0043603;GO:0034641;GO:0044249;GO:0003824;GO:…	-	PF01535;PF13041;PF12854	virNOG00488;KOG4197	R	sp|Q9LFC5|PP360_ARATH Pentatricopeptide repeat-containing protein At5g01110 OS=Arabidopsis thaliana OX=3702 GN=At5g01110 PE=2 SV=1	XP_007219118.2 pentatricopeptide repeat-containing protein At5g01110 [Prunus persica]
TRINITY_DN10009_c0_g1	346	GO:0044464;GO:0042274;GO:1990904;GO:0009507;GO:0042254;GO:0022603;GO:0010016;GO:0022607;GO:0022627;GO:0005198;GO:0016020;GO:0000028;GO:0005575;GO:0006996;GO:0044446;GO:0042788;GO:0071944;GO:0009933;GO:0005618;GO:0009888;GO:0022626;GO:0043228;GO:0048646;GO:0005844;GO:0032502;GO:0044445;GO:0010252;GO:0051239;GO:0003735;GO:0065003;GO:0043231;GO:0022613;GO:0090506;GO:0003676;GO:0048367;GO:0016043;GO:…	K02947	-	virNOG18642	J	sp|O13614|RS10B_SCHPO 40S ribosomal protein S10-B OS=Schizosaccharomyces pombe (strain 972 / ATCC 24843) OX=284812 GN=rps1002 PE=3 SV=1	XP_023903068.1 40S ribosomal protein S10-A-like [Quercus suber]
TRINITY_DN1000_c0_g1	1767	-	-	-	-	-	-	-
TRINITY_DN1000_c0_g2	743	-	-	-	-	-	-	-
TRINITY_DN10010_c0_g1	3605	-	-	PF13855;PF08263;PF07714	virNOG10392	T	sp|Q8GZ99|HPCA1_ARATH Leucine-rich repeat receptor protein kinase HPCA1 OS=Arabidopsis thaliana OX=3702 GN=HPCA1 PE=1 SV=1	PRQ42586.1 putative protein kinase RLK-Pelle-LRR-VIII-1 family [Rosa chinensis]
TRINITY_DN10011_c0_g1	935	-	-	-	virNOG20415	R	sp|Q84VV6|HINT4_ARATH Bifunctional adenosine 5&apos;-phosphosulfate phosphorylase/adenylylsulfatase HINT4 OS=Arabidopsis thaliana OX=3702 GN=HINT4 PE=1 SV=1	XP_024173852.1 bifunctional adenosine 5&apos;-phosphosulfate phosphorylase/adenylylsulfatase HINT4 [Rosa chinensis] &gt;PRQ18183.1 putative sulfate adenylyltransferase (ADP) [Rosa chinensis]
TRINITY_DN10012_c0_g1	5590	GO:0005768;GO:0098588;GO:0032266;GO:0016482;GO:0044446;GO:1990234;GO:0008144;GO:0016020;GO:0046854;GO:0031090;GO:0097367;GO:0098796;GO:0005575;GO:0031410;GO:0051649;GO:0051641;GO:0012505;GO:0006644;GO:0044464;GO:0005942;GO:0097708;GO:0044425;GO:0035639;GO:0044238;GO:0031982;GO:0005543;GO:0046486;GO:0035091;GO:0016197;GO:0043167;GO:0046872;GO:0005622;GO:0005773;GO:0008152;GO:0044440;GO:0019898;GO:…	K00921	PF00118;PF01504	virNOG00029	T	sp|Q9XID0|FAB1D_ARATH Putative 1-phosphatidylinositol-3-phosphate 5-kinase FAB1D OS=Arabidopsis thaliana OX=3702 GN=FAB1D PE=3 SV=1	XP_024167280.1 putative 1-phosphatidylinositol-3-phosphate 5-kinase FAB1D [Rosa chinensis] &gt;PRQ24469.1 putative 1-phosphatidylinositol-3-phosphate 5-kinase [Rosa chinensis]
TRINITY_DN10013_c0_g1	2315	GO:0008017;GO:0000785;GO:0008152;GO:0006281;GO:0006725;GO:0000280;GO:0016887;GO:0005654;GO:0033554;GO:0005622;GO:0044451;GO:0072686;GO:0016043;GO:0043167;GO:0003676;GO:0016607;GO:0043233;GO:0043231;GO:0022402;GO:0005874;GO:0051656;GO:0007080;GO:0006928;GO:0008092;GO:0043228;GO:0099513;GO:0046483;GO:0017111;GO:0006996;GO:0044446;GO:0140014;GO:0003677;GO:1903047;GO:0005575;GO:0006974;GO:0016817;GO:…	K10403	PF00225	virNOG12929	Z	sp|Q5E913|KN10B_ARATH Kinesin-like protein KIN-10B OS=Arabidopsis thaliana OX=3702 GN=KIN10B PE=2 SV=1	XP_011466563.1 PREDICTED: kinesin-like protein KIF22 isoform X1 [Fragaria vesca subsp. vesca]
TRINITY_DN10014_c0_g1	2211	-	-	PF20431;PF14432;PF01535;PF13041	virNOG03843	R	sp|Q9FI80|PP425_ARATH Pentatricopeptide repeat-containing protein At5g48910 OS=Arabidopsis thaliana OX=3702 GN=PCMP-H38 PE=2 SV=1	XP_024173260.1 pentatricopeptide repeat-containing protein At3g62890 [Rosa chinensis] &gt;PRQ19717.1 putative tetratricopeptide-like helical domain, DYW domain-containing protein [Rosa chinensis]
TRINITY_DN10015_c0_g1	756	-	-	-	-	-	-	-
TRINITY_DN10015_c0_g2	4107	GO:0019538;GO:0036211;GO:0010089;GO:0005488;GO:0000003;GO:0000166;GO:0032501;GO:0140096;GO:0044267;GO:0004672;GO:0009653;GO:0010016;GO:0006796;GO:0016021;GO:0048507;GO:0044237;GO:0036094;GO:0061458;GO:0005575;GO:0097367;GO:0003674;GO:0008144;GO:0016020;GO:1901363;GO:1901265;GO:0043170;GO:0048508;GO:0016773;GO:0044260;GO:0010154;GO:0044464;GO:0016740;GO:0005623;GO:0010087;GO:0010065;GO:0071704;GO:…	-	PF13855;PF00560;PF00069	virNOG08464	T	sp|Q9FII5|TDR_ARATH Leucine-rich repeat receptor-like protein kinase TDR OS=Arabidopsis thaliana OX=3702 GN=TDR PE=1 SV=1	XP_024193664.1 leucine-rich repeat receptor-like protein kinase TDR isoform X1 [Rosa chinensis] &gt;PRQ59793.1 putative protein kinase RLK-Pelle-LRR-XI-1 family [Rosa chinensis]
TRINITY_DN10015_c0_g3	1176	-	K14773	-	virNOG06103	R	-	XP_024165907.1 rRNA-processing protein UTP23 homolog [Rosa chinensis] &gt;XP_024165908.1 rRNA-processing protein UTP23 homolog [Rosa chinensis] &gt;PRQ24037.1 putative rRNA-processing protein Fcf1/Utp23 [Rosa chinensis]
TRINITY_DN10015_c0_g4	969	-	-	-	-	-	-	-
TRINITY_DN10015_c0_g5	1032	-	-	-	-	-	-	-
TRINITY_DN10015_c0_g6	796	-	-	-	-	-	-	-
TRINITY_DN10015_c0_g7	876	-	-	-	-	-	-	-
TRINITY_DN10016_c0_g1	1071	GO:0005737;GO:0005623;GO:0005829;GO:0044464;GO:0044424;GO:0044444;GO:0005575;GO:0005622	-	-	-	-	-	-
TRINITY_DN10017_c0_g1	857	-	K03943	-	virNOG07096	C	sp|O22769|NDUV2_ARATH NADH dehydrogenase [ubiquinone] flavoprotein 2, mitochondrial OS=Arabidopsis thaliana OX=3702 GN=At4g02580 PE=1 SV=3	PIA45157.1 hypothetical protein AQUCO_01700592v1 [Aquilegia coerulea]
TRINITY_DN10017_c1_g1	789	GO:0006979;GO:0006950;GO:0070469;GO:0022904;GO:1902494;GO:0003954;GO:0043226;GO:0016310;GO:0019866;GO:0042773;GO:0071704;GO:0009144;GO:0005623;GO:0005737;GO:0046034;GO:0031975;GO:0008150;GO:0044424;GO:0008270;GO:0048037;GO:0045333;GO:0005739;GO:0005488;GO:0042775;GO:0006796;GO:1901360;GO:1901135;GO:0044237;GO:0050896;GO:1990204;GO:0003674;GO:0019637;GO:0019693;GO:0003824;GO:0009167;GO:0034641;GO:…	-	-	-	-	-	-
TRINITY_DN10018_c0_g1	529	-	-	-	-	-	-	-
TRINITY_DN10019_c0_g1	1741	-	-	PF11961;PF05003	virNOG09265	S	sp|P0DO24|PSI3_ARATH Protein PSK SIMULATOR 3 OS=Arabidopsis thaliana OX=3702 GN=PSI3 PE=1 SV=1	XP_024199869.1 protein PSK SIMULATOR 3 [Rosa chinensis] &gt;PRQ59894.1 hypothetical protein RchiOBHm_Chr1g0375201 [Rosa chinensis]
TRINITY_DN1001_c0_g1	3472	GO:0043227;GO:0044282;GO:0005622;GO:0009987;GO:1901564;GO:0005778;GO:0072523;GO:1901565;GO:0072521;GO:0006807;GO:0042579;GO:0019628;GO:0006725;GO:0031224;GO:0015926;GO:0006139;GO:0016798;GO:0098805;GO:0031903;GO:0016812;GO:0016787;GO:1901657;GO:0008152;GO:0034641;GO:0046483;GO:0003824;GO:0046700;GO:0019439;GO:0005777;GO:0044270;GO:0043229;GO:0044444;GO:0044422;GO:0044248;GO:0005975;GO:0009112;GO:…	K01188	PF00232	virNOG05680	G	sp|B3H5Q1|BGL11_ARATH Beta-glucosidase 11 OS=Arabidopsis thaliana OX=3702 GN=BGLU11 PE=2 SV=2	XP_040362808.1 beta-glucosidase 11 isoform X1 [Rosa chinensis]
TRINITY_DN10020_c0_g1	3373	GO:0006310;GO:0008080;GO:0012505;GO:0032879;GO:0031974;GO:0006351;GO:0006259;GO:0006355;GO:0006475;GO:0036211;GO:1903829;GO:0036477;GO:1900180;GO:0044446;GO:1990234;GO:0032774;GO:2000279;GO:0032204;GO:0031327;GO:0046483;GO:0043412;GO:0030234;GO:2000113;GO:0043086;GO:0043228;GO:1901362;GO:0033043;GO:0065009;GO:0035097;GO:0043233;GO:0044451;GO:0010558;GO:0051252;GO:0009890;GO:0046972;GO:1904356;GO:…	K11674	PF00498;PF13325	virNOG08574	TK	sp|Q99L90|MCRS1_MOUSE Microspherule protein 1 OS=Mus musculus OX=10090 GN=Mcrs1 PE=1 SV=1	XP_024165281.1 uncharacterized protein LOC112172247 [Rosa chinensis] &gt;PRQ27134.1 putative transcription factor interactor and regulator FHA-SMAD family [Rosa chinensis]
TRINITY_DN10021_c0_g1	1828	-	-	PF00646;PF03478	virNOG16560;virNOG27284	R	sp|Q9LXZ3|FB204_ARATH F-box protein At3g56470 OS=Arabidopsis thaliana OX=3702 GN=At3g56470 PE=2 SV=1	XP_024194031.1 putative F-box protein At2g33200 [Rosa chinensis] &gt;XP_040375121.1 putative F-box protein At2g33200 [Rosa chinensis] &gt;PRQ40293.1 putative F-box domain-containing protein [Rosa chinensis]
TRINITY_DN10022_c0_g1	2016	GO:0006974;GO:0005575;GO:0003674;GO:0097367;GO:1901363;GO:1901265;GO:0008144;GO:0050896;GO:0044237;GO:0036094;GO:0003677;GO:0004672;GO:0044267;GO:0006796;GO:0005488;GO:0005634;GO:0019538;GO:0036211;GO:0000003;GO:0000166;GO:0140096;GO:0044424;GO:0035639;GO:0044238;GO:0008150;GO:0007049;GO:0005623;GO:0071704;GO:0016310;GO:0044260;GO:0043226;GO:0044464;GO:0016740;GO:0043170;GO:0006950;GO:0016773;GO:…	-	PF00855	virNOG14896;virNOG13764	RS	sp|Q9SF36|PDP2_ARATH PWWP domain-containing protein 2 OS=Arabidopsis thaliana OX=3702 GN=PDP2 PE=1 SV=1	XP_024191187.1 uncharacterized protein LOC112195070 [Rosa chinensis] &gt;PRQ43459.1 putative non-specific serine/threonine protein kinase [Rosa chinensis]
TRINITY_DN10023_c0_g1	3676	GO:0030554;GO:0032555;GO:0006468;GO:0043168;GO:0016301;GO:0017076;GO:0043412;GO:0003824;GO:0008152;GO:0016772;GO:0031224;GO:0006793;GO:0097159;GO:0006464;GO:0005524;GO:0006807;GO:0004674;GO:0043167;GO:0032553;GO:1901564;GO:0032559;GO:0009987;GO:0016310;GO:0071704;GO:0044425;GO:0044238;GO:0035639;GO:0008150;GO:0016773;GO:0043170;GO:0016740;GO:0044260;GO:0036094;GO:0044237;GO:1901265;GO:1901363;GO:…	-	PF00069;PF13855;PF00560;PF08263	virNOG03749	T	sp|Q9LHP4|RGI1_ARATH LRR receptor-like serine/threonine-protein kinase RGI1 OS=Arabidopsis thaliana OX=3702 GN=RGI1 PE=1 SV=1	XP_024168107.1 LRR receptor-like serine/threonine-protein kinase RGI2 [Rosa chinensis] &gt;PRQ24825.1 putative protein kinase RLK-Pelle-LRR-XI-1 family [Rosa chinensis]
TRINITY_DN10024_c0_g1	1271	-	-	-	virNOG21917	S	sp|Q1G3T1|TDL1_ARATH TPD1 protein homolog 1 OS=Arabidopsis thaliana OX=3702 GN=TDL1 PE=2 SV=1	XP_024171326.1 TPD1 protein homolog 1 [Rosa chinensis] &gt;PRQ16918.1 hypothetical protein RchiOBHm_Chr7g0189441 [Rosa chinensis]
TRINITY_DN10025_c0_g1	3703	GO:0015711;GO:0002229;GO:0005886;GO:0016787;GO:0097159;GO:0031224;GO:0005524;GO:0046864;GO:0032559;GO:0043207;GO:0051234;GO:0042221;GO:0032553;GO:0030554;GO:0009607;GO:0032555;GO:0071702;GO:0009605;GO:0017076;GO:0006820;GO:0043168;GO:0051707;GO:0003824;GO:0033036;GO:0036094;GO:0000302;GO:0043492;GO:0050896;GO:0010033;GO:1901363;GO:0016462;GO:1901265;GO:0003674;GO:0006855;GO:0000166;GO:0005488;GO:…	-	PF00005;PF08370;PF01061;PF19055	virNOG02670	Q	sp|Q949G3|PDR1_NICPL Pleiotropic drug resistance protein 1 OS=Nicotiana plumbaginifolia OX=4092 GN=PDR1 PE=1 SV=1	XP_024179889.1 pleiotropic drug resistance protein 1 [Rosa chinensis] &gt;PRQ50790.1 putative iron-chelate-transporting ATPase [Rosa chinensis]
TRINITY_DN10025_c0_g2	446	GO:0032555;GO:0030554;GO:0022857;GO:0017076;GO:0043168;GO:0071944;GO:0003824;GO:0017111;GO:0016787;GO:0042623;GO:0005886;GO:0005215;GO:0097159;GO:0031224;GO:0016887;GO:0055085;GO:0005524;GO:0032559;GO:0051234;GO:0032553;GO:0043167;GO:0005623;GO:0051179;GO:0016818;GO:0015399;GO:0035639;GO:0008150;GO:0044425;GO:0022804;GO:0015405;GO:0006810;GO:0044464;GO:0043492;GO:0036094;GO:0016817;GO:0005575;GO:…	-	PF19055	virNOG02670;virNOG30843;virNOG16477	Q	sp|Q2PCF1|PDR2_NICPL Pleiotropic drug resistance protein 2 OS=Nicotiana plumbaginifolia OX=4092 GN=PDR2 PE=2 SV=1	XP_024156595.1 pleiotropic drug resistance protein 2 [Rosa chinensis] &gt;PRQ33216.1 putative xenobiotic-transporting ATPase [Rosa chinensis]
TRINITY_DN10025_c0_g3	964	GO:0014070;GO:0009751;GO:0009753;GO:0080168;GO:0015399;GO:0098542;GO:0009719;GO:0044425;GO:0035639;GO:0044464;GO:0097367;GO:0016817;GO:0005575;GO:0016020;GO:0008144;GO:0042626;GO:1901700;GO:0016021;GO:0010876;GO:0001101;GO:0009723;GO:0051704;GO:0022857;GO:0010193;GO:0006869;GO:0071944;GO:0017111;GO:0015692;GO:0042623;GO:0005215;GO:0046942;GO:0042493;GO:0002239;GO:0015850;GO:0046865;GO:0016887;GO:…	-	PF14510;PF00005	NOG06685;virNOG32430;virNOG02670	RQ	sp|Q76CU2|PDR1_TOBAC Pleiotropic drug resistance protein 1 OS=Nicotiana tabacum OX=4097 GN=PDR1 PE=2 SV=1	XP_020416279.1 pleiotropic drug resistance protein 1 [Prunus persica] &gt;ONI16059.1 hypothetical protein PRUPE_3G076500 [Prunus persica]
TRINITY_DN10026_c0_g1	1605	GO:0008150;GO:0044238;GO:0009451;GO:0071704;GO:0090304;GO:0003676;GO:0140101;GO:0046483;GO:0043412;GO:0034660;GO:0016866;GO:0003824;GO:0008033;GO:0034641;GO:0106029;GO:0043170;GO:0016853;GO:1901363;GO:0003674;GO:0006725;GO:0006139;GO:0097159;GO:0008152;GO:0044237;GO:0034470;GO:0006396;GO:0001522;GO:0140098;GO:1901360;GO:0009987;GO:0010467;GO:0006399;GO:0016070;GO:0003723;GO:0006807;GO:0009982;GO:…	-	PF01416	virNOG01144	J	sp|B0SC03|TRUA_LEPBA tRNA pseudouridine synthase A OS=Leptospira biflexa serovar Patoc (strain Patoc 1 / Ames) OX=355278 GN=truA PE=3 SV=1	XP_024197442.1 tRNA pseudouridine synthase A [Rosa chinensis] &gt;PRQ36988.1 putative tRNA pseudouridine(38-40) synthase [Rosa chinensis]
TRINITY_DN10027_c0_g1	665	-	-	-	-	-	-	-
TRINITY_DN10028_c0_g1	2487	GO:0005975;GO:0044248;GO:0071704;GO:0045229;GO:0005576;GO:0009057;GO:0000272;GO:0016052;GO:0044238;GO:0008150;GO:0043170;GO:0051273;GO:0044260;GO:0030245;GO:0004553;GO:0003824;GO:0008810;GO:0016787;GO:0009251;GO:0044237;GO:0009056;GO:0008152;GO:0030243;GO:0016798;GO:0051275;GO:0005575;GO:0003674;GO:0044247;GO:0005976;GO:0005488;GO:1901575;GO:0044042;GO:0044262;GO:0030246;GO:0044264;GO:0006073;GO:…	-	PF09478;PF00759	virNOG07472	G	sp|Q42059|GUN6_ARATH Endoglucanase 6 OS=Arabidopsis thaliana OX=3702 GN=At1g64390 PE=2 SV=2	XP_024172582.1 endoglucanase 6 [Rosa chinensis] &gt;PRQ17438.1 putative cellulase [Rosa chinensis]
TRINITY_DN10029_c0_g1	468	-	-	PF00931;PF18052	COG4886;virNOG16120;NOG36706	RST	sp|Q9LRR4|R13L1_ARATH Putative disease resistance RPP13-like protein 1 OS=Arabidopsis thaliana OX=3702 GN=RPPL1 PE=3 SV=1	XP_024172690.1 putative disease resistance RPP13-like protein 1 [Rosa chinensis] &gt;XP_024172691.1 putative disease resistance RPP13-like protein 1 [Rosa chinensis] &gt;XP_024172692.1 putative disease resistance RPP13-like protein 1 [Rosa chinensis] &gt;XP_024172694.1 putative disease resistance RPP13-like protein 1 [Rosa chinensis] &gt;XP_040365776.1 putative disease resistance RPP13-like prote…
TRINITY_DN10029_c0_g2	992	-	-	PF00931;PF18052	virNOG39487;virNOG16120	T	sp|Q9LRR4|R13L1_ARATH Putative disease resistance RPP13-like protein 1 OS=Arabidopsis thaliana OX=3702 GN=RPPL1 PE=3 SV=1	XP_024180979.1 putative disease resistance protein At3g14460 [Rosa chinensis] &gt;XP_040368234.1 putative disease resistance protein At3g14460 [Rosa chinensis] &gt;XP_040368237.1 putative disease resistance protein At3g14460 [Rosa chinensis]
TRINITY_DN10029_c1_g1	412	-	-	-	virNOG16120;KOG4658	T	-	PRQ54824.1 putative leucine-rich repeat domain, L domain-containing protein [Rosa chinensis]
TRINITY_DN1002_c0_g1	1708	GO:0006950;GO:0050896;GO:0005576;GO:0005575;GO:0006952;GO:0008150	-	PF00314	virNOG11766	R	sp|P50694|TLP_PRUAV Glucan endo-1,3-beta-glucosidase OS=Prunus avium OX=42229 PE=1 SV=1	XP_024188808.1 glucan endo-1,3-beta-glucosidase [Rosa chinensis] &gt;PRQ44877.1 putative glucan endo-1,3-beta-D-glucosidase [Rosa chinensis]
TRINITY_DN1002_c0_g2	467	-	-	-	-	-	-	-
TRINITY_DN10030_c0_g1	2322	GO:0004519;GO:0043170;GO:0046483;GO:0003824;GO:0043412;GO:0044464;GO:0043226;GO:0034641;GO:0043231;GO:0090305;GO:0071704;GO:0090304;GO:0005623;GO:0003676;GO:0008150;GO:0016788;GO:0044238;GO:0043229;GO:0044424;GO:0004518;GO:0009451;GO:0016070;GO:0003723;GO:0006807;GO:0005488;GO:1901360;GO:0043227;GO:0005622;GO:0009987;GO:0008152;GO:0044237;GO:0016787;GO:1901363;GO:0003674;GO:0006725;GO:0005575;GO:…	-	PF12854;PF13041;PF01535	virNOG09763	R	sp|Q3E9F0|PP392_ARATH Pentatricopeptide repeat-containing protein At5g18475 OS=Arabidopsis thaliana OX=3702 GN=At5g18475 PE=2 SV=1	XP_011464642.1 PREDICTED: LOW QUALITY PROTEIN: pentatricopeptide repeat-containing protein At5g18475-like [Fragaria vesca subsp. vesca]
TRINITY_DN10031_c0_g1	2605	GO:0008202;GO:0035383;GO:0009240;GO:0036211;GO:0005515;GO:0019218;GO:0097367;GO:0005575;GO:0008144;GO:0031072;GO:0009259;GO:0009150;GO:0006732;GO:0055086;GO:0050810;GO:0044464;GO:0006753;GO:0006644;GO:0006486;GO:0019222;GO:0009117;GO:0008610;GO:0035639;GO:0044238;GO:0006084;GO:0044283;GO:0033875;GO:0044281;GO:0045540;GO:0062012;GO:0008299;GO:1901564;GO:0005622;GO:0043167;GO:0009101;GO:0006487;GO:…	K01597	PF18376;PF00288	virNOG01550	I	sp|F4JCU3|MVD2_ARATH Diphosphomevalonate decarboxylase MVD2, peroxisomal OS=Arabidopsis thaliana OX=3702 GN=MVD2 PE=1 SV=1	XP_024186922.1 diphosphomevalonate decarboxylase MVD2, peroxisomal [Rosa chinensis] &gt;PRQ56132.1 putative diphosphomevalonate decarboxylase [Rosa chinensis]
TRINITY_DN10031_c1_g1	2029	-	-	PF02636	virNOG05038	S	sp|O14138|NDUF7_SCHPO Protein arginine methyltransferase NDUFAF7 homolog, mitochondrial OS=Schizosaccharomyces pombe (strain 972 / ATCC 24843) OX=284812 GN=SPAC25A8.03c PE=3 SV=2	XP_024192621.1 uncharacterized protein LOC112196494 isoform X1 [Rosa chinensis] &gt;PRQ38567.1 putative protein arginine methyltransferase NDUFAF7 [Rosa chinensis]
TRINITY_DN10032_c0_g1	2491	-	K13525	-	-	-	-	PQM32685.1 hypothetical protein Pyn_30634 [Prunus yedoensis var. nudiflora]
TRINITY_DN10033_c0_g1	1065	GO:0005789;GO:0044446;GO:0005783;GO:0098827;GO:0031224;GO:0005575;GO:0016020;GO:0043227;GO:0016192;GO:0005622;GO:0051234;GO:0016021;GO:0051179;GO:0044432;GO:0005737;GO:0005623;GO:0043231;GO:0044424;GO:0043229;GO:0042175;GO:0044444;GO:0044425;GO:0008150;GO:0044422;GO:0031984;GO:0012505;GO:0006810;GO:0043226;GO:0044464	-	PF03208	virNOG12311	S	sp|Q8LFP1|PRA1H_ARATH PRA1 family protein H OS=Arabidopsis thaliana OX=3702 GN=PRA1H PE=2 SV=1	XP_024158342.1 PRA1 family protein H [Rosa chinensis] &gt;PRQ31192.1 putative prenylated rab acceptor PRA1 [Rosa chinensis]
TRINITY_DN10034_c0_g1	395	-	K15032	PF02536	virNOG31979;virNOG13618	K	-	XP_008383841.2 transcription termination factor MTERF15, mitochondrial-like [Malus domestica]
TRINITY_DN10035_c0_g1	929	-	-	-	-	-	-	XP_011465075.1 PREDICTED: uncharacterized protein LOC105351668 [Fragaria vesca subsp. vesca]
TRINITY_DN10035_c0_g2	586	-	-	-	-	-	-	-
TRINITY_DN10035_c0_g3	682	-	-	-	-	-	-	XP_024176774.1 uncharacterized protein LOC112182514 isoform X1 [Rosa chinensis] &gt;PRQ58929.1 putative leucine-rich repeat domain, L domain-containing protein [Rosa chinensis]
TRINITY_DN10036_c0_g2	624	-	-	-	KOG0498;virNOG15164;virNOG11115;virNOG12747	PT	sp|Q9FXH6|CNGC8_ARATH Putative cyclic nucleotide-gated ion channel 8 OS=Arabidopsis thaliana OX=3702 GN=CNGC8 PE=3 SV=2	PRQ58886.1 putative potassium channel, voltage-dependent, ELK [Rosa chinensis]
TRINITY_DN10036_c1_g1	884	-	-	-	-	-	-	-
TRINITY_DN10037_c0_g1	757	-	-	-	NOG79631;virNOG22762	SJ	-	KAD5317841.1 hypothetical protein E3N88_17787 [Mikania micrantha]
TRINITY_DN10038_c0_g1	903	-	-	-	-	-	-	-
TRINITY_DN10038_c0_g2	330	-	-	-	-	-	-	-
TRINITY_DN10039_c0_g1	848	-	-	PF01419	virNOG11647;virNOG01678	R	sp|F4HQX1|JAL3_ARATH Jacalin-related lectin 3 OS=Arabidopsis thaliana OX=3702 GN=JAL3 PE=2 SV=1	XP_024191810.1 jacalin-related lectin 3 [Rosa chinensis]
TRINITY_DN1003_c0_g1	2188	-	-	PF03893;PF01764	virNOG01592	OTI	sp|Q91WC9|DGLB_MOUSE Diacylglycerol lipase-beta OS=Mus musculus OX=10090 GN=Daglb PE=1 SV=2	VVA11132.1 PREDICTED: sn1-specific diacylglycerol lipase [Prunus dulcis]
TRINITY_DN10040_c0_g1	459	-	-	-	-	-	-	-
TRINITY_DN10040_c0_g2	845	-	-	-	-	-	-	-
TRINITY_DN10041_c0_g1	477	-	-	-	NOG00117;virNOG32767;virNOG36660	RJ	sp|Q9SU30|CPR1_ARATH F-box protein CPR1 OS=Arabidopsis thaliana OX=3702 GN=CPR1 PE=1 SV=2	XP_024177938.1 F-box protein CPR1 [Rosa chinensis]
TRINITY_DN10042_c0_g1	834	-	-	-	virNOG22830	S	-	XP_004300531.1 PREDICTED: uncharacterized protein LOC101298320 [Fragaria vesca subsp. vesca]
TRINITY_DN10043_c0_g1	626	-	-	PF01453	virNOG02323;COG0515	T	sp|O81832|Y4729_ARATH G-type lectin S-receptor-like serine/threonine-protein kinase At4g27290 OS=Arabidopsis thaliana OX=3702 GN=At4g27290 PE=3 SV=4	XP_040362118.1 G-type lectin S-receptor-like serine/threonine-protein kinase At4g27290 isoform X1 [Rosa chinensis] &gt;XP_040362119.1 G-type lectin S-receptor-like serine/threonine-protein kinase At4g27290 isoform X1 [Rosa chinensis]
TRINITY_DN10044_c0_g1	344	GO:0044424;GO:0015934;GO:0008150;GO:0044238;GO:0005623;GO:0005737;GO:0071704;GO:0044260;GO:0044391;GO:0044464;GO:0043226;GO:1901566;GO:0043170;GO:1990904;GO:0003674;GO:0005575;GO:0005198;GO:1901363;GO:0005829;GO:0044446;GO:0044237;GO:0022625;GO:0044267;GO:0043232;GO:0019538;GO:0005488;GO:0043229;GO:0044444;GO:0044422;GO:0044445;GO:0003676;GO:0044271;GO:0003735;GO:0034641;GO:0043043;GO:1901576;GO:…	K02883	-	virNOG02376	J	sp|P42791|RL182_ARATH 60S ribosomal protein L18-2 OS=Arabidopsis thaliana OX=3702 GN=RPL18B PE=1 SV=2	XP_008345218.2 60S ribosomal protein L18-2 [Malus domestica]
TRINITY_DN10045_c0_g1	2567	-	-	PF07714	virNOG09451	T	sp|Q8GZ99|HPCA1_ARATH Leucine-rich repeat receptor protein kinase HPCA1 OS=Arabidopsis thaliana OX=3702 GN=HPCA1 PE=1 SV=1	XP_024157267.1 leucine-rich repeat receptor protein kinase HPCA1 [Rosa chinensis]
TRINITY_DN10045_c0_g2	1219	-	-	PF07714	virNOG09451	T	sp|Q8GZ99|HPCA1_ARATH Leucine-rich repeat receptor protein kinase HPCA1 OS=Arabidopsis thaliana OX=3702 GN=HPCA1 PE=1 SV=1	XP_024198220.1 leucine-rich repeat receptor protein kinase HPCA1 [Rosa chinensis]
TRINITY_DN10045_c1_g1	1281	-	-	-	NOG130376;virNOG09451	ST	sp|Q8GZ99|HPCA1_ARATH Leucine-rich repeat receptor protein kinase HPCA1 OS=Arabidopsis thaliana OX=3702 GN=HPCA1 PE=1 SV=1	XP_024198895.1 uncharacterized protein LOC112202196 [Rosa chinensis]
TRINITY_DN10046_c0_g1	1470	-	-	-	-	-	-	-
TRINITY_DN10046_c0_g2	751	-	-	-	-	-	-	-
TRINITY_DN10046_c0_g3	1116	-	-	-	-	-	-	-
TRINITY_DN10046_c0_g4	1299	-	-	-	-	-	-	-
TRINITY_DN10046_c0_g5	347	-	-	-	-	-	-	-
TRINITY_DN10047_c0_g1	504	-	-	-	-	-	-	-
TRINITY_DN10047_c1_g1	2474	-	-	-	-	-	-	-
TRINITY_DN10047_c1_g2	335	-	-	-	-	-	-	-
TRINITY_DN10047_c1_g3	1814	-	-	-	virNOG05991;virNOG35760	S	-	PRQ38714.1 hypothetical protein RchiOBHm_Chr4g0417051 [Rosa chinensis]
TRINITY_DN10047_c1_g4	682	-	-	-	-	-	-	-
TRINITY_DN10048_c0_g1	390	-	-	-	-	-	-	-
TRINITY_DN10049_c1_g1	602	-	-	PF07714;PF11883	COG0515;virNOG12571	T	sp|Q9LPZ3|Y1141_ARATH G-type lectin S-receptor-like serine/threonine-protein kinase At1g11410 OS=Arabidopsis thaliana OX=3702 GN=At1g11410 PE=3 SV=3	XP_011467174.1 PREDICTED: G-type lectin S-receptor-like serine/threonine-protein kinase At1g11410 [Fragaria vesca subsp. vesca]
TRINITY_DN1004_c0_g1	2759	GO:0043632;GO:0008152;GO:0009056;GO:0044237;GO:0030163;GO:0006511;GO:0044257;GO:0003674;GO:0010498;GO:0006464;GO:0140096;GO:0036211;GO:0044265;GO:0019538;GO:1901575;GO:0006807;GO:1901565;GO:0044267;GO:0009987;GO:1901564;GO:0006508;GO:0019787;GO:0070647;GO:0071704;GO:0009057;GO:0044248;GO:0008150;GO:0044238;GO:0043161;GO:0004842;GO:0019941;GO:0031146;GO:0051603;GO:0043170;GO:0016567;GO:0043412;GO:…	-	PF08268;PF00646	virNOG20272;virNOG37004	R	sp|Q9SU30|CPR1_ARATH F-box protein CPR1 OS=Arabidopsis thaliana OX=3702 GN=CPR1 PE=1 SV=2	XP_024172682.1 putative F-box protein At3g10240 [Rosa chinensis] &gt;PRQ20200.1 putative F-box domain-containing protein [Rosa chinensis]
TRINITY_DN1004_c0_g2	1593	GO:0003674;GO:0008152;GO:0043632;GO:0044257;GO:0006511;GO:0030163;GO:0009056;GO:0044237;GO:1901565;GO:0019787;GO:1901564;GO:0006508;GO:0009987;GO:0044267;GO:0140096;GO:0006464;GO:0010498;GO:0006807;GO:1901575;GO:0019538;GO:0044265;GO:0036211;GO:0004842;GO:0043161;GO:0044238;GO:0008150;GO:0019941;GO:0009057;GO:0070647;GO:0071704;GO:0044248;GO:0043412;GO:0016740;GO:0003824;GO:0016567;GO:0032446;GO:…	-	PF00646	virNOG20272	R	sp|Q9SU30|CPR1_ARATH F-box protein CPR1 OS=Arabidopsis thaliana OX=3702 GN=CPR1 PE=1 SV=2	XP_024173892.1 putative F-box protein At3g28280 [Rosa chinensis] &gt;PRQ20720.1 putative F-box domain-containing protein [Rosa chinensis]
TRINITY_DN1004_c1_g1	3783	GO:0009082;GO:0044249;GO:1901576;GO:0003824;GO:0005777;GO:0046394;GO:0043621;GO:0003984;GO:0044444;GO:0043229;GO:0065009;GO:0043231;GO:0006082;GO:0005948;GO:0006573;GO:0005622;GO:0009987;GO:1901564;GO:0043227;GO:0050790;GO:0065007;GO:0016053;GO:0042579;GO:0006807;GO:0008652;GO:0009058;GO:0009536;GO:0006549;GO:0032991;GO:0008152;GO:0019752;GO:1902494;GO:0044464;GO:0043226;GO:0016740;GO:1901566;GO:…	K01653	PF13710;PF10369	virNOG00270	E	sp|Q93YZ7|ILVH2_ARATH Acetolactate synthase small subunit 2, chloroplastic OS=Arabidopsis thaliana OX=3702 GN=At2g31810 PE=1 SV=1	XP_024180739.1 acetolactate synthase small subunit 2, chloroplastic isoform X1 [Rosa chinensis] &gt;XP_040371246.1 acetolactate synthase small subunit 2, chloroplastic isoform X1 [Rosa chinensis]
TRINITY_DN10050_c0_g1	398	-	K02885	-	virNOG00811;COG2147	J	sp|P49693|RL193_ARATH 60S ribosomal protein L19-3 OS=Arabidopsis thaliana OX=3702 GN=RPL19C PE=2 SV=3	XP_024397055.1 60S ribosomal protein L19-3 isoform X2 [Physcomitrium patens] &gt;PNR39065.1 hypothetical protein PHYPA_019343 [Physcomitrium patens]
TRINITY_DN10051_c0_g1	1264	-	-	-	-	-	-	-
TRINITY_DN10051_c0_g2	1063	-	-	-	-	-	-	-
TRINITY_DN10051_c0_g3	325	-	-	-	-	-	-	-
TRINITY_DN10051_c0_g4	735	-	-	-	-	-	-	-
TRINITY_DN10051_c0_g5	619	-	-	-	-	-	-	-
TRINITY_DN10052_c0_g1	405	-	-	-	-	-	-	-
TRINITY_DN10053_c0_g1	466	-	-	-	-	-	-	-
TRINITY_DN10054_c0_g1	874	-	K11792	-	virNOG23104	S	sp|Q9FFS4|DDA1_ARATH DET1- and DDB1-associated protein 1 OS=Arabidopsis thaliana OX=3702 GN=DDA1 PE=1 SV=1	XP_004298834.1 PREDICTED: DET1- and DDB1-associated protein 1 [Fragaria vesca subsp. vesca]
TRINITY_DN10055_c0_g1	369	-	-	-	-	-	-	-
TRINITY_DN10056_c0_g1	581	-	-	-	-	-	-	-
TRINITY_DN10057_c0_g1	1164	-	-	-	-	-	-	-
TRINITY_DN10059_c0_g1	791	-	-	PF01323	virNOG12765	R	-	XP_023881303.1 uncharacterized protein LOC111993709 [Quercus suber]
TRINITY_DN1005_c0_g1	3785	-	-	-	virNOG12007	R	-	XP_024183319.1 uncharacterized protein LOC112188432 [Rosa chinensis]
TRINITY_DN10060_c0_g1	649	-	K02153	-	virNOG22967	C	sp|Q9FLN5|VA0E1_ARATH V-type proton ATPase subunit e1 OS=Arabidopsis thaliana OX=3702 GN=VHA-e1 PE=3 SV=1	TQD86701.1 hypothetical protein C1H46_027724 [Malus baccata]
TRINITY_DN10061_c0_g2	450	-	K11279	PF00956	virNOG05325	DB	sp|Q5AAI8|NAP1_CANAL Nucleosome assembly protein 1 OS=Candida albicans (strain SC5314 / ATCC MYA-2876) OX=237561 GN=NAP1 PE=1 SV=1	XP_002503293.1 Nucleosome/chromatin assembly complex protein [Micromonas commoda] &gt;ACO64551.1 Nucleosome/chromatin assembly complex protein [Micromonas commoda]
TRINITY_DN10062_c0_g1	366	-	-	-	-	-	-	-
TRINITY_DN10065_c0_g1	330	-	-	-	-	-	-	-
TRINITY_DN10066_c0_g1	436	-	-	-	-	-	-	-
TRINITY_DN10067_c0_g1	1070	GO:0044444;GO:0044424;GO:0043229;GO:0016788;GO:0008150;GO:0009507;GO:0005623;GO:0005737;GO:0043231;GO:0044464;GO:0043226;GO:0003824;GO:0016311;GO:0005575;GO:0006793;GO:0003674;GO:0005829;GO:0042578;GO:0044237;GO:0016787;GO:0009536;GO:0008152;GO:0009987;GO:0005622;GO:0043227;GO:0006796;GO:0016791	-	-	virNOG06167	G	sp|Q94BY1|Y3515_ARATH Uncharacterized protein At3g52155, chloroplastic OS=Arabidopsis thaliana OX=3702 GN=At3g52155 PE=1 SV=1	XP_024161010.1 uncharacterized protein At3g52155, chloroplastic [Rosa chinensis] &gt;PRQ28158.1 putative histidine phosphatase superfamily [Rosa chinensis]
TRINITY_DN10068_c0_g1	651	-	-	-	-	-	-	-
TRINITY_DN10068_c0_g2	700	-	-	-	-	-	-	-
TRINITY_DN10069_c0_g1	2687	GO:0051667;GO:0005622;GO:0009987;GO:0051234;GO:0071840;GO:0016043;GO:0006996;GO:0009658;GO:0005886;GO:0005575;GO:0009904;GO:0005829;GO:0009902;GO:0051644;GO:0016020;GO:0051641;GO:0051649;GO:0009903;GO:0071944;GO:0044464;GO:0005737;GO:0005623;GO:0051640;GO:0051179;GO:0044444;GO:0009657;GO:0019750;GO:0051656;GO:0044424;GO:0008150	-	PF05701	virNOG05535	S	sp|Q9FWW5|Y1215_ARATH WEB family protein At1g12150 OS=Arabidopsis thaliana OX=3702 GN=At1g12150 PE=2 SV=1	XP_024159717.1 WEB family protein At5g55860 [Rosa chinensis] &gt;XP_024159718.1 WEB family protein At5g55860 [Rosa chinensis] &gt;XP_024159720.1 WEB family protein At5g55860 [Rosa chinensis] &gt;PRQ35113.1 putative WEB family protein [Rosa chinensis]
TRINITY_DN1006_c0_g1	3652	-	-	PF07814	virNOG08547	D	sp|F4I7C7|WAPL1_ARATH Wings apart-like protein 1 OS=Arabidopsis thaliana OX=3702 GN=WAPL1 PE=2 SV=1	XP_024160249.1 wings apart-like protein 1 [Rosa chinensis]
TRINITY_DN10070_c0_g1	1171	GO:0005488;GO:0019538;GO:0044267;GO:0022625;GO:1901360;GO:0043232;GO:0006396;GO:0044237;GO:0042273;GO:0044446;GO:0005575;GO:0003674;GO:0005829;GO:1901363;GO:0005198;GO:0055044;GO:0016020;GO:0043170;GO:1901566;GO:1990904;GO:0044260;GO:0043226;GO:0044464;GO:0034660;GO:0044391;GO:0016072;GO:0005737;GO:0005623;GO:0071704;GO:0000470;GO:0042254;GO:0044424;GO:0044238;GO:0008150;GO:0015934;GO:0006807;GO:…	K02865	PF00687	virNOG03223	J	sp|B8B9K6|R10A_ORYSI 60S ribosomal protein L10a OS=Oryza sativa subsp. indica OX=39946 GN=RPL10A PE=3 SV=1	XP_021829711.1 60S ribosomal protein L10a [Prunus avium] &gt;PQQ12987.1 60S ribosomal protein L10a [Prunus yedoensis var. nudiflora]
TRINITY_DN10072_c0_g1	2788	-	-	PF03101;PF04434;PF10551	virNOG05898	S	sp|Q9SZL8|FRS5_ARATH Protein FAR1-RELATED SEQUENCE 5 OS=Arabidopsis thaliana OX=3702 GN=FRS5 PE=1 SV=1	XP_020415296.1 protein FAR1-RELATED SEQUENCE 5 [Prunus persica] &gt;ONI19085.1 hypothetical protein PRUPE_3G257900 [Prunus persica]
TRINITY_DN10073_c0_g1	399	-	K02429	-	virNOG38927	R	-	XP_023917328.1 uncharacterized protein LOC112028866 [Quercus suber]
TRINITY_DN10073_c1_g2	1914	-	K02429	-	virNOG38927	R	sp|Q2YIJ8|GLUP_BRUA2 Glucose/galactose transporter OS=Brucella abortus (strain 2308) OX=359391 GN=gluP PE=3 SV=1	XP_023901655.1 uncharacterized protein LOC112013498 [Quercus suber]
TRINITY_DN10074_c0_g1	1386	-	-	-	-	-	-	XP_024186572.1 uncharacterized protein LOC112191456 [Rosa chinensis]
TRINITY_DN10075_c0_g1	866	-	-	-	virNOG25937	R	-	PRQ56690.1 hypothetical protein RchiOBHm_Chr1g0340091 [Rosa chinensis]
TRINITY_DN10076_c0_g1	6542	GO:0008152;GO:0016787;GO:0044237;GO:1901363;GO:0006725;GO:0003674;GO:0097159;GO:0006139;GO:0005575;GO:0016070;GO:0006807;GO:0003723;GO:0005488;GO:0005739;GO:1901360;GO:0043227;GO:0005622;GO:0009987;GO:0043231;GO:0090305;GO:0071704;GO:0090304;GO:0005737;GO:0003676;GO:0005623;GO:0044238;GO:0008150;GO:0016788;GO:0004518;GO:0044424;GO:0043229;GO:0009451;GO:0044444;GO:0004519;GO:0043170;GO:0003824;GO:…	-	PF13812;PF13041;PF01535	virNOG05192	S	sp|Q9SA60|PPR6_ARATH Pentatricopeptide repeat-containing protein At1g03100, mitochondrial OS=Arabidopsis thaliana OX=3702 GN=At1g03100 PE=2 SV=1	XP_024174898.1 pentatricopeptide repeat-containing protein At1g03100, mitochondrial [Rosa chinensis] &gt;XP_040368111.1 pentatricopeptide repeat-containing protein At1g03100, mitochondrial [Rosa chinensis] &gt;PRQ20675.1 putative pentatricopeptide [Rosa chinensis]
TRINITY_DN10077_c0_g1	1236	-	-	-	virNOG22788;virNOG08105	S	-	XP_024173437.1 uncharacterized protein LOC112179291 [Rosa chinensis] &gt;XP_024173438.1 uncharacterized protein LOC112179291 [Rosa chinensis] &gt;XP_024173439.1 uncharacterized protein LOC112179291 [Rosa chinensis] &gt;XP_040367714.1 uncharacterized protein LOC112179291 [Rosa chinensis] &gt;PRQ19271.1 hypothetical protein RchiOBHm_Chr7g0215391 [Rosa chinensis]
TRINITY_DN10078_c0_g1	772	GO:0005575;GO:0003674;GO:0031224;GO:0016020;GO:0016407;GO:0005622;GO:0009987;GO:0043227;GO:0005794;GO:0016021;GO:0071554;GO:0016747;GO:0005623;GO:0005737;GO:0043231;GO:0016413;GO:0048511;GO:0044444;GO:0043229;GO:0044424;GO:0008150;GO:0007623;GO:0044425;GO:0012505;GO:0016746;GO:0044464;GO:0043226;GO:0008374;GO:0016740;GO:0003824	-	-	virNOG01963	S	sp|Q5BPJ0|TBL11_ARATH Protein trichome birefringence-like 11 OS=Arabidopsis thaliana OX=3702 GN=TBL11 PE=2 SV=1	XP_021607110.1 protein trichome birefringence-like 11 [Manihot esculenta] &gt;OAY55827.1 hypothetical protein MANES_03G182900 [Manihot esculenta]
TRINITY_DN10079_c1_g1	358	-	K08770	-	virNOG06759;NOG00931;COG5272	O	sp|P0CG70|UBI4P_NEUCR Polyubiquitin OS=Neurospora crassa (strain ATCC 24698 / 74-OR23-1A / CBS 708.71 / DSM 1257 / FGSC 987) OX=367110 GN=ubi PE=1 SV=1	KAF5834532.1 ubiquitin-related domain-containing protein [Dunaliella salina]
TRINITY_DN10079_c1_g2	339	-	K02977	PF00240	virNOG18132;NOG00931;virNOG06759;COG5272	JO	sp|P0CG70|UBI4P_NEUCR Polyubiquitin OS=Neurospora crassa (strain ATCC 24698 / 74-OR23-1A / CBS 708.71 / DSM 1257 / FGSC 987) OX=367110 GN=ubi PE=1 SV=1	XP_022725555.1 ubiquitin-40S ribosomal protein S27a-like [Durio zibethinus]
TRINITY_DN1007_c0_g1	1969	-	-	PF00646	virNOG28034;virNOG35357	R	sp|Q9LIR8|FBK67_ARATH F-box/kelch-repeat protein At3g23880 OS=Arabidopsis thaliana OX=3702 GN=At3g23880 PE=2 SV=1	XP_024183171.1 F-box/kelch-repeat protein At3g23880 [Rosa chinensis] &gt;PRQ52365.1 putative F-box domain-containing protein [Rosa chinensis]
TRINITY_DN10080_c0_g1	4889	GO:0019684;GO:0043229;GO:0044444;GO:0009055;GO:0044422;GO:0032555;GO:0034641;GO:0003824;GO:0043168;GO:0003924;GO:0017076;GO:0031224;GO:0002181;GO:0002183;GO:0032550;GO:0097159;GO:0009772;GO:0044436;GO:0009767;GO:0043604;GO:0034645;GO:0016787;GO:0031976;GO:0006412;GO:0055035;GO:0032991;GO:0009536;GO:0043227;GO:0032553;GO:0042221;GO:0009987;GO:0001883;GO:0006518;GO:0016168;GO:0006807;GO:0003723;GO:…	K03243	PF00009;PF03144;PF11987	virNOG11287	J	sp|Q10251|IF2P_SCHPO Eukaryotic translation initiation factor 5B OS=Schizosaccharomyces pombe (strain 972 / ATCC 24843) OX=284812 GN=SPAC56F8.03 PE=1 SV=1	XP_024166186.1 eukaryotic translation initiation factor 5B [Rosa chinensis] &gt;PRQ24735.1 putative protein-synthesizing GTPase [Rosa chinensis]
TRINITY_DN10081_c0_g1	449	-	-	-	-	-	-	-
TRINITY_DN10082_c0_g1	1790	GO:0043229;GO:0044424;GO:0005874;GO:0003674;GO:0005575;GO:0044430;GO:0044422;GO:0044446;GO:0015630;GO:0005623;GO:0008017;GO:0099512;GO:0099081;GO:0005622;GO:0099513;GO:0043232;GO:0044464;GO:0043226;GO:0005488;GO:0015631;GO:0043228;GO:0005856;GO:0099080;GO:0008092;GO:0005515	-	PF02985	virNOG06818	S	sp|Q6NPR6|TORL3_ARATH TORTIFOLIA1-like protein 3 OS=Arabidopsis thaliana OX=3702 GN=TOR1L3 PE=2 SV=1	XP_024195343.1 TORTIFOLIA1-like protein 4 [Rosa chinensis] &gt;PRQ41255.1 putative MT-associated protein TORTIFOLIA1/SPIRAL2 [Rosa chinensis]
TRINITY_DN10083_c0_g1	1182	-	-	PF00917	NOG154781;KOG1863	SO	sp|Q84WU2|UBP13_ARATH Ubiquitin C-terminal hydrolase 13 OS=Arabidopsis thaliana OX=3702 GN=UBP13 PE=1 SV=1	XP_024173837.1 MATH domain and coiled-coil domain-containing protein At3g58370 [Rosa chinensis] &gt;PRQ20437.1 putative ubiquitinyl hydrolase 1 [Rosa chinensis]
TRINITY_DN10084_c0_g1	358	-	K00033	-	virNOG04543	G	sp|O13287|6PGD_CANAX 6-phosphogluconate dehydrogenase, decarboxylating OS=Candida albicans OX=5476 GN=DOR14 PE=3 SV=1	XP_023926123.1 6-phosphogluconate dehydrogenase, decarboxylating 1-like [Quercus suber]
TRINITY_DN10084_c0_g2	378	-	K00033	-	virNOG04543	G	sp|O60037|6PGD_CUNEL 6-phosphogluconate dehydrogenase, decarboxylating OS=Cunninghamella elegans OX=4853 GN=6-PGD PE=2 SV=1	XP_030550402.1 6-phosphogluconate dehydrogenase, decarboxylating-like [Rhodamnia argentea]
TRINITY_DN10085_c0_g1	1300	GO:0042327;GO:0018193;GO:0071840;GO:0010942;GO:0032553;GO:0019787;GO:0042325;GO:0009987;GO:0032559;GO:0010628;GO:0045859;GO:1901565;GO:0019899;GO:0030163;GO:0019220;GO:0044087;GO:0051494;GO:0044085;GO:0010639;GO:0043168;GO:0031399;GO:0010468;GO:0043405;GO:0050794;GO:0008289;GO:0051246;GO:0010604;GO:0009057;GO:0070647;GO:0030554;GO:0046625;GO:0046328;GO:0046330;GO:0043065;GO:0010556;GO:0019219;GO:…	-	-	virNOG13749	O	-	XP_024165620.1 uncharacterized protein LOC112172491 [Rosa chinensis] &gt;PRQ27542.1 putative mitogen-activated protein kinase kinase kinase transcription factor C2H2 family [Rosa chinensis]
TRINITY_DN10086_c0_g1	1075	-	K02913	-	virNOG25425	J	sp|Q2W1A2|RL33_MAGSA 50S ribosomal protein L33 OS=Magnetospirillum magneticum (strain AMB-1 / ATCC 700264) OX=342108 GN=rpmG PE=3 SV=1	XP_024193373.1 50S ribosomal protein L33 [Rosa chinensis] &gt;KAF3457290.1 hypothetical protein FNV43_RR01947 [Rhamnella rubrinervis] &gt;PRQ39026.1 putative ribosomal protein L33 [Rosa chinensis]
TRINITY_DN10087_c0_g1	1461	-	-	-	-	-	-	KAB2602667.1 hypothetical protein D8674_003672 [Pyrus ussuriensis x Pyrus communis]
TRINITY_DN10088_c0_g1	2182	GO:0006754;GO:0009056;GO:0044237;GO:0019362;GO:0036094;GO:1901135;GO:0003674;GO:0030955;GO:1901363;GO:1901361;GO:1901265;GO:0046496;GO:1901137;GO:0005488;GO:0000166;GO:1901293;GO:0006796;GO:1901360;GO:0009166;GO:0009144;GO:0005737;GO:0005623;GO:0016310;GO:0019359;GO:0071704;GO:0044424;GO:0016052;GO:0046034;GO:0042866;GO:0008150;GO:0051186;GO:1901566;GO:0034404;GO:0016773;GO:0016740;GO:0009108;GO:…	K00873	PF00224;PF02887	virNOG02106	G	sp|P11980|KPYM_RAT Pyruvate kinase PKM OS=Rattus norvegicus OX=10116 GN=Pkm PE=1 SV=3	XP_030542156.1 pyruvate kinase-like [Rhodamnia argentea]
TRINITY_DN10089_c0_g1	3708	GO:0007276;GO:0071944;GO:0048229;GO:0044464;GO:0051704;GO:0003006;GO:0022414;GO:0032504;GO:0009555;GO:0044425;GO:0022412;GO:0008150;GO:0032502;GO:0031226;GO:0005623;GO:0005887;GO:0048609;GO:0055046;GO:0019953;GO:0030154;GO:0044459;GO:0009987;GO:0044703;GO:0048869;GO:0016021;GO:0000003;GO:0048856;GO:0007275;GO:0032501;GO:0048232;GO:0031224;GO:0005575;GO:0048235;GO:0016020;GO:0005886	-	PF00630;PF17963	virNOG08799	R	sp|F4K4R6|GEX2_ARATH Protein GAMETE EXPRESSED 2 OS=Arabidopsis thaliana OX=3702 GN=GEX2 PE=2 SV=1	XP_024196751.1 protein GAMETE EXPRESSED 2 isoform X1 [Rosa chinensis] &gt;PRQ39259.1 putative glycogen debranching enzyme, GlgX type [Rosa chinensis]
TRINITY_DN1008_c0_g1	2275	-	-	PF10151	virNOG03067	S	-	XP_024194327.1 uncharacterized protein LOC112197744 isoform X1 [Rosa chinensis] &gt;PRQ41130.1 putative transmembrane protein [Rosa chinensis]
TRINITY_DN10090_c0_g1	441	-	-	-	virNOG36687	S	-	CAB4273511.1 unnamed protein product [Prunus armeniaca] &gt;CAB4278650.1 unnamed protein product [Prunus armeniaca]
TRINITY_DN10091_c0_g1	1579	GO:0044446;GO:0031966;GO:0016020;GO:0005575;GO:0031090;GO:0044429;GO:0016021;GO:0022603;GO:0044238;GO:0008610;GO:0044425;GO:0046486;GO:0046470;GO:0019222;GO:0006644;GO:0044464;GO:0030162;GO:0051094;GO:0008152;GO:0050793;GO:0080090;GO:0009893;GO:0005740;GO:0031301;GO:0031323;GO:0044255;GO:0009058;GO:0065007;GO:0048522;GO:0010467;GO:0010638;GO:0031300;GO:0005743;GO:0005622;GO:1901564;GO:0051128;GO:…	K01613	PF02666	virNOG10106	I	sp|Q84V22|PSD1_ARATH Phosphatidylserine decarboxylase proenzyme 1, mitochondrial OS=Arabidopsis thaliana OX=3702 GN=PSD1 PE=2 SV=1	XP_004299425.1 PREDICTED: phosphatidylserine decarboxylase proenzyme 1, mitochondrial [Fragaria vesca subsp. vesca]
TRINITY_DN10092_c0_g1	1488	GO:0043231;GO:0005975;GO:0044422;GO:0031984;GO:0043229;GO:0044444;GO:0008194;GO:1901576;GO:0003824;GO:0008152;GO:0047262;GO:0017144;GO:0031224;GO:0009058;GO:0009059;GO:0016051;GO:0016043;GO:0098791;GO:0043227;GO:0071840;GO:0000139;GO:0009987;GO:0005622;GO:0010393;GO:0071704;GO:0045229;GO:0005737;GO:0005623;GO:0044425;GO:0044238;GO:0008150;GO:0044424;GO:0043170;GO:0012505;GO:0016740;GO:0043226;GO:…	-	-	virNOG12135	G	sp|Q0V7R1|GATL3_ARATH Probable galacturonosyltransferase-like 3 OS=Arabidopsis thaliana OX=3702 GN=GATL3 PE=2 SV=1	XP_024193290.1 probable galacturonosyltransferase-like 3 [Rosa chinensis] &gt;PRQ40421.1 putative polygalacturonate 4-alpha-galacturonosyltransferase [Rosa chinensis]
TRINITY_DN10093_c0_g1	1316	-	K14638	-	virNOG05881;virNOG24912	E	sp|Q9P380|PTR2_SCHPO Probable peptide transporter ptr2 OS=Schizosaccharomyces pombe (strain 972 / ATCC 24843) OX=284812 GN=ptr2 PE=1 SV=1	AAA53173.1 similar to S. cerevisiae PTR2 gene, GenBank Accession Number L11994 [Arabidopsis thaliana]
TRINITY_DN10094_c0_g1	639	GO:0031224;GO:0006793;GO:0097159;GO:0045926;GO:0051703;GO:0043401;GO:0030312;GO:0005911;GO:0005886;GO:0009620;GO:0032553;GO:0043207;GO:0009987;GO:0032559;GO:0022622;GO:0042221;GO:0051716;GO:0009566;GO:0009791;GO:0000160;GO:0006807;GO:0009742;GO:0048545;GO:0005524;GO:0009737;GO:0007275;GO:0048519;GO:0023052;GO:0071396;GO:0009788;GO:0010483;GO:0048364;GO:0009605;GO:0030308;GO:0050789;GO:0009856;GO:…	-	-	virNOG14889;COG0515;virNOG00647	T	sp|Q9SCZ4|FERON_ARATH Receptor-like protein kinase FERONIA OS=Arabidopsis thaliana OX=3702 GN=FER PE=1 SV=1	XP_024180217.1 receptor-like protein kinase FERONIA [Rosa chinensis] &gt;PRQ55188.1 putative protein kinase RLK-Pelle-CrRLK1L-1 family [Rosa chinensis]
TRINITY_DN10094_c0_g2	702	GO:0005911;GO:0005886;GO:0009620;GO:0043401;GO:0030312;GO:0051703;GO:0031224;GO:0006793;GO:0097159;GO:0045926;GO:0005524;GO:0048545;GO:0009737;GO:0007275;GO:0000160;GO:0006807;GO:0009791;GO:0009742;GO:0051716;GO:0009566;GO:0032553;GO:0042221;GO:0009987;GO:0043207;GO:0022622;GO:0032559;GO:0009607;GO:0030554;GO:0030308;GO:0032555;GO:0050789;GO:0009856;GO:0009605;GO:0010483;GO:0048364;GO:0023052;GO:…	-	PF07714	virNOG04794;virNOG00647;COG0515	T	sp|Q9SCZ4|FERON_ARATH Receptor-like protein kinase FERONIA OS=Arabidopsis thaliana OX=3702 GN=FER PE=1 SV=1	XP_024180217.1 receptor-like protein kinase FERONIA [Rosa chinensis] &gt;PRQ55188.1 putative protein kinase RLK-Pelle-CrRLK1L-1 family [Rosa chinensis]
TRINITY_DN10095_c0_g1	525	-	-	-	-	-	-	-
TRINITY_DN10095_c0_g2	565	-	-	-	-	-	-	XP_004305564.1 PREDICTED: uncharacterized protein LOC101294970 [Fragaria vesca subsp. vesca]
TRINITY_DN10096_c0_g1	1606	-	-	-	-	-	-	-
TRINITY_DN10097_c0_g1	563	-	-	-	NOG29394;virNOG21354	SO	sp|Q7X843|ATL48_ARATH RING-H2 finger protein ATL48 OS=Arabidopsis thaliana OX=3702 GN=ATL48 PE=1 SV=2	XP_024174456.1 RING-H2 finger protein ATL48 [Rosa chinensis]
TRINITY_DN10098_c0_g1	1261	-	K01624	PF01116	virNOG12090;virNOG13903	G	sp|Q96UH7|ALF1_PARBA Fructose-bisphosphate aldolase 1 OS=Paracoccidioides lutzii (strain ATCC MYA-826 / Pb01) OX=502779 GN=FBA1 PE=1 SV=3	XP_023909572.1 fructose-bisphosphate aldolase 1-like [Quercus suber]
TRINITY_DN10099_c0_g1	2762	GO:0019379;GO:1901566;GO:0006534;GO:0051539;GO:0044464;GO:0043226;GO:0019419;GO:0044283;GO:0005623;GO:0044281;GO:0005737;GO:0044435;GO:0044434;GO:0071704;GO:0044424;GO:0008150;GO:0044238;GO:0009973;GO:0009507;GO:0033741;GO:0005488;GO:0019344;GO:0048037;GO:0006520;GO:0000097;GO:0043436;GO:0044272;GO:0044237;GO:1901605;GO:0044446;GO:0004604;GO:0016671;GO:0005575;GO:1901607;GO:0003674;GO:0009069;GO:…	K05907	PF01507;PF00085	virNOG05633	E	sp|P92979|APR1_ARATH 5&apos;-adenylylsulfate reductase 1, chloroplastic OS=Arabidopsis thaliana OX=3702 GN=APR1 PE=1 SV=2	XP_024157550.1 5&apos;-adenylylsulfate reductase 3, chloroplastic [Rosa chinensis] &gt;PRQ28410.1 putative adenylyl-sulfate reductase (thioredoxin) [Rosa chinensis]
TRINITY_DN1009_c0_g1	1951	-	-	PF07893	-	-	-	PRQ32200.1 putative galactose oxidase/kelch, beta-propeller, galactose oxidase, beta-propeller [Rosa chinensis]
TRINITY_DN100_c0_g1	4222	GO:0008150;GO:0006366;GO:0044424;GO:0032786;GO:0071704;GO:0005694;GO:1903506;GO:0051173;GO:0005623;GO:0051171;GO:0043226;GO:0060255;GO:0034724;GO:0044260;GO:0043170;GO:0006950;GO:2000112;GO:0003674;GO:0003682;GO:0044428;GO:0050896;GO:0044237;GO:0070013;GO:1901360;GO:0006354;GO:0043232;GO:0034728;GO:0019219;GO:0005488;GO:0010556;GO:0005634;GO:0044422;GO:0043229;GO:0019438;GO:0031491;GO:0009889;GO:…	-	PF00557;PF08512;PF08644;PF14826	virNOG06424	K	sp|O82491|SPT16_ARATH FACT complex subunit SPT16 OS=Arabidopsis thaliana OX=3702 GN=SPT16 PE=1 SV=1	XP_024179099.1 FACT complex subunit SPT16 [Rosa chinensis] &gt;XP_024179100.1 FACT complex subunit SPT16 [Rosa chinensis] &gt;XP_024179101.1 FACT complex subunit SPT16 [Rosa chinensis] &gt;XP_024179102.1 FACT complex subunit SPT16 [Rosa chinensis] &gt;PRQ48490.1 putative peptidase M24, FACT complex subunit Spt16p/Cdc68p, creatinase/Aminopeptidase P/Spt16 [Rosa chinensis]
TRINITY_DN100_c0_g2	821	GO:0044444;GO:0043229;GO:0044445;GO:0044422;GO:0090304;GO:0044271;GO:0022613;GO:0003735;GO:0005618;GO:0071944;GO:0034641;GO:0044249;GO:0042788;GO:0043043;GO:0046483;GO:1901576;GO:0043603;GO:0005844;GO:0022626;GO:0043228;GO:0006139;GO:0009058;GO:0006725;GO:0044085;GO:0043604;GO:0006412;GO:0034470;GO:0030312;GO:0034645;GO:0006364;GO:0032991;GO:0030490;GO:0008152;GO:0009987;GO:0005622;GO:1901564;GO:…	K02974	PF01282	virNOG17767;COG2004	J	sp|Q9SS17|RS241_ARATH 40S ribosomal protein S24-1 OS=Arabidopsis thaliana OX=3702 GN=RPS24A PE=2 SV=1	RXH84179.1 hypothetical protein DVH24_027078 [Malus domestica]
TRINITY_DN100_c0_g3	3786	GO:0044464;GO:0008023;GO:0071824;GO:0045935;GO:0035101;GO:0031974;GO:0045893;GO:0019222;GO:0044238;GO:0006351;GO:0044427;GO:0006259;GO:0051254;GO:0031326;GO:0006355;GO:0006357;GO:0005515;GO:0006974;GO:0005575;GO:0006996;GO:0044446;GO:0061458;GO:1902680;GO:0032774;GO:0044249;GO:0046483;GO:1901576;GO:0031325;GO:0048518;GO:0043228;GO:0003006;GO:0032968;GO:1901362;GO:0022414;GO:0032502;GO:1903508;GO:…	-	PF08644;PF14826;PF00557;PF08512	virNOG06424;COG5406	K	sp|O82491|SPT16_ARATH FACT complex subunit SPT16 OS=Arabidopsis thaliana OX=3702 GN=SPT16 PE=1 SV=1	XP_024187443.1 FACT complex subunit SPT16 [Rosa chinensis] &gt;PRQ42486.1 putative peptidase M24, FACT complex subunit Spt16p/Cdc68p, creatinase/Aminopeptidase P/Spt16 [Rosa chinensis]
TRINITY_DN10100_c0_g1	1290	GO:0003674;GO:0005575;GO:0006629;GO:0050896;GO:0016787;GO:0009056;GO:0008152;GO:0005773;GO:0043227;GO:0006952;GO:0005622;GO:1901575;GO:0044424;GO:0043229;GO:0044444;GO:0044238;GO:0008150;GO:0005737;GO:0005623;GO:0043231;GO:0016042;GO:0071704;GO:0003824;GO:0043226;GO:0044464;GO:0006950;GO:0045735	-	PF01734	COG3621;KOG0513	IR	sp|Q2MY44|PAT07_SOLTU Patatin-07 OS=Solanum tuberosum OX=4113 PE=2 SV=1	Q2MY44.1 RecName: Full=Patatin-07; Flags: Precursor [Solanum tuberosum] &gt;ABC55694.1 patatin protein 07 [Solanum tuberosum]
TRINITY_DN10101_c0_g1	3734	-	-	-	-	-	-	-
TRINITY_DN10101_c1_g1	330	-	-	-	-	-	-	-
TRINITY_DN10101_c1_g2	909	GO:0016021;GO:0098588;GO:0005488;GO:0042626;GO:0006855;GO:0000166;GO:0097367;GO:0031090;GO:0003674;GO:0005575;GO:0016817;GO:0016020;GO:0008144;GO:1901265;GO:1901363;GO:0016462;GO:0044446;GO:0043492;GO:0050896;GO:0036094;GO:0044464;GO:0043226;GO:0022804;GO:0006810;GO:0042910;GO:0015238;GO:0015405;GO:0044424;GO:0044437;GO:0015893;GO:0044425;GO:0008150;GO:0035639;GO:0051179;GO:0005623;GO:0005737;GO:…	-	-	virNOG05132	Q	sp|Q8LGU1|AB8C_ARATH ABC transporter C family member 8 OS=Arabidopsis thaliana OX=3702 GN=ABCC8 PE=2 SV=3	XP_024179438.1 ABC transporter C family member 8 isoform X1 [Rosa chinensis] &gt;PRQ51290.1 putative xenobiotic-transporting ATPase [Rosa chinensis]
TRINITY_DN10101_c1_g3	830	GO:0042493;GO:0097159;GO:0031224;GO:0098805;GO:0016787;GO:0042623;GO:0000325;GO:0005215;GO:0005773;GO:0005622;GO:0051234;GO:0032559;GO:0042221;GO:0032553;GO:0043227;GO:0043167;GO:0016887;GO:0055085;GO:0005524;GO:0044444;GO:0043229;GO:0044422;GO:0032555;GO:0030554;GO:0043231;GO:0005774;GO:0008559;GO:0042908;GO:0017111;GO:0003824;GO:0022857;GO:0017076;GO:0043168;GO:0005575;GO:0016817;GO:0031090;GO:…	-	-	virNOG05132	Q	sp|Q8LGU1|AB8C_ARATH ABC transporter C family member 8 OS=Arabidopsis thaliana OX=3702 GN=ABCC8 PE=2 SV=3	PRQ51289.1 putative xenobiotic-transporting ATPase [Rosa chinensis]
TRINITY_DN10102_c0_g1	616	GO:0016020;GO:0042651;GO:0003674;GO:0031090;GO:0005575;GO:0044446;GO:0042170;GO:0009528;GO:0043226;GO:0009706;GO:0044464;GO:0009941;GO:0009534;GO:0009507;GO:0031975;GO:0008150;GO:0044424;GO:0009535;GO:0019866;GO:0044434;GO:0044435;GO:0005737;GO:0005623;GO:0043227;GO:0031969;GO:0016491;GO:0005622;GO:0044436;GO:0055114;GO:0009526;GO:0005886;GO:0055035;GO:0008152;GO:0005773;GO:0009579;GO:0009536;GO:…	-	-	COG0604;virNOG00920	CQ	sp|Q8H0M1|QORH_SPIOL Quinone-oxidoreductase homolog, chloroplastic OS=Spinacia oleracea OX=3562 GN=QOR PE=1 SV=1	XP_024166131.1 chloroplast envelope quinone oxidoreductase homolog [Rosa chinensis] &gt;PRQ25441.1 putative NADPH:quinone reductase [Rosa chinensis]
TRINITY_DN10103_c0_g1	3441	-	-	PF07727;PF00665	virNOG10663	R	sp|P10978|POLX_TOBAC Retrovirus-related Pol polyprotein from transposon TNT 1-94 OS=Nicotiana tabacum OX=4097 PE=2 SV=1	TQE13055.1 hypothetical protein C1H46_001430 [Malus baccata]
TRINITY_DN10103_c0_g2	2323	-	-	PF07727	virNOG10663	R	sp|P10978|POLX_TOBAC Retrovirus-related Pol polyprotein from transposon TNT 1-94 OS=Nicotiana tabacum OX=4097 PE=2 SV=1	TQE13055.1 hypothetical protein C1H46_001430 [Malus baccata]
TRINITY_DN10104_c0_g1	1391	-	-	PF13837	virNOG19478;KOG4282	K	sp|Q9LJG8|ASIL2_ARATH Trihelix transcription factor ASIL2 OS=Arabidopsis thaliana OX=3702 GN=ASIL2 PE=1 SV=1	PRQ25533.1 putative transcription factor MYB family [Rosa chinensis]
TRINITY_DN10105_c0_g1	754	GO:0009966;GO:0048583;GO:0043170;GO:0019005;GO:0016567;GO:0044464;GO:1902494;GO:0043226;GO:0071229;GO:0009740;GO:0044260;GO:0032870;GO:0071704;GO:0005623;GO:2000026;GO:0009719;GO:0008150;GO:0044238;GO:0044424;GO:0019941;GO:0071495;GO:0070887;GO:1901700;GO:0023051;GO:0005634;GO:0044265;GO:0019538;GO:0036211;GO:1901575;GO:0009755;GO:0000151;GO:0044267;GO:0006508;GO:1901701;GO:0043632;GO:1990234;GO:…	-	-	virNOG21361	R	sp|Q9LUB6|SNE_ARATH F-box protein SNE OS=Arabidopsis thaliana OX=3702 GN=SNE PE=1 SV=1	XP_024179489.1 F-box protein SNE [Rosa chinensis] &gt;PRQ52521.1 putative F-box domain-containing protein [Rosa chinensis]
TRINITY_DN10106_c0_g1	3560	GO:0005315;GO:0071944;GO:0033993;GO:0022857;GO:0006820;GO:0043229;GO:0044444;GO:0043231;GO:0001101;GO:0030054;GO:0044459;GO:0043227;GO:0051234;GO:0005622;GO:0042221;GO:0009737;GO:0055085;GO:0009725;GO:0031224;GO:0009506;GO:0005215;GO:0005911;GO:0015318;GO:0005886;GO:0005773;GO:0098656;GO:0044464;GO:0043226;GO:0006810;GO:0008509;GO:0022804;GO:0034220;GO:0012505;GO:0009719;GO:0044425;GO:0008150;GO:…	K08176	PF00083	virNOG02775	P	sp|Q96303|PHT14_ARATH Inorganic phosphate transporter 1-4 OS=Arabidopsis thaliana OX=3702 GN=PHT1-4 PE=1 SV=1	XP_004289933.1 PREDICTED: inorganic phosphate transporter 1-4 [Fragaria vesca subsp. vesca]
TRINITY_DN10106_c0_g2	1060	GO:0016021;GO:0015291;GO:0015293;GO:1901684;GO:0044459;GO:0015698;GO:0051234;GO:0006817;GO:0055085;GO:0015075;GO:0016020;GO:0031224;GO:0003674;GO:0005575;GO:0005886;GO:0015318;GO:0005215;GO:0098656;GO:0005315;GO:0044464;GO:0071944;GO:0006810;GO:0008509;GO:0034220;GO:0022804;GO:0006820;GO:0022857;GO:0044425;GO:0008150;GO:0006811;GO:1901683;GO:0051179;GO:0005887;GO:0031226;GO:0005623	K08176	PF00083	virNOG02775	P	sp|Q96303|PHT14_ARATH Inorganic phosphate transporter 1-4 OS=Arabidopsis thaliana OX=3702 GN=PHT1-4 PE=1 SV=1	XP_024194253.1 inorganic phosphate transporter 1-4 [Rosa chinensis] &gt;XP_024194255.1 inorganic phosphate transporter 1-4 [Rosa chinensis] &gt;PRQ36555.1 putative major facilitator, sugar transporter, major facilitator superfamily [Rosa chinensis]
TRINITY_DN10106_c0_g3	1760	-	-	-	-	-	-	-
TRINITY_DN10107_c0_g1	1674	-	K03231	PF00009;PF03144;PF03143	COG5256;virNOG10116	J	sp|Q04634|EF1A_TETPY Elongation factor 1-alpha OS=Tetrahymena pyriformis OX=5908 PE=2 SV=1	XP_013901762.1 elongation factor EF-1 alpha subunit [Monoraphidium neglectum] &gt;KIZ02743.1 elongation factor EF-1 alpha subunit [Monoraphidium neglectum]
TRINITY_DN10108_c0_g1	655	-	-	-	-	-	-	-
TRINITY_DN10109_c0_g1	1520	-	-	PF01266	virNOG13800	R	-	XP_024181192.1 tRNA 5-methylaminomethyl-2-thiouridine biosynthesis bifunctional protein MnmC isoform X1 [Rosa chinensis] &gt;PRQ46192.1 putative FAD/NAD(P)-binding domain-containing protein [Rosa chinensis]
TRINITY_DN1010_c0_g1	1402	-	-	-	-	-	-	-
TRINITY_DN1010_c0_g2	1532	-	-	-	-	-	-	-
TRINITY_DN1010_c0_g3	1116	-	-	-	-	-	-	-
TRINITY_DN1010_c0_g4	1095	-	-	-	-	-	-	-
TRINITY_DN1010_c1_g1	875	-	-	-	-	-	-	-
TRINITY_DN1010_c1_g2	302	-	-	-	-	-	-	-
TRINITY_DN10110_c0_g1	1612	GO:0061630;GO:0032446;GO:0043412;GO:0003824;GO:0051603;GO:0043161;GO:0043169;GO:0044248;GO:0070647;GO:0009057;GO:1901564;GO:0009987;GO:0019787;GO:0046872;GO:1901565;GO:0043167;GO:0006807;GO:0010498;GO:0006464;GO:0009628;GO:0031224;GO:0030163;GO:0006511;GO:0044257;GO:0008152;GO:0044260;GO:0016740;GO:0016567;GO:0043170;GO:0061659;GO:0019941;GO:0044238;GO:0008150;GO:0004842;GO:0044425;GO:0071704;GO:…	-	PF13639	NOG163238;virNOG14475	O	sp|Q7XLY8|ATL41_ORYSJ E3 ubiquitin-protein ligase Os04g0590900 OS=Oryza sativa subsp. japonica OX=39947 GN=Os04g0590900 PE=2 SV=2	XP_040366514.1 RING-H2 finger protein ATL52 isoform X1 [Rosa chinensis] &gt;XP_040366515.1 RING-H2 finger protein ATL52 isoform X1 [Rosa chinensis] &gt;PRQ18795.1 putative transcription factor C2H2 family [Rosa chinensis]
TRINITY_DN10111_c0_g1	550	-	-	-	-	-	-	XP_024173102.1 F-box/FBD/LRR-repeat protein At1g78750 isoform X1 [Rosa chinensis] &gt;PRQ18423.1 putative F-box domain, FBD domain, leucine-rich repeat domain, L domain-containing protein [Rosa chinensis]
TRINITY_DN10111_c1_g1	1246	-	-	PF00646	virNOG35325;virNOG37657;virNOG15003	RS	sp|Q8L7H1|FBL75_ARATH F-box/LRR-repeat protein At4g14103 OS=Arabidopsis thaliana OX=3702 GN=At4g14103 PE=2 SV=1	XP_024172949.1 F-box/LRR-repeat protein 13 [Rosa chinensis] &gt;PRQ18430.1 putative F-box domain, leucine-rich repeat domain, L domain-containing protein [Rosa chinensis]
TRINITY_DN10112_c0_g1	735	-	-	-	-	-	-	-
TRINITY_DN10113_c0_g1	310	-	-	-	-	-	-	-
TRINITY_DN10114_c0_g1	778	GO:0005623;GO:0008017;GO:0099512;GO:0015630;GO:0044446;GO:0099081;GO:0005575;GO:0044430;GO:0044424;GO:0043229;GO:0005874;GO:0003674;GO:0044422;GO:0015631;GO:0005488;GO:0008092;GO:0005515;GO:0005856;GO:0043228;GO:0099080;GO:0005622;GO:0099513;GO:0044464;GO:0043226;GO:0043232	-	-	-	-	-	-
TRINITY_DN10115_c0_g1	394	-	-	-	-	-	-	-
TRINITY_DN10116_c0_g1	796	GO:0009968;GO:0003824;GO:0051707;GO:0097306;GO:0050794;GO:0033993;GO:0001558;GO:0043168;GO:0016301;GO:0017076;GO:0048364;GO:0010483;GO:0009605;GO:0048519;GO:0023052;GO:0071396;GO:0009788;GO:0009607;GO:0030554;GO:0030308;GO:0032555;GO:0050789;GO:0009856;GO:0051716;GO:0009566;GO:0032553;GO:0009987;GO:0043207;GO:0032559;GO:0022622;GO:0042221;GO:0048545;GO:0009737;GO:0005524;GO:0007275;GO:0009791;GO:…	-	PF07714	virNOG14889;COG0515;virNOG30241	T	sp|Q9SCZ4|FERON_ARATH Receptor-like protein kinase FERONIA OS=Arabidopsis thaliana OX=3702 GN=FER PE=1 SV=1	XP_040368302.1 receptor-like protein kinase FERONIA [Rosa chinensis] &gt;PRQ55380.1 putative protein kinase RLK-Pelle-CrRLK1L-1 family [Rosa chinensis]
TRINITY_DN10117_c0_g1	1288	GO:0003824;GO:0044464;GO:0043226;GO:0010035;GO:0016903;GO:0009507;GO:0050662;GO:0008150;GO:0044424;GO:0043229;GO:0016614;GO:0044444;GO:0043231;GO:0005623;GO:0005737;GO:0010038;GO:0043227;GO:0016491;GO:0005622;GO:0042221;GO:0046686;GO:0048037;GO:0000166;GO:0005739;GO:0005488;GO:1901363;GO:1901265;GO:0055114;GO:0003674;GO:0005575;GO:0097159;GO:0051287;GO:0009579;GO:0008152;GO:0036094;GO:0009536;GO:…	K00122	PF00389;PF02826	virNOG11948;COG1052	C	sp|Q03134|FDH_EMENI Formate dehydrogenase OS=Emericella nidulans (strain FGSC A4 / ATCC 38163 / CBS 112.46 / NRRL 194 / M139) OX=227321 GN=aciA PE=2 SV=3	KAB8416330.1 hypothetical protein FH972_024850 [Carpinus fangiana]
TRINITY_DN10117_c0_g2	836	GO:0016903;GO:0044464;GO:0043226;GO:0003824;GO:0010035;GO:0043231;GO:0005623;GO:0005737;GO:0008150;GO:0050662;GO:0009507;GO:0044444;GO:0044424;GO:0043229;GO:0016614;GO:0000166;GO:0048037;GO:0005739;GO:0005488;GO:0010038;GO:0005622;GO:0016491;GO:0046686;GO:0042221;GO:0043227;GO:0009536;GO:0036094;GO:0051287;GO:0009579;GO:0008152;GO:0016616;GO:0016620;GO:0050896;GO:0008863;GO:0055114;GO:1901265;GO:…	K00122	PF02826	virNOG11948	C	sp|Q03134|FDH_EMENI Formate dehydrogenase OS=Emericella nidulans (strain FGSC A4 / ATCC 38163 / CBS 112.46 / NRRL 194 / M139) OX=227321 GN=aciA PE=2 SV=3	XP_023898312.1 formate dehydrogenase-like [Quercus suber]
TRINITY_DN10117_c0_g3	405	GO:0055114;GO:1901363;GO:1901265;GO:0005575;GO:0097159;GO:0003674;GO:0036094;GO:0009536;GO:0051287;GO:0009579;GO:0008152;GO:0016620;GO:0016616;GO:0050896;GO:0008863;GO:0010038;GO:0005622;GO:0016491;GO:0046686;GO:0042221;GO:0043227;GO:0048037;GO:0000166;GO:0005739;GO:0005488;GO:0008150;GO:0050662;GO:0009507;GO:0044444;GO:0044424;GO:0043229;GO:0016614;GO:0043231;GO:0005623;GO:0005737;GO:0044464;GO:…	K00122	-	virNOG11948	C	sp|Q03134|FDH_EMENI Formate dehydrogenase OS=Emericella nidulans (strain FGSC A4 / ATCC 38163 / CBS 112.46 / NRRL 194 / M139) OX=227321 GN=aciA PE=2 SV=3	XP_023898312.1 formate dehydrogenase-like [Quercus suber]
TRINITY_DN10118_c0_g1	1305	-	-	-	-	-	-	-
TRINITY_DN10119_c0_g1	567	-	K00940	PF00334	virNOG11956	F	sp|A2BZG4|NDK_PROM1 Nucleoside diphosphate kinase OS=Prochlorococcus marinus (strain NATL1A) OX=167555 GN=ndk PE=3 SV=1	XP_011396234.1 Nucleoside diphosphate kinase [Auxenochlorella protothecoides] &gt;KFM23364.1 Nucleoside diphosphate kinase [Auxenochlorella protothecoides]
TRINITY_DN1011_c0_g1	2292	GO:0016021;GO:0006855;GO:0015075;GO:0016020;GO:0072337;GO:0005575;GO:0003674;GO:0031090;GO:0035461;GO:0050896;GO:0051958;GO:0044446;GO:0042170;GO:0043226;GO:0044464;GO:0005342;GO:0009941;GO:1905039;GO:0015238;GO:0015885;GO:0006810;GO:0046943;GO:0015884;GO:0008509;GO:0034220;GO:0008150;GO:1903825;GO:0009507;GO:0044425;GO:0031975;GO:0015893;GO:0090482;GO:0044424;GO:0015231;GO:0006811;GO:0042886;GO:…	-	PF03092	virNOG05053	R	sp|Q9SKZ5|FBT1_ARATH Folate-biopterin transporter 1, chloroplastic OS=Arabidopsis thaliana OX=3702 GN=At2g32040 PE=1 SV=2	XP_011462651.1 PREDICTED: folate-biopterin transporter 1, chloroplastic [Fragaria vesca subsp. vesca]
TRINITY_DN10121_c0_g1	795	-	-	-	-	-	-	-
TRINITY_DN10122_c0_g1	648	GO:0008152;GO:0097659;GO:0080090;GO:2001141;GO:0031323;GO:0008544;GO:0009058;GO:0006725;GO:0034654;GO:0010467;GO:0065007;GO:0016070;GO:0048731;GO:0048856;GO:0051252;GO:0005622;GO:0044271;GO:0043231;GO:0048367;GO:0003676;GO:0032502;GO:0022414;GO:0140110;GO:1901362;GO:0003006;GO:0048825;GO:1901576;GO:0046483;GO:0044249;GO:0009888;GO:0048827;GO:0032774;GO:0003677;GO:0048366;GO:0061458;GO:0005575;GO:…	K09338	PF01852	euNOG06552;virNOG01745	K	sp|Q8RWU4|ATML1_ARATH Homeobox-leucine zipper protein MERISTEM L1 OS=Arabidopsis thaliana OX=3702 GN=ATML1 PE=1 SV=1	XP_004293268.1 PREDICTED: homeobox-leucine zipper protein PROTODERMAL FACTOR 2-like [Fragaria vesca subsp. vesca]
TRINITY_DN10123_c0_g1	1328	-	-	-	-	-	-	-
TRINITY_DN10123_c0_g2	807	-	-	-	-	-	-	-
TRINITY_DN10123_c0_g3	2083	GO:0043170;GO:0016773;GO:0044260;GO:0016740;GO:0044464;GO:0005623;GO:0016310;GO:0071704;GO:0044425;GO:0008150;GO:0044238;GO:0035639;GO:0036211;GO:0019538;GO:0005488;GO:0140096;GO:0000166;GO:0004672;GO:0044267;GO:0006796;GO:0016021;GO:0044237;GO:0036094;GO:0097367;GO:0003674;GO:0005575;GO:0008144;GO:0016020;GO:1901265;GO:1901363;GO:0043168;GO:0016301;GO:0017076;GO:0006468;GO:0071944;GO:0003824;GO:…	-	PF13855;PF12819;PF07714	virNOG10857	T	sp|C0LGG4|Y1518_ARATH Probable LRR receptor-like serine/threonine-protein kinase At1g51860 OS=Arabidopsis thaliana OX=3702 GN=At1g51860 PE=2 SV=2	XP_040369432.1 probable LRR receptor-like serine/threonine-protein kinase PAM74 [Rosa chinensis]
TRINITY_DN10124_c0_g1	1635	GO:0055044;GO:0005911;GO:0005575;GO:0009506;GO:0030054	K04730	PF07714	virNOG06221	T	sp|Q9LX29|ACR4L_ARATH Serine/threonine-protein kinase-like protein ACR4 OS=Arabidopsis thaliana OX=3702 GN=ACR4 PE=1 SV=1	XP_024158356.1 serine/threonine-protein kinase-like protein ACR4 [Rosa chinensis] &gt;PRQ29020.1 putative protein kinase RLK-Pelle-LRR-Xb-1 family [Rosa chinensis]
TRINITY_DN10125_c0_g1	437	-	-	-	-	-	-	-
TRINITY_DN10126_c0_g1	309	GO:0050832;GO:0006955;GO:0006952;GO:0043207;GO:0048507;GO:0045087;GO:0016021;GO:0048856;GO:0032501;GO:0010073;GO:0031224;GO:0005575;GO:0016020;GO:0050896;GO:0005886;GO:0009620;GO:0009888;GO:0071944;GO:0051707;GO:0044464;GO:0051704;GO:0006950;GO:0002376;GO:0098542;GO:0009605;GO:0044425;GO:0032502;GO:0008150;GO:0005623;GO:0009607	-	-	virNOG10202;virNOG00886;COG4886	RTS	sp|Q1PEN0|RLP36_ARATH Receptor-like protein 36 OS=Arabidopsis thaliana OX=3702 GN=RLP36 PE=2 SV=2	XP_021800299.1 receptor-like protein 2 [Prunus avium]
TRINITY_DN10127_c0_g1	1518	-	-	-	virNOG07886	R	sp|Q9XIN8|FB119_ARATH F-box protein At2g27310 OS=Arabidopsis thaliana OX=3702 GN=At2g27310 PE=2 SV=1	XP_011458614.1 PREDICTED: F-box protein At2g27310-like isoform X2 [Fragaria vesca subsp. vesca]
TRINITY_DN10128_c0_g1	334	-	K03233	-	virNOG07515	J	sp|Q9FUM1|EF1G_PRUAV Elongation factor 1-gamma OS=Prunus avium OX=42229 PE=2 SV=1	QCF40560.1 elongation factor 1-gamma [Betula platyphylla]
TRINITY_DN10129_c0_g1	1400	GO:0006807;GO:0006163;GO:0006120;GO:0030964;GO:0043227;GO:1901564;GO:0005622;GO:0009987;GO:0009123;GO:0005743;GO:0072521;GO:0098798;GO:0008152;GO:0032991;GO:0017144;GO:0006725;GO:0006793;GO:0009161;GO:0006139;GO:0055114;GO:0005740;GO:0019693;GO:0098803;GO:0019637;GO:0009205;GO:0009167;GO:0034641;GO:0046483;GO:0045271;GO:0044455;GO:0043231;GO:0098800;GO:0009199;GO:0031967;GO:0043229;GO:0044444;GO:…	K03939	-	virNOG24078	C	sp|Q9M9M6|NDUS6_ARATH NADH dehydrogenase [ubiquinone] iron-sulfur protein 6, mitochondrial OS=Arabidopsis thaliana OX=3702 GN=At3g03070 PE=1 SV=1	XP_027909017.1 NADH dehydrogenase [ubiquinone] iron-sulfur protein 6, mitochondrial [Vigna unguiculata] &gt;QCD88861.1 NADH dehydrogenase [Vigna unguiculata]
TRINITY_DN1012_c0_g1	2745	GO:0002161;GO:0019752;GO:0008152;GO:0009058;GO:0006725;GO:0010467;GO:0065007;GO:0016070;GO:1901564;GO:0005622;GO:0043167;GO:0003676;GO:0006082;GO:0044271;GO:0004822;GO:0016788;GO:0043603;GO:1901576;GO:0046483;GO:0043043;GO:0044249;GO:0097367;GO:0005575;GO:0008144;GO:0106074;GO:0006520;GO:0005515;GO:0043436;GO:0010038;GO:0016875;GO:0006450;GO:0044281;GO:0004812;GO:0051020;GO:0035639;GO:0044238;GO:…	K01870	PF08264;PF00133	virNOG05264	J	sp|F4JLM5|SYIC_ARATH Isoleucine--tRNA ligase, cytoplasmic OS=Arabidopsis thaliana OX=3702 GN=At4g10320 PE=2 SV=1	XP_024196955.1 isoleucine--tRNA ligase, cytoplasmic [Rosa chinensis] &gt;PRQ37935.1 putative isoleucine--tRNA ligase [Rosa chinensis]
TRINITY_DN1012_c0_g2	1301	-	K20280	PF04051	virNOG10614	U	sp|Q54YG5|TPPC5_DICDI Trafficking protein particle complex subunit 5 OS=Dictyostelium discoideum OX=44689 GN=trappc5 PE=3 SV=1	ESR66900.1 hypothetical protein CICLE_v10009392mg [Citrus clementina]
TRINITY_DN10130_c0_g1	398	-	-	-	virNOG30351;euNOG17446;KOG4658	TS	-	XP_024162660.1 putative disease resistance protein At4g19050 [Rosa chinensis] &gt;XP_024162662.1 putative disease resistance protein At4g19050 [Rosa chinensis] &gt;XP_024162663.1 putative disease resistance protein At4g19050 [Rosa chinensis] &gt;XP_040363911.1 putative disease resistance protein At4g19050 [Rosa chinensis] &gt;XP_040363912.1 putative disease resistance protein At4g19050 [Rosa chin…
TRINITY_DN10131_c0_g1	1736	-	-	-	virNOG03050	S	-	XP_011464241.1 PREDICTED: uncharacterized protein LOC101299705 [Fragaria vesca subsp. vesca]
TRINITY_DN10132_c0_g1	2091	-	K07393	PF13409;PF13410	virNOG03563	O	sp|P42620|YQJG_ECOLI Glutathionyl-hydroquinone reductase YqjG OS=Escherichia coli (strain K12) OX=83333 GN=yqjG PE=1 SV=1	XP_024158655.1 glutathionyl-hydroquinone reductase YqjG isoform X1 [Rosa chinensis]
TRINITY_DN10132_c1_g1	1741	-	-	PF00168	virNOG19101	R	-	XP_004289725.1 PREDICTED: uncharacterized protein LOC101315189 [Fragaria vesca subsp. vesca]
TRINITY_DN10133_c0_g1	1052	GO:0048765;GO:0010015;GO:0048764;GO:0048767;GO:0010054;GO:0009888;GO:0043231;GO:0009409;GO:0090558;GO:0043169;GO:0048364;GO:0032502;GO:0043229;GO:0005509;GO:0007275;GO:0048731;GO:0048856;GO:0043167;GO:0080147;GO:0046872;GO:0048869;GO:0016049;GO:0048468;GO:0043227;GO:0005622;GO:0022622;GO:0009987;GO:0010053;GO:0048469;GO:0090627;GO:0009628;GO:0006950;GO:0048589;GO:0099402;GO:0043226;GO:0040007;GO:…	K13448	PF13499	virNOG16791	T	sp|Q9FYK2|CML25_ARATH Probable calcium-binding protein CML25 OS=Arabidopsis thaliana OX=3702 GN=CML25 PE=2 SV=1	XP_024194816.1 probable calcium-binding protein CML25 [Rosa chinensis] &gt;PRQ41083.1 putative parvalbumin [Rosa chinensis]
TRINITY_DN10135_c0_g1	1080	GO:0102303;GO:0003674;GO:0009058;GO:0006725;GO:0032259;GO:0009812;GO:0008152;GO:0044237;GO:0009987;GO:0005515;GO:0005488;GO:0008150;GO:0016741;GO:0046983;GO:0008171;GO:0019438;GO:0071704;GO:0044249;GO:0003824;GO:0016740;GO:0008757;GO:0008168;GO:0030761	-	-	KOG3178;virNOG01933;NOG07059	R	sp|B0ZB57|OMT3_HUMLU Probable O-methyltransferase 3 OS=Humulus lupulus OX=3486 GN=OMT3 PE=2 SV=1	XP_004303127.1 PREDICTED: trans-resveratrol di-O-methyltransferase-like [Fragaria vesca subsp. vesca]
TRINITY_DN10136_c0_g1	2146	GO:0005575;GO:0016798;GO:0044444;GO:0044424;GO:0003674;GO:0008150;GO:0005829;GO:0044238;GO:0005623;GO:0005737;GO:0005975;GO:0016787;GO:0071704;GO:0008152;GO:0005622;GO:0004564;GO:0033926;GO:0044464;GO:0140103;GO:0004553;GO:0003824;GO:0140096	-	PF12899	virNOG05574	S	sp|Q9SW48|INVB_ARATH Probable alkaline/neutral invertase B OS=Arabidopsis thaliana OX=3702 GN=INVB PE=1 SV=1	XP_004289834.1 PREDICTED: probable alkaline/neutral invertase B [Fragaria vesca subsp. vesca]
TRINITY_DN10138_c0_g1	3235	-	-	-	virNOG08498	R	sp|Q03164|KMT2A_HUMAN Histone-lysine N-methyltransferase 2A OS=Homo sapiens OX=9606 GN=KMT2A PE=1 SV=5	XP_024188803.1 LOW QUALITY PROTEIN: uncharacterized protein LOC112193026 [Rosa chinensis]
TRINITY_DN10138_c0_g2	2104	GO:0005623;GO:0003676;GO:0090304;GO:0071704;GO:0090305;GO:0043231;GO:0009451;GO:0043229;GO:0044424;GO:0004518;GO:0016788;GO:0008150;GO:0044238;GO:0043170;GO:0004519;GO:0034641;GO:0044464;GO:0043226;GO:0046483;GO:0043412;GO:0003824;GO:0044237;GO:0016787;GO:0008152;GO:0006139;GO:0005575;GO:0097159;GO:0003674;GO:0006725;GO:1901363;GO:0005488;GO:0003723;GO:0006807;GO:0016070;GO:0005622;GO:0009987;GO:…	-	PF13812;PF13041	virNOG08119	R	sp|O49343|PP177_ARATH Pentatricopeptide repeat-containing protein At2g30780 OS=Arabidopsis thaliana OX=3702 GN=At2g30780 PE=2 SV=1	XP_024162969.1 pentatricopeptide repeat-containing protein At2g30780 [Rosa chinensis] &gt;PRQ26223.1 putative pentatricopeptide [Rosa chinensis]
TRINITY_DN10139_c0_g1	481	-	-	-	virNOG27130;virNOG26178	S	-	XP_040373019.1 uncharacterized protein LOC112193703 [Rosa chinensis] &gt;PRQ41529.1 hypothetical protein RchiOBHm_Chr3g0447831 [Rosa chinensis]
TRINITY_DN1013_c0_g1	3195	GO:0003674;GO:0016491;GO:0003824;GO:0008150;GO:0055114;GO:0008152	K08081	PF13561	virNOG00900;virNOG30055	Q	sp|Q9ZW03|TRNH3_ARATH Tropinone reductase homolog At2g29150 OS=Arabidopsis thaliana OX=3702 GN=At2g29150 PE=1 SV=1	PRQ50303.1 putative oxidoreductase [Rosa chinensis]
TRINITY_DN1013_c1_g1	329	-	-	-	-	-	-	-
TRINITY_DN10140_c0_g1	1726	GO:0001228;GO:0019438;GO:0043229;GO:0046983;GO:0050789;GO:0090304;GO:0000981;GO:0009889;GO:0050794;GO:0034641;GO:0010468;GO:0010604;GO:0018130;GO:0000976;GO:0010557;GO:0097159;GO:0006139;GO:0003700;GO:0034645;GO:0003690;GO:0009987;GO:0043227;GO:0010628;GO:0001047;GO:0031328;GO:0006807;GO:0007275;GO:0009059;GO:0044424;GO:0008150;GO:0006366;GO:0051173;GO:0005623;GO:0051171;GO:0071704;GO:1903506;GO:…	-	PF00010	virNOG19411	K	sp|Q9C8P8|BH080_ARATH Transcription factor bHLH80 OS=Arabidopsis thaliana OX=3702 GN=BHLH80 PE=2 SV=1	XP_024168567.1 transcription factor bHLH80 [Rosa chinensis] &gt;PRQ20414.1 putative transcription factor bHLH family [Rosa chinensis]
TRINITY_DN10141_c0_g1	3636	GO:0019866;GO:0044434;GO:0042886;GO:0071705;GO:0005623;GO:0005737;GO:0044435;GO:0051179;GO:0008150;GO:0044425;GO:0009507;GO:0031975;GO:0009657;GO:0045036;GO:0044424;GO:0006886;GO:0009941;GO:0006810;GO:0051641;GO:0072596;GO:0051649;GO:0044464;GO:0009706;GO:0043226;GO:0009658;GO:0009528;GO:0006996;GO:0044446;GO:0042170;GO:0016020;GO:0005575;GO:0031090;GO:0098796;GO:0045184;GO:0016021;GO:0015833;GO:…	-	PF16940	virNOG11714	S	sp|Q8LPR9|TI110_ARATH Protein TIC110, chloroplastic OS=Arabidopsis thaliana OX=3702 GN=TIC110 PE=1 SV=1	XP_024199298.1 protein TIC110, chloroplastic [Rosa chinensis] &gt;PRQ34724.1 putative protein TIC110 [Rosa chinensis]
TRINITY_DN10142_c0_g1	1147	-	-	-	virNOG03330	S	-	XP_040368015.1 uncharacterized protein LOC112180108 isoform X2 [Rosa chinensis]
TRINITY_DN10142_c1_g1	2564	-	-	PF02892;PF05699;PF14372	virNOG01316	L	sp|B9FJG3|RSLE1_ORYSJ Zinc finger BED domain-containing protein RICESLEEPER 1 OS=Oryza sativa subsp. japonica OX=39947 GN=Os05g0239150 PE=3 SV=1	XP_024157674.2 zinc finger BED domain-containing protein RICESLEEPER 1 [Rosa chinensis] &gt;PRQ30887.1 putative transcription factor/ chromatin remodeling BED-type(Zn) family [Rosa chinensis]
TRINITY_DN10142_c2_g1	1185	-	-	-	-	-	-	-
TRINITY_DN10142_c2_g2	1548	GO:0044444;GO:0043229;GO:0044445;GO:0044422;GO:0003676;GO:0003735;GO:0044271;GO:0043231;GO:0005774;GO:0034641;GO:0044249;GO:1901576;GO:0043043;GO:0043603;GO:0022626;GO:0043228;GO:0097159;GO:0009058;GO:0002181;GO:0098805;GO:0043604;GO:0006412;GO:0034645;GO:0008152;GO:0005773;GO:0032991;GO:1901564;GO:0009987;GO:0005622;GO:0043227;GO:0006518;GO:0005840;GO:0006807;GO:0003723;GO:0009059;GO:0010467;GO:…	K02920	PF01158	virNOG21150	J	sp|O80929|RL361_ARATH 60S ribosomal protein L36-1 OS=Arabidopsis thaliana OX=3702 GN=RPL36A PE=3 SV=1	PQQ06845.1 60S ribosomal protein L36-2 [Prunus yedoensis var. nudiflora]
TRINITY_DN10142_c3_g1	679	-	K08081	PF00106	KOG0725;virNOG00900;virNOG30055	Q	sp|Q9ZW04|TRNH4_ARATH Tropinone reductase homolog At2g29170 OS=Arabidopsis thaliana OX=3702 GN=At2g29170 PE=3 SV=1	XP_021833665.1 tropinone reductase homolog At2g29290-like [Prunus avium]
TRINITY_DN10143_c0_g1	2387	GO:0009725;GO:0071310;GO:0010467;GO:0048522;GO:0010646;GO:0016070;GO:0065007;GO:0007154;GO:0005622;GO:0006952;GO:0051252;GO:0071215;GO:2001141;GO:0097659;GO:0080090;GO:0009893;GO:0009891;GO:0008152;GO:0050793;GO:0009787;GO:0006725;GO:0009058;GO:0034654;GO:0009628;GO:0031323;GO:1901419;GO:0051704;GO:0035556;GO:0048518;GO:1901362;GO:0031325;GO:0009738;GO:0046483;GO:1901576;GO:0044249;GO:0009746;GO:…	-	PF00847	virNOG17989	K	sp|Q70II3|EF110_ARATH Ethylene-responsive transcription factor ERF110 OS=Arabidopsis thaliana OX=3702 GN=ERF110 PE=2 SV=2	AZL19493.1 transcription factor ERF91 [Fragaria x ananassa]
TRINITY_DN10144_c0_g1	1583	GO:0031967;GO:0044424;GO:0043229;GO:0044444;GO:0009532;GO:0031975;GO:0043169;GO:0009507;GO:0044422;GO:0008150;GO:0005623;GO:0005737;GO:0044435;GO:0043231;GO:0044434;GO:0003824;GO:0044464;GO:0043226;GO:0009941;GO:0009526;GO:0003674;GO:0005575;GO:0044446;GO:0016787;GO:0008152;GO:0009536;GO:0043227;GO:0005622;GO:0043167;GO:0046872;GO:0005488;GO:0009570	-	PF13419	virNOG02531	R	sp|Q94K71|CBBY_ARATH CBBY-like protein OS=Arabidopsis thaliana OX=3702 GN=CBBY PE=1 SV=1	XP_040365773.1 CBBY-like protein isoform X1 [Rosa chinensis]
TRINITY_DN10144_c1_g1	320	-	-	-	-	-	-	-
TRINITY_DN10146_c0_g1	1781	GO:0044464;GO:0043226;GO:0006810;GO:0022857;GO:0006839;GO:0044425;GO:0043169;GO:0031975;GO:0044422;GO:0008150;GO:0043229;GO:0044424;GO:0031967;GO:0044444;GO:0005509;GO:0043231;GO:0019866;GO:0051179;GO:0005623;GO:0005737;GO:0043167;GO:0005743;GO:0016021;GO:0046872;GO:0043227;GO:0051234;GO:0005622;GO:0044429;GO:0055085;GO:0005739;GO:0005488;GO:0016020;GO:0005740;GO:0031966;GO:0031090;GO:0031224;GO:…	-	PF00153	virNOG00196	C	sp|Q54MZ4|MCFB_DICDI Mitochondrial substrate carrier family protein B OS=Dictyostelium discoideum OX=44689 GN=mcfB PE=3 SV=1	XP_024189853.1 mitochondrial substrate carrier family protein B [Rosa chinensis] &gt;PRQ43103.1 putative mitochondrial carrier protein [Rosa chinensis]
TRINITY_DN10147_c0_g1	804	-	-	-	virNOG25648	S	-	XP_024189743.1 uncharacterized protein LOC112193747 [Rosa chinensis] &gt;PRQ44107.1 hypothetical protein RchiOBHm_Chr3g0475571 [Rosa chinensis]
TRINITY_DN10148_c0_g1	747	-	-	-	-	-	-	XP_040363590.1 monooxygenase 3 isoform X4 [Rosa chinensis]
TRINITY_DN10148_c0_g2	1228	-	-	PF01494	virNOG00725	C	sp|O81816|MO2_ARATH Monooxygenase 2 OS=Arabidopsis thaliana OX=3702 GN=MO2 PE=2 SV=1	XP_021810481.1 uncharacterized protein LOC110753814 [Prunus avium]
TRINITY_DN10148_c0_g3	366	-	-	PF01494	virNOG00725	C	sp|O81816|MO2_ARATH Monooxygenase 2 OS=Arabidopsis thaliana OX=3702 GN=MO2 PE=2 SV=1	XP_034229351.1 monooxygenase 3-like [Prunus dulcis] &gt;VVA15703.1 PREDICTED: FAD-dependent urate hydroxylase [Prunus dulcis]
TRINITY_DN10149_c0_g1	1410	GO:0050896;GO:0010033;GO:0044237;GO:0003674;GO:2000112;GO:0010556;GO:0005634;GO:0007389;GO:0019219;GO:0032501;GO:0070887;GO:0071495;GO:1901360;GO:0051171;GO:0005623;GO:1903506;GO:0071704;GO:0051253;GO:0044424;GO:0071365;GO:0048523;GO:0045934;GO:0008150;GO:0043170;GO:0009892;GO:0060255;GO:0044260;GO:0099402;GO:0043226;GO:0034645;GO:0003700;GO:0009790;GO:1903507;GO:0006139;GO:0006807;GO:0045892;GO:…	K14484	PF02309	virNOG15473	K	sp|Q38831|IAA13_ARATH Auxin-responsive protein IAA13 OS=Arabidopsis thaliana OX=3702 GN=IAA13 PE=1 SV=2	XP_024191868.1 auxin-responsive protein IAA13 isoform X1 [Rosa chinensis]
TRINITY_DN1014_c0_g1	9142	GO:0008150;GO:0044424;GO:1903506;GO:0071704;GO:0016818;GO:0009873;GO:0005737;GO:0005623;GO:0043226;GO:0060255;GO:0044260;GO:0043170;GO:0040029;GO:0016462;GO:0044428;GO:0036094;GO:0010033;GO:0050896;GO:0044237;GO:0019219;GO:0000166;GO:0032501;GO:0071495;GO:0090567;GO:0000003;GO:0005634;GO:0010556;GO:0043229;GO:0044444;GO:0030554;GO:0090304;GO:0002831;GO:0010468;GO:0048608;GO:0034641;GO:0050794;GO:…	-	PF00176;PF14619;PF00271	virNOG00754	K	sp|F4IHS2|SYD_ARATH Chromatin structure-remodeling complex protein SYD OS=Arabidopsis thaliana OX=3702 GN=SYD PE=1 SV=1	XP_040374992.1 chromatin structure-remodeling complex protein SYD isoform X5 [Rosa chinensis]
TRINITY_DN10150_c0_g1	1312	-	-	-	-	-	-	-
TRINITY_DN10150_c0_g2	1188	GO:1901700;GO:0140096;GO:0044265;GO:0019538;GO:0036211;GO:1901575;GO:0009611;GO:0005488;GO:0009414;GO:0016021;GO:0044267;GO:0009415;GO:0006508;GO:0043632;GO:0009056;GO:0044237;GO:0050896;GO:0010033;GO:0005783;GO:0044446;GO:0005789;GO:0016020;GO:0009266;GO:0005575;GO:0003674;GO:0012505;GO:0006950;GO:0043170;GO:0044464;GO:0043226;GO:0016567;GO:0016740;GO:0044260;GO:0010035;GO:0071704;GO:0006970;GO:…	K10666	PF00097	virNOG18559	O	sp|Q6R567|RMA1_CAPAN E3 ubiquitin-protein ligase RMA1H1 OS=Capsicum annuum OX=4072 GN=RMA1H1 PE=1 SV=1	XP_024159073.1 E3 ubiquitin-protein ligase RMA1H1 [Rosa chinensis] &gt;PRQ28924.1 putative transcription factor C2H2 family [Rosa chinensis]
TRINITY_DN10150_c0_g3	812	-	-	-	-	-	-	-
TRINITY_DN10151_c0_g1	1248	GO:0006873;GO:0044464;GO:0098771;GO:0043226;GO:0048581;GO:0006810;GO:0008270;GO:0044424;GO:0031974;GO:0051241;GO:0008150;GO:0005623;GO:0048580;GO:2000026;GO:0005737;GO:0051179;GO:0009910;GO:0006811;GO:2000242;GO:0070013;GO:0043232;GO:0005634;GO:0005488;GO:0030001;GO:0030003;GO:0055082;GO:0005575;GO:0046914;GO:0044428;GO:0003674;GO:0048878;GO:0005730;GO:0044446;GO:0006875;GO:0051093;GO:0065008;GO:…	-	PF00403	virNOG20082;virNOG19563	P	sp|Q9FJH5|HIP3_ARATH Heavy metal-associated isoprenylated plant protein 3 OS=Arabidopsis thaliana OX=3702 GN=HIPP03 PE=1 SV=1	XP_024160071.1 heavy metal-associated isoprenylated plant protein 3 [Rosa chinensis] &gt;PRQ33448.1 putative heavy metal-associated domain, HMA [Rosa chinensis]
TRINITY_DN10152_c0_g1	1554	-	-	PF07816	virNOG13032	S	-	XP_024190907.1 uncharacterized protein LOC112194887 [Rosa chinensis] &gt;PRQ42363.1 hypothetical protein RchiOBHm_Chr3g0456851 [Rosa chinensis]
TRINITY_DN10153_c0_g1	1881	GO:0009311;GO:0016311;GO:0005991;GO:0003824;GO:1901576;GO:0044249;GO:0046351;GO:0005984;GO:0005975;GO:0071704;GO:0008150;GO:0016788;GO:0004805;GO:0044238;GO:0044262;GO:0019203;GO:0016051;GO:0016791;GO:0009987;GO:0006796;GO:0005992;GO:0044237;GO:0016787;GO:0034637;GO:0008152;GO:0009058;GO:0003674;GO:0009312;GO:0006793;GO:0042578	K01087	PF02358	virNOG05679	G	sp|O64896|TPPA_ARATH Trehalose-phosphate phosphatase A OS=Arabidopsis thaliana OX=3702 GN=TPPA PE=1 SV=1	XP_024196575.1 trehalose-phosphate phosphatase A [Rosa chinensis] &gt;XP_024196638.1 trehalose-phosphate phosphatase A [Rosa chinensis] &gt;XP_040368723.1 trehalose-phosphate phosphatase A [Rosa chinensis] &gt;PRQ59830.1 putative trehalose-phosphatase [Rosa chinensis]
TRINITY_DN10154_c0_g1	1457	GO:0010487;GO:0048869;GO:0051234;GO:0009987;GO:0005622;GO:1901564;GO:0065007;GO:0048856;GO:0006807;GO:0009058;GO:0008152;GO:0016765;GO:0044249;GO:1901576;GO:0003824;GO:0065008;GO:0044106;GO:0034641;GO:0009888;GO:0009309;GO:0042401;GO:0032502;GO:0006596;GO:0009308;GO:0044271;GO:0016768;GO:0010817;GO:0048759;GO:1905177;GO:0010089;GO:0009914;GO:0005575;GO:0006576;GO:0003674;GO:0006595;GO:0044237;GO:…	K18787	PF17284;PF01564	virNOG03917	E	sp|Q9S7X6|ACL5_ARATH Thermospermine synthase ACAULIS5 OS=Arabidopsis thaliana OX=3702 GN=ACL5 PE=1 SV=1	XP_024167852.1 thermospermine synthase ACAULIS5 [Rosa chinensis] &gt;PRQ28026.1 putative spermidine synthase [Rosa chinensis]
TRINITY_DN10155_c0_g1	3154	-	-	PF05623	virNOG14428	S	-	XP_024179891.1 uncharacterized protein LOC112185813 [Rosa chinensis] &gt;PRQ52956.1 hypothetical protein RchiOBHm_Chr2g0161201 [Rosa chinensis]
TRINITY_DN10156_c0_g1	1170	-	-	-	-	-	-	-
TRINITY_DN10157_c0_g1	2556	-	K08770	PF00240	virNOG06759	O	sp|P0CG71|UBIQ1_CAEEL Polyubiquitin-A OS=Caenorhabditis elegans OX=6239 GN=ubq-1 PE=3 SV=1	XP_024196798.1 polyubiquitin 11 isoform X1 [Rosa chinensis] &gt;PRQ36673.1 putative ubiquitin [Rosa chinensis]
TRINITY_DN10157_c0_g2	425	-	-	-	-	-	-	-
TRINITY_DN10158_c0_g1	490	GO:0005623;GO:0005737;GO:0044271;GO:0003735;GO:0071704;GO:0043229;GO:0044424;GO:0044444;GO:0008150;GO:0044238;GO:1901566;GO:0043170;GO:0043603;GO:0043228;GO:1990904;GO:0044260;GO:0034641;GO:0043043;GO:1901576;GO:0044464;GO:0044249;GO:0043226;GO:0034645;GO:0006412;GO:0044237;GO:0032991;GO:0008152;GO:0009058;GO:0003674;GO:0005575;GO:0043604;GO:0005198;GO:0006807;GO:0019538;GO:0010467;GO:0009059;GO:…	K02984	-	virNOG00850	J	sp|A7Q5X9|RS3A2_VITVI 40S ribosomal protein S3a-2 OS=Vitis vinifera OX=29760 GN=GSVIVT00031140001 PE=3 SV=1	XP_004296667.1 PREDICTED: 40S ribosomal protein S3a [Fragaria vesca subsp. vesca]
TRINITY_DN10159_c0_g1	776	GO:0010506;GO:0016491;GO:0048522;GO:0065007;GO:0010508;GO:0009896;GO:0031323;GO:0055114;GO:0031329;GO:0003674;GO:0005575;GO:0008152;GO:0009893;GO:0031331;GO:0003824;GO:0009894;GO:0050794;GO:0048518;GO:0031325;GO:0008150;GO:0019222;GO:0005576;GO:0050789	-	-	virNOG00159	Q	sp|O74959|YJCD_SCHPO Uncharacterized oxidoreductase C736.13 OS=Schizosaccharomyces pombe (strain 972 / ATCC 24843) OX=284812 GN=SPCC736.13 PE=3 SV=1	XP_007200822.2 dehydrogenase/reductase SDR family member on chromosome X isoform X1 [Prunus persica] &gt;XP_020425789.1 dehydrogenase/reductase SDR family member on chromosome X isoform X1 [Prunus persica] &gt;XP_020425790.1 dehydrogenase/reductase SDR family member on chromosome X isoform X1 [Prunus persica] &gt;XP_020425791.1 dehydrogenase/reductase SDR family member on chromosome X isoform X1 …
TRINITY_DN10159_c0_g2	898	-	K07573	PF10447;PF14382	virNOG06608	J	sp|Q9Y3B2|EXOS1_HUMAN Exosome complex component CSL4 OS=Homo sapiens OX=9606 GN=EXOSC1 PE=1 SV=1	XP_024187823.1 exosome complex component CSL4 [Rosa chinensis] &gt;PRQ41656.1 putative polyribonucleotide nucleotidyltransferase, exosome complex component CSL4 [Rosa chinensis]
TRINITY_DN1015_c0_g1	3783	GO:0006508;GO:0044267;GO:0070011;GO:0005488;GO:1901575;GO:0019538;GO:0044265;GO:0036211;GO:0140096;GO:0046914;GO:0005575;GO:0003674;GO:0009056;GO:0044237;GO:0070646;GO:0043632;GO:0044260;GO:0043226;GO:1902494;GO:0044464;GO:0036459;GO:0043170;GO:0008270;GO:0044424;GO:0019941;GO:0044238;GO:0008150;GO:0009507;GO:0005737;GO:0005623;GO:0071704;GO:1901564;GO:0009987;GO:0005622;GO:0043227;GO:0046872;GO:…	K11844	PF02148;PF00443	virNOG10361	O	sp|Q8W4N3|UBP2_ARATH Ubiquitin carboxyl-terminal hydrolase 2 OS=Arabidopsis thaliana OX=3702 GN=UBP2 PE=1 SV=2	XP_024193473.1 ubiquitin carboxyl-terminal hydrolase 2 [Rosa chinensis] &gt;XP_040373672.1 ubiquitin carboxyl-terminal hydrolase 2 [Rosa chinensis] &gt;PRQ38548.1 putative ubiquitinyl hydrolase 1 [Rosa chinensis]
TRINITY_DN1015_c1_g1	1600	GO:0044464;GO:0043226;GO:0004791;GO:0006950;GO:0006979;GO:0097237;GO:0015036;GO:0044424;GO:0008150;GO:0009507;GO:0005623;GO:0044281;GO:0044435;GO:0005737;GO:0006662;GO:0044434;GO:0071704;GO:0016651;GO:0070887;GO:0098754;GO:0005575;GO:0016671;GO:0047134;GO:0003674;GO:0009636;GO:0050896;GO:0044446;GO:0065008;GO:0018904;GO:0050794;GO:0045454;GO:0003824;GO:0016667;GO:0009532;GO:0044444;GO:0043229;GO:…	-	PF00085	virNOG18355	O	sp|Q9C5C5|TRL4_ARATH Thioredoxin-like 4, chloroplastic OS=Arabidopsis thaliana OX=3702 GN=At1g07700 PE=2 SV=1	XP_024165605.1 thioredoxin-like 4, chloroplastic [Rosa chinensis] &gt;PRQ27686.1 putative monodehydroascorbate reductase (NADH) [Rosa chinensis]
TRINITY_DN10160_c0_g1	2590	-	-	PF01926	virNOG12416	R	sp|Q1GJX8|ENGB_RUEST Probable GTP-binding protein EngB OS=Ruegeria sp. (strain TM1040) OX=292414 GN=engB PE=3 SV=1	XP_024198753.1 uncharacterized protein LOC112202076 [Rosa chinensis] &gt;PRQ34743.1 putative GTP-binding protein, ribosome biogenesis, YsxC [Rosa chinensis]
TRINITY_DN10161_c0_g1	366	GO:1901566;GO:0043170;GO:1990904;GO:0044260;GO:0044391;GO:0044464;GO:0043226;GO:0005623;GO:0005737;GO:0071704;GO:0044424;GO:0044437;GO:0015934;GO:0009507;GO:0008150;GO:0044238;GO:0098588;GO:0019538;GO:0005488;GO:0022625;GO:0044267;GO:0043232;GO:0044446;GO:0044237;GO:0031090;GO:0003674;GO:0005575;GO:0016020;GO:1901363;GO:0005198;GO:0055044;GO:0005829;GO:0043603;GO:0043228;GO:0022626;GO:0071944;GO:…	K02883	PF17135	virNOG02376	J	sp|Q940B0|RL183_ARATH 60S ribosomal protein L18-3 OS=Arabidopsis thaliana OX=3702 GN=RPL18C PE=2 SV=1	KAG5626052.1 hypothetical protein H5410_011270, partial [Solanum commersonii]
TRINITY_DN10162_c0_g1	1635	-	-	PF03469	virNOG08439;virNOG16633	SR	sp|Q9S9P3|FDM1_ARATH Factor of DNA methylation 1 OS=Arabidopsis thaliana OX=3702 GN=FDM1 PE=1 SV=1	XP_024198361.1 factor of DNA methylation 4 [Rosa chinensis] &gt;XP_024198362.1 factor of DNA methylation 4 [Rosa chinensis] &gt;XP_024198363.1 factor of DNA methylation 4 [Rosa chinensis] &gt;PRQ34114.1 hypothetical protein RchiOBHm_Chr5g0065241 [Rosa chinensis]
TRINITY_DN10163_c0_g1	1923	GO:0005886;GO:0009620;GO:0050896;GO:0016020;GO:0031224;GO:0005575;GO:0010073;GO:0032501;GO:0048856;GO:0048507;GO:0045087;GO:0016021;GO:0006955;GO:0050832;GO:0043207;GO:0006952;GO:0009607;GO:0005623;GO:0009605;GO:0044425;GO:0008150;GO:0032502;GO:0098542;GO:0051704;GO:0006950;GO:0002376;GO:0051707;GO:0044464;GO:0009888;GO:0071944	-	PF13855	virNOG10202	T	sp|Q9C7S5|PSYR1_ARATH Tyrosine-sulfated glycopeptide receptor 1 OS=Arabidopsis thaliana OX=3702 GN=PSY1R PE=1 SV=1	XP_016646847.1 PREDICTED: receptor-like protein 2 [Prunus mume]
TRINITY_DN10163_c1_g1	409	GO:0005623;GO:0009607;GO:0098542;GO:0032502;GO:0008150;GO:0044425;GO:0009605;GO:0002376;GO:0051704;GO:0006950;GO:0071944;GO:0009888;GO:0044464;GO:0051707;GO:0050896;GO:0009620;GO:0005886;GO:0005575;GO:0031224;GO:0016020;GO:0048856;GO:0032501;GO:0010073;GO:0006952;GO:0043207;GO:0050832;GO:0006955;GO:0016021;GO:0045087;GO:0048507	-	PF13855	KOG0619;COG4886;virNOG08720;virNOG10202	ST	sp|Q9C7S5|PSYR1_ARATH Tyrosine-sulfated glycopeptide receptor 1 OS=Arabidopsis thaliana OX=3702 GN=PSY1R PE=1 SV=1	PRQ37347.1 putative non-specific serine/threonine protein kinase [Rosa chinensis]
TRINITY_DN10164_c0_g1	798	-	K18635	-	virNOG23445;virNOG24099	S	sp|B3H4F1|SP1L1_ARATH Protein SPIRAL1-like 1 OS=Arabidopsis thaliana OX=3702 GN=SP1L1 PE=2 SV=1	XP_024184776.1 protein SPIRAL1-like 2 [Rosa chinensis] &gt;PRQ53351.1 hypothetical protein RchiOBHm_Chr2g0165561 [Rosa chinensis]
TRINITY_DN10165_c0_g1	2058	-	-	PF07714	virNOG02323;virNOG30432;COG0515	T	sp|O81833|SD11_ARATH G-type lectin S-receptor-like serine/threonine-protein kinase SD1-1 OS=Arabidopsis thaliana OX=3702 GN=SD11 PE=1 SV=1	XP_040362995.1 G-type lectin S-receptor-like serine/threonine-protein kinase At4g27290 [Rosa chinensis] &gt;PRQ30643.1 putative protein kinase RLK-Pelle-DLSV family [Rosa chinensis]
TRINITY_DN10165_c0_g2	927	-	-	PF08276;PF07714	virNOG30432;virNOG02323	T	sp|O81832|Y4729_ARATH G-type lectin S-receptor-like serine/threonine-protein kinase At4g27290 OS=Arabidopsis thaliana OX=3702 GN=At4g27290 PE=3 SV=4	PRQ30647.1 putative protein kinase RLK-Pelle-DLSV family [Rosa chinensis]
TRINITY_DN10166_c0_g1	952	GO:0044464;GO:0043226;GO:0012505;GO:0044424;GO:0042175;GO:0043229;GO:0044444;GO:0044425;GO:0044422;GO:0031984;GO:0044432;GO:0005623;GO:0005737;GO:0043231;GO:0005794;GO:0043227;GO:0005622;GO:0016021;GO:0031224;GO:0005575;GO:0016020;GO:0044446;GO:0005789;GO:0005783;GO:0098827	K20363	PF04893	virNOG10601	U	sp|A5D7K7|YIPF7_BOVIN Protein YIPF7 OS=Bos taurus OX=9913 GN=YIPF7 PE=2 SV=1	XP_024191195.1 protein YIPF5 homolog [Rosa chinensis] &gt;PRQ43868.1 putative Yip1 domain-containing protein [Rosa chinensis]
TRINITY_DN10167_c0_g1	725	-	-	-	-	-	-	-
TRINITY_DN1016_c0_g1	394	-	-	-	-	-	-	-
TRINITY_DN1016_c1_g1	977	-	-	-	-	-	-	-
TRINITY_DN10170_c0_g1	1241	-	-	PF13041;PF01535	virNOG07249	R	sp|O64705|PP184_ARATH Pentatricopeptide repeat-containing protein At2g34400 OS=Arabidopsis thaliana OX=3702 GN=PCMP-E23 PE=3 SV=2	XP_024170857.1 pentatricopeptide repeat-containing protein At2g29760, chloroplastic [Rosa chinensis] &gt;PRQ16821.1 putative pentatricopeptide [Rosa chinensis]
TRINITY_DN10171_c0_g1	1469	GO:0140096;GO:0016702;GO:0036211;GO:0040008;GO:0016021;GO:0044446;GO:0005789;GO:0005783;GO:0016020;GO:0031406;GO:0046914;GO:0005575;GO:0012505;GO:0005506;GO:0044464;GO:0051094;GO:0018126;GO:0044425;GO:0050662;GO:0044238;GO:0031974;GO:0048029;GO:0009792;GO:0018996;GO:0006464;GO:0042335;GO:0040018;GO:0065007;GO:0030246;GO:0048856;GO:0031545;GO:0043167;GO:0046872;GO:0016491;GO:0005622;GO:1901564;GO:…	K00472	PF13640	virNOG09913	E	sp|Q8L970|P4H7_ARATH Probable prolyl 4-hydroxylase 7 OS=Arabidopsis thaliana OX=3702 GN=P4H7 PE=2 SV=1	XP_004302371.1 PREDICTED: probable prolyl 4-hydroxylase 7 [Fragaria vesca subsp. vesca]
TRINITY_DN10172_c0_g1	2160	GO:0043167;GO:0006952;GO:0005622;GO:0007154;GO:0065007;GO:0033554;GO:0071310;GO:0009725;GO:0042493;GO:0042742;GO:0051704;GO:0010193;GO:0009863;GO:0043231;GO:0001101;GO:1901700;GO:0008144;GO:0035690;GO:0012501;GO:0097367;GO:0007165;GO:0005575;GO:1901701;GO:0005783;GO:0071446;GO:0009814;GO:0071229;GO:0044464;GO:0032870;GO:0043531;GO:0012505;GO:0009719;GO:0035639;GO:0098542;GO:0009751;GO:0071407;GO:…	-	PF00931;PF01582	virNOG10093;virNOG17255	T	sp|V9M2S5|RPV1_VITRO Disease resistance protein RPV1 OS=Vitis rotundifolia OX=103349 GN=RPV1 PE=1 SV=1	XP_024160957.1 disease resistance protein RPV1 isoform X1 [Rosa chinensis] &gt;XP_040375321.1 disease resistance protein RPV1 isoform X1 [Rosa chinensis] &gt;XP_040375322.1 disease resistance protein RPV1 isoform X1 [Rosa chinensis]
TRINITY_DN10173_c0_g1	498	-	-	-	-	-	-	-
TRINITY_DN10174_c0_g1	2442	GO:0010646;GO:0065007;GO:0016043;GO:0016491;GO:0005622;GO:0008152;GO:0009812;GO:0055114;GO:0008460;GO:0009058;GO:0006725;GO:0051554;GO:0009506;GO:0034654;GO:1901362;GO:0009225;GO:1901576;GO:0046483;GO:0016829;GO:0044249;GO:0044271;GO:0030054;GO:0032502;GO:0023051;GO:0071555;GO:0010817;GO:0009226;GO:0033478;GO:0051552;GO:0009914;GO:0005575;GO:0009966;GO:0016853;GO:0044464;GO:0055086;GO:0045229;GO:…	K12450	PF16363;PF04321	virNOG01464	G	sp|Q9SYM5|RHM1_ARATH Trifunctional UDP-glucose 4,6-dehydratase/UDP-4-keto-6-deoxy-D-glucose 3,5-epimerase/UDP-4-keto-L-rhamnose-reductase RHM1 OS=Arabidopsis thaliana OX=3702 GN=RHM1 PE=1 SV=1	XP_024181512.1 trifunctional UDP-glucose 4,6-dehydratase/UDP-4-keto-6-deoxy-D-glucose 3,5-epimerase/UDP-4-keto-L-rhamnose-reductase RHM1 [Rosa chinensis] &gt;XP_024181513.1 trifunctional UDP-glucose 4,6-dehydratase/UDP-4-keto-6-deoxy-D-glucose 3,5-epimerase/UDP-4-keto-L-rhamnose-reductase RHM1 [Rosa chinensis] &gt;PRQ52035.1 putative UDP-glucose 4,6-dehydratase [Rosa chinensis]
TRINITY_DN10175_c0_g1	356	-	-	-	-	-	-	XP_020417837.1 uncharacterized protein LOC109948602 [Prunus persica]
TRINITY_DN10175_c0_g2	652	-	-	-	KOG0017;virNOG10663	R	sp|P10978|POLX_TOBAC Retrovirus-related Pol polyprotein from transposon TNT 1-94 OS=Nicotiana tabacum OX=4097 PE=2 SV=1	XP_011460338.1 PREDICTED: uncharacterized protein LOC105350323 [Fragaria vesca subsp. vesca]
TRINITY_DN10176_c0_g1	1611	-	K09775	-	COG1963;virNOG18964	S	-	XP_024194840.1 uncharacterized membrane protein YuiD [Rosa chinensis] &gt;PRQ39981.1 hypothetical protein RchiOBHm_Chr4g0431101 [Rosa chinensis]
TRINITY_DN10177_c0_g1	4149	GO:0044464;GO:0043226;GO:0048046;GO:0003824;GO:0004553;GO:0071944;GO:0005618;GO:0005774;GO:0071704;GO:0015925;GO:0005576;GO:0043231;GO:0009505;GO:0005623;GO:0005975;GO:0005737;GO:0044422;GO:0008150;GO:0044238;GO:0044444;GO:0044437;GO:0043229;GO:0044424;GO:0098588;GO:0005488;GO:0030246;GO:0004565;GO:0005622;GO:0043227;GO:0008152;GO:0005773;GO:0030312;GO:0016787;GO:0044446;GO:0098805;GO:0016020;GO:…	-	PF17834;PF01301	virNOG06340	G	sp|Q9SCV3|BGAL9_ARATH Beta-galactosidase 9 OS=Arabidopsis thaliana OX=3702 GN=BGAL9 PE=2 SV=1	XP_024192996.1 beta-galactosidase 9 isoform X1 [Rosa chinensis] &gt;PRQ38455.1 putative beta-galactosidase [Rosa chinensis]
TRINITY_DN10177_c1_g1	338	-	-	-	-	-	-	-
TRINITY_DN10178_c0_g1	2152	GO:0000166;GO:0005515;GO:0140096;GO:0005488;GO:0019538;GO:0036211;GO:0031348;GO:0080134;GO:0016021;GO:0006796;GO:0004672;GO:0044267;GO:0036094;GO:0050896;GO:0044237;GO:0055044;GO:1901363;GO:1901265;GO:0008144;GO:0016020;GO:0005575;GO:0048585;GO:0003674;GO:0097367;GO:0016773;GO:0043170;GO:0048583;GO:0006950;GO:0044464;GO:0016740;GO:0031347;GO:0044260;GO:0071704;GO:0016310;GO:0005623;GO:0010941;GO:…	-	PF08263;PF00069	virNOG27861;virNOG07197	T	sp|Q9ASS4|Y5838_ARATH Probably inactive leucine-rich repeat receptor-like protein kinase At5g48380 OS=Arabidopsis thaliana OX=3702 GN=At5g48380 PE=1 SV=1	XP_004305754.2 PREDICTED: probably inactive leucine-rich repeat receptor-like protein kinase At5g48380 isoform X1 [Fragaria vesca subsp. vesca]
TRINITY_DN10178_c0_g2	318	-	-	-	-	-	-	-
TRINITY_DN10179_c0_g1	1391	GO:0071704;GO:0044434;GO:0047661;GO:0044435;GO:0005737;GO:0005623;GO:0044283;GO:0044281;GO:0009507;GO:0046451;GO:0043648;GO:0044238;GO:0008150;GO:0044424;GO:1901566;GO:0016853;GO:0009085;GO:0043226;GO:0009067;GO:0044464;GO:0009089;GO:0044446;GO:1901605;GO:0044237;GO:0016854;GO:0005829;GO:0003674;GO:0016855;GO:1901607;GO:0005575;GO:0006520;GO:0043436;GO:0006082;GO:0043231;GO:0044422;GO:0043229;GO:…	K01778	PF01678	virNOG01551	E	sp|Q9LFG2|DAPF_ARATH Diaminopimelate epimerase, chloroplastic OS=Arabidopsis thaliana OX=3702 GN=DAPF PE=1 SV=1	XP_024188575.1 diaminopimelate epimerase, chloroplastic [Rosa chinensis] &gt;PRQ43352.1 putative diaminopimelate epimerase [Rosa chinensis]
TRINITY_DN1017_c0_g1	1572	GO:0030136;GO:1901363;GO:1901265;GO:0016462;GO:0016020;GO:0008144;GO:0016817;GO:0044430;GO:0031410;GO:0005575;GO:0003779;GO:0003674;GO:0097367;GO:0036094;GO:0005783;GO:0044446;GO:0043232;GO:0005794;GO:0005515;GO:0000166;GO:0007017;GO:0005856;GO:0005488;GO:0035639;GO:0008150;GO:0016459;GO:0097708;GO:0044424;GO:0031982;GO:0016818;GO:0005737;GO:0005623;GO:0015629;GO:0043226;GO:0044464;GO:0007018;GO:…	-	-	virNOG11117	T	sp|Q9C865|SH3P1_ARATH SH3 domain-containing protein 1 OS=Arabidopsis thaliana OX=3702 GN=SH3P1 PE=1 SV=1	XP_024175165.1 SH3 domain-containing protein 2 isoform X2 [Rosa chinensis] &gt;PRQ19211.1 putative SH3 domain, AH domain-containing protein [Rosa chinensis]
TRINITY_DN10180_c0_g1	307	-	-	-	-	-	-	-
TRINITY_DN10180_c0_g2	337	-	-	-	-	-	-	-
TRINITY_DN10180_c0_g3	467	-	-	-	-	-	-	KAF1856648.1 hypothetical protein Lal_00043468 [Lupinus albus]
TRINITY_DN10182_c0_g1	1453	GO:0051052;GO:0010033;GO:0050896;GO:0044237;GO:0036094;GO:0005634;GO:0010556;GO:0000003;GO:0032501;GO:0000166;GO:0019219;GO:0008353;GO:0044424;GO:0008150;GO:0005737;GO:0010564;GO:0005623;GO:0030154;GO:0071704;GO:0016310;GO:0044772;GO:0060255;GO:0044260;GO:0043226;GO:0016740;GO:0043170;GO:0006139;GO:0044843;GO:0090627;GO:0009790;GO:0034645;GO:0090698;GO:0009987;GO:0032559;GO:0071840;GO:0032553;GO:…	K07760	PF00069	virNOG01766;virNOG08146	DR	sp|P25859|CKB11_ARATH Cyclin-dependent kinase B1-1 OS=Arabidopsis thaliana OX=3702 GN=CDKB1-1 PE=1 SV=2	KAG0475233.1 hypothetical protein HPP92_014919 [Vanilla planifolia]
TRINITY_DN10183_c0_g1	1130	-	-	PF14617	virNOG15758	S	sp|Q9BQ75|CMS1_HUMAN Protein CMSS1 OS=Homo sapiens OX=9606 GN=CMSS1 PE=1 SV=2	XP_024195062.1 protein CMSS1 [Rosa chinensis] &gt;PRQ38032.1 putative P-loop containing nucleoside triphosphate hydrolase, protein Cms1 [Rosa chinensis]
TRINITY_DN10184_c0_g1	1409	GO:0030312;GO:0005623;GO:0045229;GO:0005576;GO:0005575;GO:0008150;GO:0016020;GO:0071669;GO:0071944;GO:0005618;GO:0009987;GO:0071555;GO:0071840;GO:0044464;GO:0009664;GO:0016043;GO:0071554	-	PF01357;PF03330	virNOG04692	R	sp|Q9M9P0|EXP13_ARATH Expansin-A13 OS=Arabidopsis thaliana OX=3702 GN=EXPA13 PE=2 SV=2	PQQ08393.1 expansin-A13 [Prunus yedoensis var. nudiflora]
TRINITY_DN10185_c0_g1	1215	-	-	-	virNOG23097	S	-	XP_024194110.1 uncharacterized protein LOC112197606 [Rosa chinensis] &gt;PRQ39815.1 putative WW domain-containing protein [Rosa chinensis]
TRINITY_DN10186_c0_g1	2035	-	-	PF01925	virNOG05964	S	sp|Q8S9J0|TAUE4_ARATH Sulfite exporter TauE/SafE family protein 4 OS=Arabidopsis thaliana OX=3702 GN=At2g36630 PE=2 SV=1	XP_024191365.1 sulfite exporter TauE/SafE family protein 4 [Rosa chinensis] &gt;PRQ43740.1 putative transmembrane protein TauE [Rosa chinensis]
TRINITY_DN10187_c0_g1	1897	GO:1901576;GO:0051707;GO:0046483;GO:0044249;GO:0010468;GO:0050794;GO:0034641;GO:1901362;GO:0051704;GO:0018130;GO:0009605;GO:0019438;GO:0043229;GO:0140110;GO:0009889;GO:0009607;GO:0043231;GO:0044271;GO:0090304;GO:0050789;GO:0003676;GO:0051252;GO:0043227;GO:0006952;GO:0009987;GO:0043207;GO:0005622;GO:0009059;GO:0010467;GO:0065007;GO:0016070;GO:0006807;GO:0031323;GO:0009058;GO:0006725;GO:0097159;GO:…	K14431	PF14144;PF00170	virNOG03739	K	sp|Q39237|TGA1_ARATH Transcription factor TGA1 OS=Arabidopsis thaliana OX=3702 GN=TGA1 PE=1 SV=2	XP_011466109.1 PREDICTED: transcription factor TGA4-like isoform X1 [Fragaria vesca subsp. vesca]
TRINITY_DN10188_c0_g1	920	GO:0019538;GO:0022607;GO:0044267;GO:0043232;GO:0044237;GO:0006996;GO:0044446;GO:0005575;GO:0042651;GO:0016020;GO:1901566;GO:0043170;GO:1990904;GO:0009941;GO:0044260;GO:0044464;GO:0043226;GO:0005623;GO:0005737;GO:0044435;GO:0044434;GO:0071704;GO:0009657;GO:0009535;GO:0044424;GO:0008150;GO:0044238;GO:0009534;GO:0009507;GO:0031975;GO:0006807;GO:0010467;GO:0009059;GO:0005622;GO:0009987;GO:1901564;GO:…	K19034	-	virNOG20803;virNOG39781	J	-	XP_024164779.1 50S ribosomal protein 5, chloroplastic [Rosa chinensis] &gt;PRQ56063.1 hypothetical protein RchiOBHm_Chr1g0331611 [Rosa chinensis]
TRINITY_DN10189_c0_g1	1280	GO:0043227;GO:0005622;GO:0043226;GO:0044464;GO:0005634;GO:0009570;GO:0044424;GO:0043229;GO:0009532;GO:0044444;GO:0005575;GO:0009507;GO:0044422;GO:0044446;GO:0005737;GO:0044435;GO:0005623;GO:0043231;GO:0009536;GO:0044434	-	-	virNOG24331;virNOG25084	O	sp|Q9FYB5|DNJ11_ARATH Chaperone protein dnaJ 11, chloroplastic OS=Arabidopsis thaliana OX=3702 GN=ATJ11 PE=1 SV=2	XP_004287809.1 PREDICTED: chaperone protein dnaJ 11, chloroplastic [Fragaria vesca subsp. vesca]
TRINITY_DN10189_c0_g2	4608	GO:0098542;GO:0072330;GO:1901571;GO:0046486;GO:0046470;GO:0044238;GO:0008610;GO:0044425;GO:0009507;GO:0044283;GO:0044281;GO:1901570;GO:0047499;GO:0044464;GO:0043651;GO:0012505;GO:0047372;GO:0006644;GO:0001516;GO:0005575;GO:0031090;GO:0016020;GO:0005783;GO:0044446;GO:0005789;GO:0046475;GO:0044438;GO:0046717;GO:0043436;GO:0046503;GO:0010817;GO:0050832;GO:0005794;GO:0046457;GO:0016021;GO:0015909;GO:…	-	PF13855;PF00514;PF01734	virNOG01863	I	sp|F4HX15|LPAI_ARATH Phospholipase A I OS=Arabidopsis thaliana OX=3702 GN=PLA1 PE=3 SV=1	XP_024157121.1 phospholipase A I isoform X2 [Rosa chinensis]
TRINITY_DN1018_c0_g1	3868	GO:0012505;GO:0044464;GO:0043226;GO:0005794;GO:0043227;GO:0005622;GO:0043231;GO:0005623;GO:0005737;GO:0044424;GO:0043229;GO:0005575;GO:0044444	K20286	PF12329;PF12325	virNOG00826	K	sp|Q0WVL7|GOGC5_ARATH Golgin candidate 5 OS=Arabidopsis thaliana OX=3702 GN=GC5 PE=1 SV=1	PRQ50965.1 hypothetical protein RchiOBHm_Chr2g0139071 [Rosa chinensis]
TRINITY_DN10190_c0_g1	2623	GO:0030554;GO:0032555;GO:0022857;GO:0017076;GO:0043168;GO:0017111;GO:0003824;GO:0071944;GO:0005215;GO:0005886;GO:0016787;GO:0042623;GO:0097159;GO:0031224;GO:0055085;GO:0005524;GO:0016887;GO:0043167;GO:0051234;GO:0032559;GO:0032553;GO:0016818;GO:0015399;GO:0005623;GO:0051179;GO:0008150;GO:0035639;GO:0044425;GO:0015405;GO:0006810;GO:0022804;GO:0044464;GO:0036094;GO:0043492;GO:0016020;GO:0008144;GO:…	-	PF00005;PF01061	virNOG05419	Q	sp|Q9ZUU9|AB3G_ARATH ABC transporter G family member 3 OS=Arabidopsis thaliana OX=3702 GN=ABCG3 PE=1 SV=2	XP_024158995.1 ABC transporter G family member 3 isoform X1 [Rosa chinensis] &gt;PRQ33456.1 putative phosphonate-transporting ATPase [Rosa chinensis]
TRINITY_DN10191_c0_g1	2429	GO:1902494;GO:0044464;GO:0004367;GO:0006644;GO:0006950;GO:0098542;GO:0044424;GO:0046486;GO:0016614;GO:0050662;GO:0008150;GO:0044238;GO:0008610;GO:0005623;GO:0005737;GO:0006072;GO:0071704;GO:0047952;GO:0006955;GO:0006796;GO:1901575;GO:0005488;GO:0006650;GO:0000166;GO:0048037;GO:0005575;GO:0008654;GO:0003674;GO:1990204;GO:1901265;GO:1901363;GO:0009056;GO:0009814;GO:0044237;GO:0050896;GO:0036094;GO:…	K00006	PF01210;PF07479	virNOG03099	C	sp|Q8S2G5|GPDH2_ORYSJ Probable glycerol-3-phosphate dehydrogenase [NAD(+)] 2, cytosolic OS=Oryza sativa subsp. japonica OX=39947 GN=Os01g0801600 PE=2 SV=1	XP_024188135.1 probable glycerol-3-phosphate dehydrogenase [NAD(+)] 1, cytosolic isoform X1 [Rosa chinensis] &gt;XP_024188142.1 probable glycerol-3-phosphate dehydrogenase [NAD(+)] 1, cytosolic isoform X1 [Rosa chinensis] &gt;XP_040368840.1 probable glycerol-3-phosphate dehydrogenase [NAD(+)] 1, cytosolic isoform X1 [Rosa chinensis] &gt;XP_040368841.1 probable glycerol-3-phosphate dehydrogenase […
TRINITY_DN10192_c0_g1	1541	-	-	-	virNOG20375	S	-	XP_024192054.1 uncharacterized protein LOC112196021 [Rosa chinensis] &gt;PRQ38613.1 hypothetical protein RchiOBHm_Chr4g0415951 [Rosa chinensis]
TRINITY_DN10193_c0_g1	767	-	-	-	-	-	-	XP_024160059.1 G-type lectin S-receptor-like serine/threonine-protein kinase At4g27290 [Rosa chinensis] &gt;XP_024160060.1 G-type lectin S-receptor-like serine/threonine-protein kinase At4g27290 [Rosa chinensis] &gt;XP_024160061.1 G-type lectin S-receptor-like serine/threonine-protein kinase At4g27290 [Rosa chinensis] &gt;XP_024160062.1 G-type lectin S-receptor-like serine/threonine-protein kinas…
TRINITY_DN10194_c0_g1	2349	-	-	PF10551	COG1501;virNOG23867;virNOG16766	GES	sp|Q2HEW5|CHEA_CHAGB PKS-NRPS hybrid synthetase cheA OS=Chaetomium globosum (strain ATCC 6205 / CBS 148.51 / DSM 1962 / NBRC 6347 / NRRL 1970) OX=306901 GN=cheA PE=2 SV=1	PRQ35926.1 putative transcription factor interactor and regulator CCHC(Zn) family [Rosa chinensis]
TRINITY_DN10195_c0_g1	499	-	-	-	COG0515;virNOG02323	T	sp|P17840|SLSG3_BRAOL S-locus-specific glycoprotein S13 OS=Brassica oleracea OX=3712 GN=SLSG PE=2 SV=2	XP_024923936.1 G-type lectin S-receptor-like serine/threonine-protein kinase At4g27290 isoform X2 [Ziziphus jujuba]
TRINITY_DN10196_c0_g1	426	-	-	-	-	-	-	XP_023890454.1 uncharacterized protein LOC112002536 [Quercus suber]
TRINITY_DN10197_c0_g1	1433	-	-	-	virNOG01806	S	-	XP_024166220.1 uncharacterized protein LOC112172939 [Rosa chinensis] &gt;PRQ26039.1 putative isopenicillin N synthase [Rosa chinensis]
TRINITY_DN10198_c0_g1	740	-	-	-	-	-	-	-
TRINITY_DN10199_c0_g1	1069	-	-	PF08276;PF01453;PF00954	virNOG12571;COG0515	T	sp|Q9LPZ3|Y1141_ARATH G-type lectin S-receptor-like serine/threonine-protein kinase At1g11410 OS=Arabidopsis thaliana OX=3702 GN=At1g11410 PE=3 SV=3	XP_040362216.1 G-type lectin S-receptor-like serine/threonine-protein kinase RKS1 isoform X1 [Rosa chinensis]
TRINITY_DN10199_c0_g2	1050	-	-	PF01453;PF08276;PF00954	COG0515;virNOG12571	T	sp|Q9ZT07|RKS1_ARATH G-type lectin S-receptor-like serine/threonine-protein kinase RKS1 OS=Arabidopsis thaliana OX=3702 GN=RKS1 PE=3 SV=3	XP_011467174.1 PREDICTED: G-type lectin S-receptor-like serine/threonine-protein kinase At1g11410 [Fragaria vesca subsp. vesca]
TRINITY_DN1019_c0_g1	829	GO:0019752;GO:0006633;GO:0006631;GO:0009536;GO:0008152;GO:0009058;GO:0044255;GO:0032787;GO:0006629;GO:0016053;GO:0009987;GO:0005622;GO:0043227;GO:0019842;GO:0043167;GO:0006082;GO:0043231;GO:0044444;GO:0043229;GO:0043168;GO:0072341;GO:0046394;GO:0044249;GO:1901576;GO:0044237;GO:0036094;GO:0005575;GO:0003674;GO:0031177;GO:0005488;GO:0048037;GO:0043436;GO:0005737;GO:0005623;GO:0044281;GO:0044283;GO:…	-	PF00550	virNOG21250;virNOG23718	I	sp|P93092|ACP1_CASGL Acyl carrier protein 1, chloroplastic OS=Casuarina glauca OX=3522 GN=ACP1 PE=2 SV=1	XP_024191771.1 acyl carrier protein 1, chloroplastic [Rosa chinensis] &gt;PRQ39058.1 putative Acyl carrier protein (ACP) [Rosa chinensis]
TRINITY_DN1019_c0_g2	708	GO:0043229;GO:0044444;GO:0005975;GO:0006082;GO:0043231;GO:0006664;GO:1901271;GO:1901576;GO:0090407;GO:0044249;GO:0043168;GO:1903509;GO:0072341;GO:0046394;GO:0019637;GO:0009058;GO:0000036;GO:0044255;GO:0009312;GO:0009628;GO:0006793;GO:0006629;GO:0032787;GO:0006631;GO:0006633;GO:0019752;GO:0008152;GO:0046467;GO:0009536;GO:0043227;GO:0046493;GO:0009987;GO:0005622;GO:0043167;GO:0019842;GO:0016053;GO:…	-	PF00550	virNOG23718;virNOG21043	I	sp|P93092|ACP1_CASGL Acyl carrier protein 1, chloroplastic OS=Casuarina glauca OX=3522 GN=ACP1 PE=2 SV=1	XP_024189111.1 acyl carrier protein 1, chloroplastic [Rosa chinensis] &gt;PRQ41998.1 putative Acyl carrier protein (ACP) [Rosa chinensis]
TRINITY_DN1019_c1_g1	2844	GO:0003824;GO:0016788;GO:0052689;GO:0003674;GO:0016787	-	PF12697	virNOG00621	R	-	XP_024181391.1 uncharacterized protein LOC112187014 [Rosa chinensis] &gt;PRQ50778.1 putative haloalkane dehalogenase [Rosa chinensis]
TRINITY_DN101_c0_g1	2206	GO:0051234;GO:0005622;GO:0009987;GO:0071840;GO:0043227;GO:0016043;GO:0007034;GO:0005770;GO:0036452;GO:0098805;GO:0008104;GO:0010256;GO:0016050;GO:0044440;GO:0005886;GO:0032991;GO:0071944;GO:0033036;GO:0006900;GO:0015031;GO:0044444;GO:0043229;GO:0044422;GO:0071702;GO:0070676;GO:0016192;GO:0044433;GO:0015833;GO:0098588;GO:0010008;GO:0005768;GO:0061024;GO:0007032;GO:0045184;GO:0031410;GO:0005575;GO:…	K12195	PF03357	virNOG05374	U	sp|Q8GXN6|VP201_ARATH Vacuolar protein sorting-associated protein 20 homolog 1 OS=Arabidopsis thaliana OX=3702 GN=VPS20.1 PE=1 SV=1	XP_009355850.1 PREDICTED: vacuolar protein sorting-associated protein 20 homolog 2 [Pyrus x bretschneideri] &gt;KAB2618974.1 vacuolar protein sorting-associated protein 20-like protein 2 [Pyrus ussuriensis x Pyrus communis]
TRINITY_DN101_c0_g2	960	-	-	-	virNOG19927;virNOG05138	S	-	XP_004290343.1 PREDICTED: uncharacterized protein LOC101311338 [Fragaria vesca subsp. vesca]
TRINITY_DN101_c0_g3	1251	GO:0005575;GO:0031410;GO:0031090;GO:0098796;GO:0000815;GO:0005829;GO:0016020;GO:0006996;GO:0044446;GO:0044433;GO:0016192;GO:0070676;GO:0015833;GO:0098588;GO:0010008;GO:0061024;GO:0005768;GO:0045184;GO:0007032;GO:0044424;GO:0031982;GO:0008150;GO:0097708;GO:0044425;GO:0071705;GO:0005623;GO:0005737;GO:0051179;GO:0042886;GO:0044464;GO:0043226;GO:0012505;GO:0006810;GO:0036452;GO:0098805;GO:0008104;GO:…	K12195	PF03357	virNOG05374	U	sp|Q8GXN6|VP201_ARATH Vacuolar protein sorting-associated protein 20 homolog 1 OS=Arabidopsis thaliana OX=3702 GN=VPS20.1 PE=1 SV=1	RXH72340.1 hypothetical protein DVH24_012024 [Malus domestica]
TRINITY_DN10200_c0_g1	979	-	-	PF06624	virNOG23548	S	-	OVA09552.1 Endoplasmic reticulum [Macleaya cordata]
TRINITY_DN10201_c0_g1	3367	-	-	-	virNOG00539	S	-	XP_024178387.1 uncharacterized protein LOC112184348 isoform X3 [Rosa chinensis] &gt;PRQ60549.1 hypothetical protein RchiOBHm_Chr1g0382521 [Rosa chinensis]
TRINITY_DN10202_c0_g1	3625	GO:0044238;GO:0008150;GO:0019941;GO:0044424;GO:0071704;GO:0005623;GO:0043226;GO:0044464;GO:0044260;GO:0043170;GO:0036459;GO:0003674;GO:0005575;GO:0043632;GO:0070646;GO:0009056;GO:0044237;GO:0070011;GO:0006508;GO:0044267;GO:0140096;GO:1901575;GO:0005634;GO:0019538;GO:0044265;GO:0036211;GO:0101005;GO:0008233;GO:0043229;GO:0019783;GO:0009057;GO:0043231;GO:0070647;GO:0044248;GO:0003824;GO:0043412;GO:…	K11835	PF00443;PF06337	virNOG01016	O	sp|O22207|UBP5_ARATH Ubiquitin carboxyl-terminal hydrolase 5 OS=Arabidopsis thaliana OX=3702 GN=UBP5 PE=1 SV=2	XP_024188009.1 ubiquitin carboxyl-terminal hydrolase 5 [Rosa chinensis] &gt;PRQ45707.1 putative ubiquitinyl hydrolase 1 [Rosa chinensis]
TRINITY_DN10203_c0_g1	795	-	-	-	virNOG26711	S	-	PRQ35565.1 hypothetical protein RchiOBHm_Chr5g0081401 [Rosa chinensis]
TRINITY_DN10204_c0_g1	518	-	-	-	-	-	-	-
TRINITY_DN10204_c0_g3	449	-	-	-	-	-	-	-
TRINITY_DN10204_c0_g5	1345	-	-	-	-	-	-	-
TRINITY_DN10204_c1_g1	569	-	-	-	-	-	-	-
TRINITY_DN10204_c2_g1	326	-	-	-	-	-	-	-
TRINITY_DN10205_c0_g1	1647	-	-	-	virNOG30351;euNOG34231;KOG4658	ST	-	XP_011464413.1 PREDICTED: probable disease resistance protein At4g27220 isoform X1 [Fragaria vesca subsp. vesca]
TRINITY_DN10206_c0_g1	1418	GO:0022414;GO:0009856;GO:0032555;GO:0030554;GO:0071944;GO:0005516;GO:0003824;GO:0043412;GO:0016301;GO:0017076;GO:0043168;GO:0051704;GO:0006468;GO:0006793;GO:0097159;GO:0031224;GO:0016772;GO:0044706;GO:0008152;GO:0005886;GO:1901564;GO:0032559;GO:0009987;GO:0032553;GO:0043167;GO:0004674;GO:0006807;GO:0048544;GO:0030246;GO:0007154;GO:0006464;GO:0005524;GO:0044238;GO:0035639;GO:0008150;GO:0044425;GO:…	-	PF08276;PF00954	virNOG15954	T	sp|Q9ZR08|Y4230_ARATH G-type lectin S-receptor-like serine/threonine-protein kinase At4g03230 OS=Arabidopsis thaliana OX=3702 GN=At4g03230 PE=3 SV=3	XP_011460144.1 PREDICTED: G-type lectin S-receptor-like serine/threonine-protein kinase At4g03230 isoform X2 [Fragaria vesca subsp. vesca]
TRINITY_DN10207_c0_g1	1802	GO:0008233;GO:0031570;GO:0043169;GO:0140030;GO:0043231;GO:0010212;GO:0046483;GO:0043412;GO:0035556;GO:0048518;GO:0043228;GO:0031325;GO:0006281;GO:0006725;GO:0045786;GO:0009628;GO:0031323;GO:0080090;GO:0009893;GO:0008152;GO:0005622;GO:1901564;GO:0072422;GO:0043167;GO:0016578;GO:0016043;GO:0008237;GO:0046872;GO:0048522;GO:0006464;GO:0006325;GO:0033554;GO:0065007;GO:0007154;GO:0019222;GO:0045935;GO:…	K11864	PF01398;PF18110	virNOG07779	O	sp|B5X8M4|BRCC3_SALSA Lys-63-specific deubiquitinase BRCC36 OS=Salmo salar OX=8030 GN=brcc3 PE=2 SV=1	XP_004302962.1 PREDICTED: uncharacterized protein LOC101311106 [Fragaria vesca subsp. vesca]
TRINITY_DN10208_c0_g1	488	-	-	-	-	-	-	-
TRINITY_DN1020_c0_g1	524	GO:0044260;GO:0044464;GO:0016740;GO:0043170;GO:0016773;GO:0008150;GO:0035639;GO:0044238;GO:0044425;GO:0005623;GO:0071704;GO:0016310;GO:0004672;GO:0044267;GO:0006796;GO:0016021;GO:0019538;GO:0036211;GO:0005488;GO:0000166;GO:0140096;GO:0005575;GO:0097367;GO:0003674;GO:0016020;GO:0008144;GO:1901363;GO:1901265;GO:0044237;GO:0036094;GO:0071944;GO:0043412;GO:0003824;GO:0016301;GO:0017076;GO:0043168;GO:…	-	PF07714	virNOG10863;virNOG33727	T	sp|C0LGH3|Y5614_ARATH Probable LRR receptor-like serine/threonine-protein kinase At1g56140 OS=Arabidopsis thaliana OX=3702 GN=At1g56140 PE=2 SV=2	XP_024158245.1 probable LRR receptor-like serine/threonine-protein kinase At1g56130 [Rosa chinensis] &gt;PRQ34866.1 putative protein kinase RLK-Pelle-DLSV family [Rosa chinensis]
TRINITY_DN10210_c0_g1	499	-	-	-	-	-	-	-
TRINITY_DN10210_c0_g2	388	-	-	-	-	-	-	-
TRINITY_DN10211_c0_g1	360	GO:0008150;GO:0044238;GO:0042255;GO:0009507;GO:0044424;GO:0042254;GO:0015935;GO:0043253;GO:0044434;GO:0071704;GO:0005623;GO:0005737;GO:0044435;GO:0042274;GO:0044464;GO:0043226;GO:0016072;GO:0034660;GO:0044391;GO:0000313;GO:0044260;GO:1990904;GO:1901566;GO:0043170;GO:0005829;GO:0005198;GO:0070925;GO:0005575;GO:0003674;GO:0044237;GO:0006396;GO:0006996;GO:0000462;GO:0044446;GO:1901360;GO:0043232;GO:…	K02995	-	COG2007;virNOG00245	J	sp|O14049|RS8A_SCHPO 40S ribosomal protein S8-A OS=Schizosaccharomyces pombe (strain 972 / ATCC 24843) OX=284812 GN=rps801 PE=3 SV=1	XP_023888631.1 40S ribosomal protein S8-A-like [Quercus suber]
TRINITY_DN10211_c0_g2	707	GO:0009547;GO:0044422;GO:0044445;GO:0043229;GO:0009532;GO:0044444;GO:0044271;GO:0065003;GO:0022613;GO:0043231;GO:0003735;GO:0090304;GO:0043043;GO:0046483;GO:1901576;GO:0044249;GO:0022618;GO:0034641;GO:0043228;GO:0022626;GO:0043603;GO:0044085;GO:0043604;GO:0006725;GO:0009058;GO:0006139;GO:0032991;GO:0030490;GO:0008152;GO:0009536;GO:0006364;GO:0034622;GO:0034645;GO:0034470;GO:0006412;GO:0071826;GO:…	K02995	PF01201	virNOG00245	J	sp|Q9FIF3|RS82_ARATH 40S ribosomal protein S8-2 OS=Arabidopsis thaliana OX=3702 GN=RPS8B PE=2 SV=1	CAB4102313.1 unnamed protein product [Lactuca saligna]
TRINITY_DN10212_c0_g1	1382	GO:0005623;GO:0005737;GO:0043231;GO:0044444;GO:0044424;GO:0043229;GO:0044422;GO:0044425;GO:0005777;GO:0031231;GO:0044464;GO:0043226;GO:0044446;GO:0044438;GO:0005779;GO:0005575;GO:0031090;GO:0031224;GO:0031903;GO:0098805;GO:0031301;GO:0016020;GO:0098588;GO:0042579;GO:0044439;GO:0005622;GO:0005778;GO:0043227;GO:0016021;GO:0031300	K13347	PF04117	virNOG12040	R	sp|Q9ZS51|PMP22_ARATH Peroxisomal membrane protein PMP22 OS=Arabidopsis thaliana OX=3702 GN=PMP22 PE=1 SV=1	XP_007212121.1 peroxisomal membrane protein PMP22 [Prunus persica] &gt;XP_034212159.1 peroxisomal membrane protein PMP22-like isoform X1 [Prunus dulcis] &gt;CAB4275750.1 unnamed protein product [Prunus armeniaca] &gt;ONI09917.1 hypothetical protein PRUPE_4G018300 [Prunus persica] &gt;CAB4306141.1 unnamed protein product [Prunus armeniaca] &gt;VVA21564.1 PREDICTED: peroxisomal membrane [Prunus dul…
TRINITY_DN10213_c0_g1	1200	GO:0050794;GO:0065008;GO:0009746;GO:0071322;GO:0050789;GO:0043231;GO:0044444;GO:0043229;GO:0032502;GO:0071326;GO:0071310;GO:0048856;GO:0065007;GO:0007275;GO:0010646;GO:0042221;GO:0005622;GO:0009987;GO:0043227;GO:0051716;GO:1902659;GO:0042592;GO:0019725;GO:0048583;GO:0042593;GO:0009966;GO:0033500;GO:0043226;GO:0044464;GO:0005737;GO:0005623;GO:0009743;GO:0001678;GO:0009749;GO:0044424;GO:0008150;GO:…	-	-	virNOG05722	S	sp|Q84K90|RHIP1_ARATH RGS1-HXK1-interacting protein 1 OS=Arabidopsis thaliana OX=3702 GN=RHIP1 PE=1 SV=1	XP_007205735.1 uncharacterized protein LOC18772759 [Prunus persica] &gt;XP_034220736.1 RGS1-HXK1-interacting protein 1 [Prunus dulcis] &gt;ONH98942.1 hypothetical protein PRUPE_6G001300 [Prunus persica] &gt;VVA31820.1 Hypothetical predicted protein [Prunus dulcis]
TRINITY_DN10214_c0_g1	560	GO:0009607;GO:0005623;GO:0008150;GO:0032502;GO:0009605;GO:0044425;GO:0098542;GO:0002376;GO:0006950;GO:0051704;GO:0044464;GO:0051707;GO:0071944;GO:0009888;GO:0009620;GO:0005886;GO:0050896;GO:0016020;GO:0005575;GO:0031224;GO:0010073;GO:0032501;GO:0048856;GO:0045087;GO:0016021;GO:0048507;GO:0043207;GO:0006952;GO:0006955;GO:0050832	-	PF08263;PF00560	virNOG10202;virNOG33669	T	sp|Q9C7S5|PSYR1_ARATH Tyrosine-sulfated glycopeptide receptor 1 OS=Arabidopsis thaliana OX=3702 GN=PSY1R PE=1 SV=1	PRQ35671.1 putative non-specific serine/threonine protein kinase [Rosa chinensis]
TRINITY_DN10215_c0_g1	3493	GO:0007568;GO:0033865;GO:0008893;GO:0019438;GO:0043229;GO:0009152;GO:0016794;GO:0044444;GO:0030554;GO:0032555;GO:1901068;GO:0003824;GO:0034641;GO:1901659;GO:0019637;GO:0009165;GO:0043168;GO:0017076;GO:0016301;GO:0019693;GO:0018130;GO:0006139;GO:0009163;GO:0097159;GO:0006793;GO:0009260;GO:0032550;GO:1901657;GO:0046128;GO:0009536;GO:0016787;GO:0072521;GO:0001883;GO:0032553;GO:0046390;GO:0043227;GO:…	-	PF04607;PF02824	virNOG10741	T	sp|P0DKG8|RSH1L_ARATH Putative GTP diphosphokinase RSH1, chloroplastic OS=Arabidopsis thaliana OX=3702 GN=RSH1 PE=1 SV=1	XP_024165358.1 putative GTP diphosphokinase RSH1, chloroplastic isoform X1 [Rosa chinensis] &gt;PRQ26421.1 putative GTP diphosphokinase, Guanosine-3&apos;,5&apos;-bis(diphosphate) 3&apos;-diphosphatase [Rosa chinensis]
TRINITY_DN10215_c1_g1	439	-	-	PF03107	virNOG29523;virNOG28606	R	-	XP_040368455.1 LOW QUALITY PROTEIN: uncharacterized protein LOC112169784 [Rosa chinensis]
TRINITY_DN10215_c2_g1	1111	GO:0008152;GO:0003674;GO:0051213;GO:0043169;GO:0055114;GO:0016701;GO:0008150;GO:0047800;GO:0005488;GO:0016702;GO:0016491;GO:0043167;GO:0003824;GO:0046872	K10712	PF07847	virNOG03515	S	sp|Q8LGJ5|PCO2_ARATH Plant cysteine oxidase 2 OS=Arabidopsis thaliana OX=3702 GN=PCO2 PE=1 SV=1	XP_024189736.1 plant cysteine oxidase 2 [Rosa chinensis] &gt;PRQ45862.1 putative cysteamine dioxygenase [Rosa chinensis]
TRINITY_DN10216_c0_g1	519	-	-	-	-	-	-	-
TRINITY_DN10217_c0_g1	2875	GO:0050789;GO:0071702;GO:0044422;GO:0044444;GO:0043229;GO:0010287;GO:0018130;GO:0003824;GO:0009976;GO:1901615;GO:0009536;GO:0031976;GO:1901617;GO:0032787;GO:0006629;GO:0016116;GO:0015770;GO:0010189;GO:0006807;GO:0051234;GO:0009987;GO:0043227;GO:0071704;GO:0006970;GO:0019866;GO:0044435;GO:0005737;GO:0005623;GO:0051179;GO:0008150;GO:0010232;GO:0031975;GO:0044424;GO:0009941;GO:0006778;GO:0006979;GO:…	K09834	PF14249	virNOG10016	H	sp|Q94FY7|TOCC_ARATH Tocopherol cyclase, chloroplastic OS=Arabidopsis thaliana OX=3702 GN=VTE1 PE=1 SV=1	XP_024166545.1 tocopherol cyclase, chloroplastic isoform X1 [Rosa chinensis] &gt;PRQ27502.1 putative tocopherol cyclase [Rosa chinensis]
TRINITY_DN10218_c0_g1	1558	-	K06085	PF11559	virNOG08948	S	sp|Q9Y2D8|ADIP_HUMAN Afadin- and alpha-actinin-binding protein OS=Homo sapiens OX=9606 GN=SSX2IP PE=1 SV=3	XP_024191980.1 afadin- and alpha-actinin-binding protein isoform X1 [Rosa chinensis]
TRINITY_DN10219_c0_g1	1700	GO:0032870;GO:0044464;GO:0010647;GO:0048583;GO:0080050;GO:0009966;GO:0006810;GO:0071365;GO:0060918;GO:0008150;GO:0007623;GO:0009719;GO:0005623;GO:0048580;GO:2000026;GO:0051179;GO:0010817;GO:0009755;GO:0040008;GO:0023051;GO:0070887;GO:0071495;GO:0005575;GO:0007165;GO:0048584;GO:0016020;GO:0009914;GO:0010033;GO:0050896;GO:0009606;GO:0071944;GO:0065008;GO:0050794;GO:0010928;GO:0048638;GO:0048518;GO:…	-	-	virNOG09632;virNOG18759	S	sp|Q9SLL2|BIG1B_ARATH Protein BIG GRAIN 1-like B OS=Arabidopsis thaliana OX=3702 GN=At1g54200 PE=1 SV=1	XP_024166612.1 protein BIG GRAIN 1-like A [Rosa chinensis] &gt;PRQ28019.1 hypothetical protein RchiOBHm_Chr6g0311541 [Rosa chinensis]
TRINITY_DN1021_c0_g1	2725	GO:0006558;GO:0006807;GO:0046872;GO:1901565;GO:0043167;GO:1901564;GO:0044282;GO:0016491;GO:0009987;GO:0005622;GO:0017144;GO:0008152;GO:0019752;GO:0042737;GO:0055114;GO:0006570;GO:0003868;GO:0006725;GO:0006559;GO:0019439;GO:0046395;GO:0009074;GO:0003824;GO:0006082;GO:0044248;GO:0016701;GO:1901606;GO:0016054;GO:0043169;GO:1902222;GO:0005515;GO:0016702;GO:0006520;GO:0042802;GO:0005488;GO:1901575;GO:…	K00457	PF00903	virNOG06375	E	sp|P93836|HPPD_ARATH 4-hydroxyphenylpyruvate dioxygenase OS=Arabidopsis thaliana OX=3702 GN=HPD PE=1 SV=2	XP_024180232.1 4-hydroxyphenylpyruvate dioxygenase-like [Rosa chinensis] &gt;PRQ52130.1 putative 4-hydroxyphenylpyruvate dioxygenase [Rosa chinensis]
TRINITY_DN1021_c0_g2	849	GO:0071704;GO:0008152;GO:0016042;GO:0005576;GO:0016787;GO:0009056;GO:0044238;GO:0016788;GO:0008150;GO:0006629;GO:0005575;GO:0003674;GO:1901575;GO:0003824	-	PF00657	virNOG05265	R	sp|Q67ZI9|GDL48_ARATH GDSL esterase/lipase At2g42990 OS=Arabidopsis thaliana OX=3702 GN=At2g42990 PE=2 SV=1	XP_004305842.1 PREDICTED: GDSL esterase/lipase At2g42990 [Fragaria vesca subsp. vesca]
TRINITY_DN10220_c0_g1	3952	GO:0044464;GO:0043226;GO:0004519;GO:0043170;GO:0008150;GO:0044238;GO:0044424;GO:0004518;GO:0008270;GO:0009451;GO:0071704;GO:0005623;GO:0005737;GO:1901360;GO:0005739;GO:0005488;GO:1901363;GO:0003674;GO:0005575;GO:0046914;GO:0044237;GO:0046483;GO:0043412;GO:0003824;GO:0034641;GO:0043169;GO:0016788;GO:0043229;GO:0044444;GO:0043231;GO:0090305;GO:0090304;GO:0003676;GO:0043167;GO:0046872;GO:0043227;GO:…	-	PF13041;PF01535;PF14432;PF20431	virNOG13274	R	sp|Q9LIQ7|PP252_ARATH Pentatricopeptide repeat-containing protein At3g24000, mitochondrial OS=Arabidopsis thaliana OX=3702 GN=PCMP-H87 PE=3 SV=1	XP_007214219.2 pentatricopeptide repeat-containing protein At3g24000, mitochondrial [Prunus persica] &gt;ONI09643.1 hypothetical protein PRUPE_4G001500 [Prunus persica]
TRINITY_DN10221_c0_g1	3427	GO:0043232;GO:0007017;GO:0005515;GO:0032501;GO:0000166;GO:0005856;GO:0005488;GO:0008144;GO:1901363;GO:1901265;GO:0016462;GO:0005575;GO:0044430;GO:0016817;GO:0097367;GO:0003674;GO:0036094;GO:0099512;GO:0044446;GO:0044464;GO:0043226;GO:0099402;GO:0032886;GO:0007018;GO:0003777;GO:0099080;GO:0003774;GO:0015631;GO:0008150;GO:0035639;GO:0044424;GO:0099081;GO:0016818;GO:0005623;GO:0009524;GO:0005737;GO:…	K10396	PF00514;PF00225	virNOG05519	Z	sp|Q9SV36|KINUC_ARATH Kinesin-like protein KIN-UC OS=Arabidopsis thaliana OX=3702 GN=KINUC PE=1 SV=2	XP_024176580.1 kinesin-like protein KIN-UC isoform X1 [Rosa chinensis] &gt;PRQ58740.1 putative plus-end-directed kinesin ATPase [Rosa chinensis]
TRINITY_DN10221_c0_g2	461	-	-	-	-	-	-	-
TRINITY_DN10222_c0_g1	1833	GO:0044260;GO:0090068;GO:0043226;GO:0043170;GO:1901987;GO:0044424;GO:0008150;GO:0005623;GO:0005737;GO:0010564;GO:0071704;GO:0044267;GO:0006508;GO:0007346;GO:0051726;GO:0005634;GO:0019538;GO:0044265;GO:0032501;GO:0044428;GO:0005829;GO:0009314;GO:0009056;GO:0044237;GO:0050896;GO:0070646;GO:1901989;GO:0050794;GO:1902751;GO:0009582;GO:0008180;GO:0010389;GO:0071482;GO:1902749;GO:0044444;GO:0043229;GO:…	K12177	PF01399	virNOG09098	TO	sp|Q8W575|CSN3_ARATH COP9 signalosome complex subunit 3 OS=Arabidopsis thaliana OX=3702 GN=CSN3 PE=1 SV=2	XP_024181548.1 COP9 signalosome complex subunit 3 isoform X2 [Rosa chinensis] &gt;PRQ54187.1 putative proteasome component (PCI) domain-containing protein [Rosa chinensis]
TRINITY_DN10223_c0_g1	576	-	K18635	-	virNOG23445;virNOG24099	S	sp|B3H4F1|SP1L1_ARATH Protein SPIRAL1-like 1 OS=Arabidopsis thaliana OX=3702 GN=SP1L1 PE=2 SV=1	XP_024173192.1 protein SPIRAL1-like 3 [Rosa chinensis] &gt;PRQ16353.1 hypothetical protein RchiOBHm_Chr7g0183301 [Rosa chinensis]
TRINITY_DN10224_c0_g1	3001	GO:0012505;GO:0043170;GO:0006810;GO:0099568;GO:0044464;GO:0043226;GO:0099402;GO:0034660;GO:0005623;GO:0005737;GO:0051179;GO:0071704;GO:0044424;GO:0031982;GO:0034472;GO:0008150;GO:0044238;GO:0097708;GO:0005634;GO:0007389;GO:0005938;GO:0005768;GO:0032501;GO:1901360;GO:0010496;GO:0006396;GO:0044237;GO:0005575;GO:0031410;GO:0071944;GO:0034641;GO:0046483;GO:0090304;GO:0031123;GO:0043231;GO:0044444;GO:…	K13141	-	virNOG02933	S	sp|Q8VZA0|SIEL_ARATH Protein SIEL OS=Arabidopsis thaliana OX=3702 GN=SIEL PE=1 SV=1	XP_024188200.1 protein SIEL [Rosa chinensis]
TRINITY_DN10225_c0_g1	2003	GO:0005488;GO:0032501;GO:0005794;GO:0016021;GO:0044446;GO:0005789;GO:0044237;GO:0005783;GO:0050896;GO:0009640;GO:0046520;GO:0030148;GO:0003674;GO:0005575;GO:0046914;GO:0016020;GO:0006643;GO:0009314;GO:1901566;GO:0012505;GO:0005506;GO:0044464;GO:0043226;GO:0005623;GO:0005737;GO:0071704;GO:0044424;GO:0042175;GO:0008610;GO:0044425;GO:0097164;GO:0008150;GO:0044238;GO:0009791;GO:0006807;GO:0048856;GO:…	K04713	PF04116	virNOG03912	I	sp|Q8VYI1|SBH1_ARATH Sphinganine C4-monooxygenase 1 OS=Arabidopsis thaliana OX=3702 GN=SBH1 PE=1 SV=1	XP_024193830.1 sphinganine C4-monooxygenase 1 [Rosa chinensis] &gt;XP_024193831.1 sphinganine C4-monooxygenase 1 [Rosa chinensis] &gt;PRQ40797.1 putative sphingolipid C4-monooxygenase [Rosa chinensis]
TRINITY_DN10225_c1_g1	385	GO:0016021;GO:0004672;GO:0140096;GO:0005515;GO:0036211;GO:0040008;GO:0008144;GO:0016020;GO:0097367;GO:0005575;GO:0061458;GO:0046777;GO:0010080;GO:0048832;GO:0044464;GO:0044425;GO:0035639;GO:0044238;GO:0022603;GO:0043167;GO:0004674;GO:0005622;GO:1901564;GO:0006464;GO:0048731;GO:0018105;GO:0010073;GO:0065007;GO:0048856;GO:0016772;GO:0036289;GO:0009506;GO:0008152;GO:0050793;GO:0005773;GO:0000325;GO:…	-	-	-	-	-	-
TRINITY_DN10225_c1_g2	584	-	-	-	-	-	-	XP_024170542.1 uncharacterized protein LOC112176715 [Rosa chinensis]
TRINITY_DN10226_c0_g1	1472	-	-	-	virNOG12457	S	-	XP_008245282.1 PREDICTED: uncharacterized protein LOC103343400 isoform X1 [Prunus mume]
TRINITY_DN10227_c0_g1	1185	GO:0003676;GO:0044271;GO:0043231;GO:0043233;GO:0022402;GO:0090734;GO:1902318;GO:0033260;GO:0043601;GO:1901362;GO:0043228;GO:1901576;GO:0046483;GO:0044249;GO:0008152;GO:0006725;GO:0009058;GO:0006281;GO:0034654;GO:0044786;GO:0043596;GO:0033554;GO:0016070;GO:0005622;GO:0007049;GO:0044427;GO:0031974;GO:0044238;GO:1902981;GO:0006310;GO:0044464;GO:0044446;GO:0032774;GO:1903047;GO:0003677;GO:0006974;GO:…	K10739	PF01336;PF08784	virNOG14172	L	sp|Q8LFJ8|RFA2B_ARATH Replication protein A 32 kDa subunit B OS=Arabidopsis thaliana OX=3702 GN=RPA2B PE=2 SV=1	XP_024192531.1 replication protein A 32 kDa subunit B [Rosa chinensis] &gt;PRQ37409.1 putative replication factor A protein [Rosa chinensis]
TRINITY_DN10228_c0_g1	1996	GO:0005402;GO:0048364;GO:1905393;GO:0071702;GO:0042995;GO:0015576;GO:0015757;GO:0005354;GO:0015149;GO:0010101;GO:0031224;GO:0015753;GO:0015145;GO:0015749;GO:0005886;GO:0022622;GO:0051234;GO:0090698;GO:0098660;GO:0015750;GO:0009791;GO:0007275;GO:0008150;GO:0005365;GO:0120025;GO:0051179;GO:0015294;GO:1904659;GO:0005623;GO:0015146;GO:0010311;GO:0015798;GO:0022890;GO:0006811;GO:0099402;GO:0051119;GO:…	-	-	virNOG04540	R	sp|A1D2R3|QUTD_NEOFI Probable quinate permease OS=Neosartorya fischeri (strain ATCC 1020 / DSM 3700 / CBS 544.65 / FGSC A1164 / JCM 1740 / NRRL 181 / WB 181) OX=331117 GN=qutD PE=3 SV=1	XP_023917536.1 quinate permease-like [Quercus suber]
TRINITY_DN10229_c0_g1	1683	-	K17408	PF10236	virNOG10725	J	sp|P51398|RT29_HUMAN 28S ribosomal protein S29, mitochondrial OS=Homo sapiens OX=9606 GN=DAP3 PE=1 SV=1	XP_024160029.1 28S ribosomal protein S29, mitochondrial [Rosa chinensis]
TRINITY_DN1022_c0_g1	3900	-	-	PF04434;PF03101;PF10551	virNOG04548	S	sp|Q9ZVC9|FRS3_ARATH Protein FAR1-RELATED SEQUENCE 3 OS=Arabidopsis thaliana OX=3702 GN=FRS3 PE=1 SV=2	XP_024189507.1 protein FAR1-RELATED SEQUENCE 3 [Rosa chinensis] &gt;XP_024189516.1 protein FAR1-RELATED SEQUENCE 3 [Rosa chinensis] &gt;XP_040372591.1 protein FAR1-RELATED SEQUENCE 3 [Rosa chinensis] &gt;PRQ56009.1 putative transcription factor FAR family [Rosa chinensis]
TRINITY_DN10230_c0_g1	1726	GO:0009620;GO:0032991;GO:0005886;GO:0019220;GO:0032268;GO:0044085;GO:0007275;GO:0009737;GO:0035591;GO:0042327;GO:0009791;GO:0031981;GO:0019899;GO:0051716;GO:0010608;GO:0005840;GO:0022622;GO:0009987;GO:0043207;GO:0042221;GO:0042325;GO:0043227;GO:0071840;GO:0009889;GO:0009607;GO:0010562;GO:0050789;GO:0044422;GO:0048364;GO:0009605;GO:0071396;GO:0044444;GO:0043229;GO:0023052;GO:0031399;GO:0033993;GO:…	K14753	PF00400	virNOG06042	T	sp|Q39836|GBLP_SOYBN Guanine nucleotide-binding protein subunit beta-like protein OS=Glycine max OX=3847 PE=2 SV=1	XP_024172800.1 guanine nucleotide-binding protein subunit beta-like protein [Rosa chinensis] &gt;PRQ15934.1 putative transcription factor WD40-like family [Rosa chinensis] &gt;QCI62268.1 G-beta1 [Rosa rugosa]
TRINITY_DN10231_c0_g1	1771	-	K08202	PF00083	KOG0255;virNOG01041	R	sp|O64515|OCT2_ARATH Organic cation/carnitine transporter 2 OS=Arabidopsis thaliana OX=3702 GN=OCT2 PE=2 SV=1	XP_024198243.1 organic cation/carnitine transporter 2 [Rosa chinensis] &gt;PRQ30324.1 putative major facilitator, sugar transporter, major facilitator superfamily [Rosa chinensis]
TRINITY_DN10232_c0_g1	564	-	-	-	-	-	-	-
TRINITY_DN10233_c0_g1	3765	GO:0015698;GO:0030641;GO:0015301;GO:0015291;GO:0016021;GO:0015075;GO:0030003;GO:0032501;GO:0055082;GO:0005575;GO:0003674;GO:0048878;GO:0051453;GO:0016020;GO:0006873;GO:0044464;GO:0098771;GO:0099402;GO:0022804;GO:0008509;GO:0034220;GO:0015103;GO:0006810;GO:0030004;GO:0099516;GO:0008150;GO:0015297;GO:0044425;GO:0005623;GO:0031226;GO:0005887;GO:0051179;GO:0006811;GO:0005452;GO:0009987;GO:0051234;GO:…	-	PF00955	virNOG09049	P	sp|Q9M1P7|BOR2_ARATH Probable boron transporter 2 OS=Arabidopsis thaliana OX=3702 GN=BOR2 PE=2 SV=1	XP_004298950.1 PREDICTED: probable boron transporter 2 [Fragaria vesca subsp. vesca]
TRINITY_DN10234_c0_g1	2940	GO:0043170;GO:0016773;GO:0044260;GO:0016740;GO:0044464;GO:0005623;GO:0016310;GO:0071704;GO:0044425;GO:0044238;GO:0035639;GO:0008150;GO:0000003;GO:0005488;GO:0036211;GO:0019538;GO:0140096;GO:0005515;GO:0000166;GO:0032501;GO:0044267;GO:0004672;GO:0009875;GO:0016021;GO:0006796;GO:0044237;GO:0036094;GO:0003674;GO:0097367;GO:0008037;GO:0005575;GO:1901363;GO:1901265;GO:0016020;GO:0008144;GO:0043168;GO:…	-	PF00954;PF07714;PF01453	virNOG11987	T	sp|P93756|SD31_ARATH G-type lectin S-receptor-like serine/threonine-protein kinase SD3-1 OS=Arabidopsis thaliana OX=3702 GN=SD31 PE=3 SV=1	XP_024178391.1 G-type lectin S-receptor-like serine/threonine-protein kinase SD3-1 [Rosa chinensis] &gt;PRQ49881.1 putative protein kinase RLK-Pelle-SD-2b family [Rosa chinensis]
TRINITY_DN10235_c0_g1	1204	GO:0005774;GO:0050794;GO:0009733;GO:0050789;GO:0048364;GO:0044422;GO:0048519;GO:0043229;GO:0044444;GO:0030964;GO:0007275;GO:0009791;GO:0031981;GO:0051301;GO:0043227;GO:0071840;GO:0022622;GO:0009987;GO:0042221;GO:0032991;GO:0005886;GO:0009536;GO:0098798;GO:0030312;GO:0031224;GO:0006979;GO:0006950;GO:0070469;GO:0099402;GO:1902494;GO:0043226;GO:0010035;GO:0019866;GO:0006970;GO:0005623;GO:0005737;GO:…	K17080	PF01145	virNOG05807	O	sp|O04331|PHB3_ARATH Prohibitin-3, mitochondrial OS=Arabidopsis thaliana OX=3702 GN=PHB3 PE=1 SV=1	XP_024184968.1 prohibitin-3, mitochondrial [Rosa chinensis] &gt;PRQ54156.1 putative prohibitin, Band 7 domain-containing protein [Rosa chinensis]
TRINITY_DN10237_c0_g1	3059	GO:0006807;GO:0019538;GO:0005488;GO:0140096;GO:0044421;GO:0008235;GO:0006508;GO:1901564;GO:0043167;GO:0070011;GO:0046872;GO:0005615;GO:0008237;GO:0016787;GO:0008152;GO:0003674;GO:0005575;GO:0046914;GO:0043170;GO:0008238;GO:0003824;GO:0004180;GO:0005576;GO:0071704;GO:0008270;GO:0004181;GO:0008233;GO:0043169;GO:0008150;GO:0044238	-	PF00246	virNOG00941	R	sp|Q8N4T0|CBPA6_HUMAN Carboxypeptidase A6 OS=Homo sapiens OX=9606 GN=CPA6 PE=1 SV=2	XP_020415717.1 carboxypeptidase A6 isoform X2 [Prunus persica] &gt;ONI32223.1 hypothetical protein PRUPE_1G354500 [Prunus persica]
TRINITY_DN10238_c0_g1	1741	GO:0051537;GO:0006732;GO:0044237;GO:0009110;GO:0016782;GO:0003674;GO:0046914;GO:0005575;GO:0048037;GO:0070283;GO:0005739;GO:0005488;GO:0044272;GO:1901360;GO:0043436;GO:0009102;GO:0071704;GO:0044283;GO:0044281;GO:0005623;GO:0005737;GO:0008150;GO:0044424;GO:0008270;GO:0072330;GO:0051539;GO:1901566;GO:0051186;GO:0006766;GO:0016740;GO:0044464;GO:0043226;GO:0008152;GO:0017144;GO:0009108;GO:0019752;GO:…	K01012	PF06968;PF04055	virNOG03017	H	sp|P54967|BIOB_ARATH Biotin synthase, mitochondrial OS=Arabidopsis thaliana OX=3702 GN=BIO2 PE=1 SV=1	XP_024197889.1 biotin synthase, mitochondrial [Rosa chinensis] &gt;PRQ37930.1 putative biotin synthase [Rosa chinensis]
TRINITY_DN10238_c1_g1	1966	GO:0008152;GO:0031224;GO:0044262;GO:0044042;GO:0016407;GO:0098791;GO:0043227;GO:0000139;GO:0006073;GO:0009987;GO:0005622;GO:0043231;GO:0005975;GO:0031984;GO:0044422;GO:0043229;GO:0044444;GO:0003824;GO:0010383;GO:0016746;GO:0044446;GO:0044237;GO:0005976;GO:0016020;GO:0003674;GO:0031090;GO:0005575;GO:0044264;GO:0098588;GO:0016747;GO:0071554;GO:0016021;GO:0005794;GO:0044431;GO:0016413;GO:0010410;GO:…	-	PF14416;PF13839	virNOG11329	S	sp|B9HJR7|XGAT1_POPTR Xyloglucan O-acetyltransferase 1 OS=Populus trichocarpa OX=3694 GN=XGOAT1 PE=1 SV=1	XP_024196566.1 protein ALTERED XYLOGLUCAN 4 [Rosa chinensis] &gt;PRQ41205.1 putative PMR5 domain, PC-Esterase [Rosa chinensis]
TRINITY_DN10239_c0_g1	2178	GO:0055035;GO:0009536;GO:1901615;GO:0031976;GO:0006629;GO:0044436;GO:1901617;GO:0032787;GO:0007275;GO:0048316;GO:0009791;GO:0043227;GO:0009987;GO:0042221;GO:0044422;GO:0016701;GO:0043229;GO:0044444;GO:0043289;GO:0046165;GO:1902644;GO:0003824;GO:0048608;GO:0009687;GO:0044237;GO:0050896;GO:0016106;GO:0003674;GO:0006714;GO:0032501;GO:0000003;GO:0005488;GO:0009414;GO:0010162;GO:0071704;GO:0005623;GO:…	K09840	PF03055	virNOG05544	Q	sp|K4CJJ1|NCED2_SOLLC 9-cis-epoxycarotenoid dioxygenase NCED2, chloroplastic OS=Solanum lycopersicum OX=4081 GN=NCED2 PE=2 SV=1	PRQ29478.1 putative 9-cis-epoxycarotenoid dioxygenase [Rosa chinensis]
TRINITY_DN1023_c0_g1	934	-	-	-	virNOG26698;euNOG45124	S	-	XP_024198826.1 uncharacterized protein LOC112202140 [Rosa chinensis] &gt;PRQ35794.1 hypothetical protein RchiOBHm_Chr5g0083831 [Rosa chinensis]
TRINITY_DN1023_c0_g2	3333	-	K15501	PF04499	virNOG04740	D	sp|Q5F471|PP6R3_CHICK Serine/threonine-protein phosphatase 6 regulatory subunit 3 OS=Gallus gallus OX=9031 GN=PPP6R3 PE=2 SV=1	XP_024199305.1 serine/threonine-protein phosphatase 6 regulatory subunit 3 isoform X1 [Rosa chinensis]
TRINITY_DN1023_c0_g3	2651	GO:0047372;GO:0007399;GO:0098590;GO:0044464;GO:0046340;GO:0044281;GO:0046486;GO:0044425;GO:0044238;GO:0042136;GO:1901575;GO:0007267;GO:0043196;GO:0043436;GO:0046503;GO:0001505;GO:0016021;GO:0043005;GO:0007165;GO:0005575;GO:0098917;GO:0016020;GO:0044456;GO:0098921;GO:1901568;GO:0071944;GO:0099541;GO:0019369;GO:0044249;GO:0045211;GO:0006082;GO:0006690;GO:0007166;GO:0098920;GO:0043169;GO:0097458;GO:…	-	PF01764;PF03893	virNOG08397	TOI	sp|Q8NCG7|DGLB_HUMAN Diacylglycerol lipase-beta OS=Homo sapiens OX=9606 GN=DAGLB PE=1 SV=2	VVA20732.1 PREDICTED: Sn1-specific diacylglycerol lipase alpha [Prunus dulcis]
TRINITY_DN1023_c0_g4	2493	GO:0051179;GO:0005887;GO:0031226;GO:0005623;GO:0006811;GO:0015116;GO:0072348;GO:0044425;GO:0008150;GO:0022804;GO:0034220;GO:0008509;GO:0022857;GO:0006820;GO:0006810;GO:0015103;GO:0008271;GO:1902358;GO:0071944;GO:0044464;GO:0008272;GO:0098656;GO:0015318;GO:0005886;GO:0005215;GO:0003674;GO:0031224;GO:0005575;GO:0016020;GO:0098661;GO:0015075;GO:0055085;GO:0044459;GO:0015698;GO:0051234;GO:0098660;GO:…	K17471	PF00916;PF01740	virNOG11669	P	sp|Q9SXS2|SUT33_ARATH Probable sulfate transporter 3.3 OS=Arabidopsis thaliana OX=3702 GN=SULTR3;3 PE=2 SV=2	XP_024192574.1 probable sulfate transporter 3.3 [Rosa chinensis] &gt;PRQ40931.1 putative SLC26A/SulP transporter [Rosa chinensis]
TRINITY_DN1023_c0_g5	3163	-	K15501	PF04499	NOG05763;virNOG04740	TD	sp|Q5F471|PP6R3_CHICK Serine/threonine-protein phosphatase 6 regulatory subunit 3 OS=Gallus gallus OX=9031 GN=PPP6R3 PE=2 SV=1	XP_024156672.1 serine/threonine-protein phosphatase 6 regulatory subunit 3 isoform X1 [Rosa chinensis] &gt;PRQ29630.1 putative SIT4 phosphatase-associated protein family [Rosa chinensis]
TRINITY_DN1023_c0_g6	2992	-	-	PF00855	virNOG05246	S	sp|P59278|Y1745_ARATH Uncharacterized protein At1g51745 OS=Arabidopsis thaliana OX=3702 GN=At1g51745 PE=2 SV=2	XP_024179313.1 uncharacterized protein At1g51745 [Rosa chinensis] &gt;PRQ60674.1 putative PWWP domain-containing protein [Rosa chinensis]
TRINITY_DN1023_c1_g1	2890	-	-	-	virNOG06813	S	sp|O22799|Y2349_ARATH Uncharacterized protein At2g33490 OS=Arabidopsis thaliana OX=3702 GN=At2g33490 PE=4 SV=2	XP_040370170.1 uncharacterized protein At2g33490 [Rosa chinensis] &gt;XP_040370172.1 uncharacterized protein At2g33490 [Rosa chinensis] &gt;PRQ54322.1 putative AH domain-containing protein [Rosa chinensis]
TRINITY_DN1023_c2_g1	2710	GO:0048856;GO:0009791;GO:0065007;GO:0048731;GO:0007275;GO:0005622;GO:0009987;GO:0043227;GO:0046872;GO:0048869;GO:0043167;GO:0010220;GO:0097159;GO:0048518;GO:0003006;GO:0048608;GO:0050789;GO:0003676;GO:0048367;GO:0043231;GO:0009908;GO:0022414;GO:0043229;GO:0032502;GO:0043169;GO:0005488;GO:0005634;GO:0000003;GO:0090567;GO:0032501;GO:0080134;GO:0010219;GO:0061458;GO:0003677;GO:0005575;GO:0003674;GO:…	-	PF00642	virNOG18537	R	sp|Q84VG7|FES1_ARATH Protein FRIGIDA-ESSENTIAL 1 OS=Arabidopsis thaliana OX=3702 GN=FES1 PE=1 SV=2	XP_024158831.1 protein FRIGIDA-ESSENTIAL 1 isoform X2 [Rosa chinensis] &gt;PRQ28987.1 putative transcription factor C3H family [Rosa chinensis]
TRINITY_DN1023_c4_g1	629	-	-	-	-	-	-	-
TRINITY_DN10240_c0_g1	1179	GO:0048583;GO:0006950;GO:0009870;GO:0043226;GO:0002682;GO:0008219;GO:0009617;GO:0005737;GO:0005623;GO:0008150;GO:0034050;GO:0044424;GO:0009615;GO:0042802;GO:0000166;GO:0032501;GO:0005488;GO:0005634;GO:0006955;GO:0036094;GO:0009626;GO:0050896;GO:0009314;GO:1901363;GO:1901265;GO:0003674;GO:0002253;GO:0043168;GO:0002376;GO:0050776;GO:0017076;GO:0051707;GO:0002684;GO:0050794;GO:0009607;GO:0030554;GO:…	-	-	virNOG17255;COG4886;euNOG46795	ST	sp|F4JT82|RPP2C_ARATH Probable disease resistance protein At4g19520 OS=Arabidopsis thaliana OX=3702 GN=At4g19520 PE=3 SV=1	XP_028959280.1 protein SUPPRESSOR OF npr1-1, CONSTITUTIVE 1-like [Malus domestica] &gt;XP_028959285.1 protein SUPPRESSOR OF npr1-1, CONSTITUTIVE 1-like [Malus domestica]
TRINITY_DN10241_c0_g1	1998	GO:0009536;GO:0008152;GO:0097159;GO:0044085;GO:0009570;GO:0005524;GO:0009987;GO:0032559;GO:0005622;GO:0043227;GO:0071840;GO:0006790;GO:0032553;GO:0046872;GO:0043167;GO:0016043;GO:0032555;GO:0051536;GO:0030554;GO:0043231;GO:0009532;GO:0044444;GO:0051540;GO:0043229;GO:0044422;GO:0043169;GO:0017076;GO:0031163;GO:0043168;GO:0044237;GO:0044446;GO:0036094;GO:0005575;GO:0003674;GO:0097367;GO:1901265;GO:…	-	PF01883;PF10609;PF06155	virNOG09245	D	sp|Q6STH5|HF101_ARATH Fe-S cluster assembly factor HCF101, chloroplastic OS=Arabidopsis thaliana OX=3702 GN=HCF101 PE=1 SV=1	XP_024184267.1 fe-S cluster assembly factor HCF101, chloroplastic isoform X1 [Rosa chinensis] &gt;PRQ46621.1 putative mrp/NBP35 ATP-binding protein [Rosa chinensis]
TRINITY_DN10242_c0_g1	327	-	-	-	-	-	-	-
TRINITY_DN10243_c0_g1	1543	-	-	PF04640	virNOG00473	S	sp|Q1G3Q4|RITF1_ARATH Protein RGF1 INDUCIBLE TRANSCRIPTION FACTOR 1 OS=Arabidopsis thaliana OX=3702 GN=RITF1 PE=1 SV=1	XP_024173246.1 protein RGF1 INDUCIBLE TRANSCRIPTION FACTOR 1 [Rosa chinensis] &gt;PRQ19464.1 putative transcription repressor PLATZ family [Rosa chinensis]
TRINITY_DN10244_c0_g1	862	-	K02920	PF01158	virNOG21150	J	sp|Q9HFR7|RL36_TRIHM 60S ribosomal protein L36 OS=Trichoderma hamatum OX=49224 GN=rpl36 PE=3 SV=1	KAF3794061.1 60S ribosomal protein L36-2 [Nymphaea thermarum]
TRINITY_DN10244_c1_g1	430	GO:0044446;GO:0044237;GO:0016020;GO:1901363;GO:0005198;GO:0005829;GO:0031090;GO:0003674;GO:0005575;GO:0019538;GO:0098588;GO:0005488;GO:0043232;GO:0022625;GO:0044267;GO:0071704;GO:0005623;GO:0005737;GO:0015934;GO:0008150;GO:0044238;GO:0044424;GO:0044437;GO:1990904;GO:1901566;GO:0043170;GO:0044391;GO:0044464;GO:0043226;GO:0044260;GO:0032991;GO:0008152;GO:0005773;GO:0034645;GO:0006412;GO:0043604;GO:…	K02920	PF01158	virNOG21150	J	sp|Q9HFR7|RL36_TRIHM 60S ribosomal protein L36 OS=Trichoderma hamatum OX=49224 GN=rpl36 PE=3 SV=1	XP_023899687.1 60S ribosomal protein L36-like [Quercus suber] &gt;XP_023899693.1 60S ribosomal protein L36-like [Quercus suber]
TRINITY_DN10245_c0_g1	1114	-	-	PF05562	virNOG14022;virNOG34778	S	sp|O23164|CRPM4_ARATH Cold-regulated 413 plasma membrane protein 4 OS=Arabidopsis thaliana OX=3702 GN=At4g37220 PE=2 SV=2	XP_004300587.1 PREDICTED: cold-regulated 413 plasma membrane protein 4-like [Fragaria vesca subsp. vesca]
TRINITY_DN10246_c0_g1	1388	-	-	-	-	-	-	XP_040371883.1 uncharacterized protein LOC112192237 isoform X3 [Rosa chinensis]
TRINITY_DN10247_c0_g1	605	GO:0006464;GO:0005524;GO:0006807;GO:0043167;GO:0004674;GO:0032553;GO:0043207;GO:0032559;GO:0009987;GO:0006952;GO:1901564;GO:0005886;GO:0008152;GO:0042742;GO:0016772;GO:0031224;GO:0006793;GO:0097159;GO:0006468;GO:0051704;GO:0043168;GO:0017076;GO:0016301;GO:0051707;GO:0003824;GO:0043412;GO:0071944;GO:0009607;GO:0030554;GO:0032555;GO:0009605;GO:0140096;GO:0000166;GO:0036211;GO:0019538;GO:0005488;GO:…	-	PF01657	COG0515;virNOG05235	T	sp|Q9M0X5|CRK25_ARATH Cysteine-rich receptor-like protein kinase 25 OS=Arabidopsis thaliana OX=3702 GN=CRK25 PE=3 SV=1	XP_024156921.1 cysteine-rich receptor-like protein kinase 10 [Rosa chinensis] &gt;PRQ28549.1 putative protein kinase RLK-Pelle-DLSV family [Rosa chinensis]
TRINITY_DN10248_c0_g1	732	-	-	-	-	-	-	-
TRINITY_DN10248_c0_g2	788	GO:0003824;GO:0009057;GO:0043231;GO:0034357;GO:0017171;GO:0008233;GO:0044422;GO:0031984;GO:0019684;GO:0043229;GO:0044444;GO:0006807;GO:0004175;GO:0009725;GO:0009735;GO:1901565;GO:0043227;GO:0042221;GO:1901564;GO:0005622;GO:0009987;GO:0055035;GO:0015979;GO:0008152;GO:0009579;GO:0009765;GO:0009536;GO:0031976;GO:0030163;GO:0016787;GO:0044436;GO:0043170;GO:0043226;GO:0044464;GO:0008236;GO:0006091;GO:…	-	-	virNOG06323	O	sp|O22609|DEGP1_ARATH Protease Do-like 1, chloroplastic OS=Arabidopsis thaliana OX=3702 GN=DEGP1 PE=1 SV=2	XP_031117757.1 protease Do-like 1, chloroplastic [Ipomoea triloba]
TRINITY_DN10248_c0_g3	1631	-	-	-	-	-	-	-
TRINITY_DN10249_c0_g1	1648	-	-	-	virNOG05229	R	-	XP_020423920.1 uncharacterized protein LOC18769154 isoform X2 [Prunus persica] &gt;ONH95431.1 hypothetical protein PRUPE_7G070100 [Prunus persica]
TRINITY_DN10249_c0_g2	1228	GO:1901565;GO:0010608;GO:0005622;GO:0009987;GO:1901564;GO:0042221;GO:0043227;GO:0065007;GO:0006464;GO:0009737;GO:0009725;GO:0006807;GO:0008152;GO:0030163;GO:0006511;GO:0044257;GO:0010629;GO:0043412;GO:0010605;GO:0032446;GO:0010468;GO:0033993;GO:0051603;GO:0048519;GO:0043229;GO:0001101;GO:0070647;GO:0009057;GO:0043231;GO:0044248;GO:0050789;GO:0044267;GO:0006508;GO:1901700;GO:0097305;GO:0044265;GO:…	-	PF02902	-	-	-	XP_040375568.1 uncharacterized protein LOC121053130 isoform X2 [Rosa chinensis]
TRINITY_DN1024_c0_g1	1276	GO:0005488;GO:0019538;GO:0036211;GO:0048037;GO:0044267;GO:0009521;GO:0009523;GO:0016021;GO:0044446;GO:0050896;GO:0044237;GO:0003674;GO:0098796;GO:0005575;GO:1901363;GO:0009314;GO:0016020;GO:0042651;GO:0043170;GO:0009941;GO:0006091;GO:0044260;GO:0043226;GO:0044464;GO:0044435;GO:0005737;GO:0005623;GO:0046906;GO:0071704;GO:0044434;GO:0009535;GO:0044424;GO:0044425;GO:0031975;GO:0009507;GO:0009534;GO:…	K08912	PF00504	virNOG02411	O	sp|P27495|CB24_TOBAC Chlorophyll a-b binding protein 40, chloroplastic OS=Nicotiana tabacum OX=4097 GN=CAB40 PE=2 SV=1	XP_040369493.1 light-harvesting complex I LH38 proteins [Rosa chinensis]
TRINITY_DN1024_c0_g2	6005	GO:0007049;GO:0005623;GO:0050789;GO:0005737;GO:0044444;GO:0022402;GO:0044424;GO:0048519;GO:0019222;GO:0008150;GO:0048523;GO:0031324;GO:0071944;GO:0050794;GO:0009892;GO:0042127;GO:0010507;GO:0009895;GO:0044464;GO:0007050;GO:0009894;GO:0008285;GO:0005886;GO:0005575;GO:0045786;GO:0031329;GO:0005829;GO:0031323;GO:0016020;GO:0031330;GO:0065007;GO:0009987;GO:0005622;GO:0051726;GO:0010506	-	PF00400	virNOG09746	R	sp|P27492|CB21_TOBAC Chlorophyll a-b binding protein 16, chloroplastic OS=Nicotiana tabacum OX=4097 GN=CAB16 PE=2 SV=1	PRQ45090.1 putative transcription factor WD40-like family [Rosa chinensis]
TRINITY_DN1024_c1_g1	2359	GO:0098588;GO:0098791;GO:0016021;GO:0005794;GO:0043227;GO:0044431;GO:0000139;GO:0005622;GO:0008152;GO:0044446;GO:0016020;GO:0032259;GO:0003674;GO:0031224;GO:0031090;GO:0005575;GO:0012505;GO:0016740;GO:0003824;GO:0043226;GO:0044464;GO:0008168;GO:0008757;GO:0043231;GO:0005737;GO:0005623;GO:0044425;GO:0008150;GO:0044422;GO:0031984;GO:0016741;GO:0044424;GO:0043229;GO:0044444	-	PF03141	virNOG00849	R	sp|Q94KE1|PMTA_ARATH Probable methyltransferase PMT10 OS=Arabidopsis thaliana OX=3702 GN=At1g77260 PE=2 SV=1	XP_024164872.1 probable methyltransferase PMT10 [Rosa chinensis] &gt;PRQ26649.1 putative S-adenosyl-L-methionine-dependent methyltransferase [Rosa chinensis]
TRINITY_DN1024_c1_g2	2472	GO:0005768;GO:0098588;GO:0098791;GO:0016021;GO:0005794;GO:0043227;GO:0000139;GO:0044431;GO:0005622;GO:0008152;GO:0044446;GO:0016020;GO:0031224;GO:0032259;GO:0003674;GO:0031090;GO:0031410;GO:0005575;GO:0005802;GO:0012505;GO:0016740;GO:0003824;GO:0043226;GO:0044464;GO:0008168;GO:0008757;GO:0043231;GO:0005737;GO:0005623;GO:0044425;GO:0097708;GO:0008150;GO:0044422;GO:0031984;GO:0016741;GO:0044424;GO:…	-	PF03141	virNOG00849	R	sp|O22285|PMTB_ARATH Probable methyltransferase PMT11 OS=Arabidopsis thaliana OX=3702 GN=At2g39750 PE=2 SV=1	XP_024177140.1 probable methyltransferase PMT11 [Rosa chinensis] &gt;PRQ59269.1 putative S-adenosyl-L-methionine-dependent methyltransferase [Rosa chinensis]
TRINITY_DN1024_c2_g1	957	-	-	-	-	-	-	-
TRINITY_DN1024_c3_g1	6274	-	-	PF10650	KOG4839;virNOG11010	S	-	PRQ59077.1 putative zinc-finger domain-containing protein [Rosa chinensis]
TRINITY_DN1024_c4_g1	1153	GO:0009314;GO:1901363;GO:0010119;GO:0003674;GO:0010033;GO:0050896;GO:0044237;GO:0044267;GO:0097305;GO:0048037;GO:0005488;GO:0019538;GO:0031975;GO:0008150;GO:0044424;GO:0009535;GO:0046906;GO:0071704;GO:0044435;GO:0005737;GO:0005623;GO:0043226;GO:0044260;GO:0009941;GO:0043170;GO:0006950;GO:0044436;GO:0031224;GO:0097159;GO:0055035;GO:0032991;GO:0009765;GO:0009536;GO:0031976;GO:0043227;GO:0042221;GO:…	K08914	PF00504	virNOG05908	R	sp|P27489|CB23_SOLLC Chlorophyll a-b binding protein 13, chloroplastic OS=Solanum lycopersicum OX=4081 GN=CAB13 PE=1 SV=1	XP_024198120.1 chlorophyll a-b binding protein 3, chloroplastic [Rosa chinensis] &gt;PRQ31487.1 putative chlorophyll A-B binding protein [Rosa chinensis]
TRINITY_DN10250_c0_g1	531	-	-	-	-	-	-	-
TRINITY_DN10251_c0_g1	987	-	K06215	PF01680	virNOG06486	H	sp|O14027|PDX1_SCHPO Probable pyridoxal 5&apos;-phosphate synthase subunit PDX1 OS=Schizosaccharomyces pombe (strain 972 / ATCC 24843) OX=284812 GN=snz1 PE=1 SV=1	KAB8349684.1 hypothetical protein FH972_023700 [Carpinus fangiana]
TRINITY_DN10252_c0_g1	1106	-	-	-	-	-	-	-
TRINITY_DN10254_c0_g1	521	-	-	-	virNOG06932	S	sp|Q7NPZ7|MURD_CHRVO UDP-N-acetylmuramoylalanine--D-glutamate ligase OS=Chromobacterium violaceum (strain ATCC 12472 / DSM 30191 / JCM 1249 / NBRC 12614 / NCIMB 9131 / NCTC 9757) OX=243365 GN=murD PE=3 SV=1	CAB4317159.1 unnamed protein product [Prunus armeniaca]
TRINITY_DN10254_c0_g2	417	-	-	PF08245	virNOG06932	S	sp|A5D147|MURD_PELTS UDP-N-acetylmuramoylalanine--D-glutamate ligase OS=Pelotomaculum thermopropionicum (strain DSM 13744 / JCM 10971 / SI) OX=370438 GN=murD PE=3 SV=1	XP_007204379.1 uncharacterized protein LOC18769776 [Prunus persica] &gt;ONH95435.1 hypothetical protein PRUPE_7G070400 [Prunus persica]
TRINITY_DN10256_c0_g1	729	-	-	-	virNOG13145	R	-	XP_004297319.1 PREDICTED: protein vip1 [Fragaria vesca subsp. vesca]
TRINITY_DN10257_c0_g1	470	GO:0005515;GO:0005635;GO:0040008;GO:0006259;GO:0051254;GO:0031326;GO:0006355;GO:0003677;GO:0032774;GO:1902680;GO:0006996;GO:0044446;GO:0031072;GO:0016020;GO:0005575;GO:0031090;GO:0012505;GO:0044464;GO:0061649;GO:0140036;GO:0006351;GO:0044238;GO:0045935;GO:0019222;GO:0045893;GO:0065007;GO:0016070;GO:0010467;GO:0048522;GO:0006325;GO:0009890;GO:0051252;GO:0016043;GO:0005622;GO:0051172;GO:0042393;GO:…	-	-	virNOG22977;virNOG23614	K	sp|F4JVB8|RADL1_ARATH Protein RADIALIS-like 1 OS=Arabidopsis thaliana OX=3702 GN=RL1 PE=2 SV=1	XP_011459550.1 PREDICTED: protein RADIALIS-like 6 [Fragaria vesca subsp. vesca]
TRINITY_DN10258_c0_g1	3179	-	K03352	PF12862	virNOG06929	D	sp|Q8H1U4|APC5_ARATH Anaphase-promoting complex subunit 5 OS=Arabidopsis thaliana OX=3702 GN=APC5 PE=1 SV=1	XP_024177807.1 anaphase-promoting complex subunit 5 [Rosa chinensis] &gt;PRQ52142.1 putative tetratricopeptide-like helical domain, anaphase-promoting complex subunit 5 [Rosa chinensis]
TRINITY_DN10259_c0_g1	2056	-	-	-	-	-	-	-
TRINITY_DN1025_c0_g1	2076	-	-	PF13359	virNOG22658;virNOG04174	L	sp|Q9M2U3|ALPL_ARATH Protein ALP1-like OS=Arabidopsis thaliana OX=3702 GN=At3g55350 PE=2 SV=1	XP_006478124.2 protein ALP1-like [Citrus sinensis]
TRINITY_DN1025_c1_g1	1529	GO:0071248;GO:0050789;GO:0043231;GO:0034357;GO:0043229;GO:0044444;GO:0032502;GO:0044422;GO:0031984;GO:0009416;GO:0051592;GO:0050794;GO:0071241;GO:0031976;GO:0055035;GO:0009579;GO:0009536;GO:0031224;GO:0009628;GO:0044436;GO:0009791;GO:0090333;GO:0048856;GO:0071277;GO:0009704;GO:0065007;GO:0007275;GO:0009639;GO:0043227;GO:0042221;GO:0009987;GO:0005622;GO:0051716;GO:0005737;GO:0044435;GO:0005623;GO:…	-	-	virNOG13311	R	sp|Q9FN48|CAS_ARATH Calcium sensing receptor, chloroplastic OS=Arabidopsis thaliana OX=3702 GN=CAS PE=1 SV=1	XP_024169383.1 calcium sensing receptor, chloroplastic [Rosa chinensis] &gt;PRQ16439.1 putative Rhodanese-like domain-containing protein [Rosa chinensis]
TRINITY_DN1025_c2_g1	2021	GO:0032555;GO:0030554;GO:0071944;GO:0043412;GO:0003824;GO:0016301;GO:0017076;GO:0043168;GO:0006468;GO:0006793;GO:0097159;GO:0031224;GO:0016772;GO:0005886;GO:0008152;GO:0032559;GO:0009987;GO:1901564;GO:0032553;GO:0043167;GO:0004674;GO:0006807;GO:0005524;GO:0006464;GO:0008150;GO:0035639;GO:0044238;GO:0044425;GO:0005623;GO:0071704;GO:0016310;GO:0044260;GO:0044464;GO:0016740;GO:0043170;GO:0016773;GO:…	-	PF00069;PF19160	virNOG12993;COG0515	T	sp|P93050|RKF3_ARATH Probable LRR receptor-like serine/threonine-protein kinase RKF3 OS=Arabidopsis thaliana OX=3702 GN=RKF3 PE=2 SV=1	XP_024189038.1 probable LRR receptor-like serine/threonine-protein kinase RKF3 [Rosa chinensis]
TRINITY_DN1025_c2_g2	2473	GO:0044238;GO:0035639;GO:0008150;GO:0044425;GO:0005623;GO:0071704;GO:0016310;GO:0044260;GO:0044464;GO:0016740;GO:0043170;GO:0016773;GO:0005575;GO:0003674;GO:0097367;GO:1901363;GO:1901265;GO:0016020;GO:0008144;GO:0044237;GO:0036094;GO:0004672;GO:0044267;GO:0016021;GO:0006796;GO:0005488;GO:0036211;GO:0019538;GO:0000166;GO:0140096;GO:0032555;GO:0030554;GO:0071944;GO:0043412;GO:0003824;GO:0016301;GO:…	-	PF00069;PF19160	virNOG12993	T	sp|P93050|RKF3_ARATH Probable LRR receptor-like serine/threonine-protein kinase RKF3 OS=Arabidopsis thaliana OX=3702 GN=RKF3 PE=2 SV=1	XP_004292611.1 PREDICTED: probable LRR receptor-like serine/threonine-protein kinase RKF3 [Fragaria vesca subsp. vesca]
TRINITY_DN10260_c0_g1	317	-	-	-	COG0515;virNOG02323;virNOG04742;virNOG31264	T	-	XP_024199610.1 G-type lectin S-receptor-like serine/threonine-protein kinase At4g27290 [Rosa chinensis] &gt;PRQ31554.1 putative protein kinase RLK-Pelle-DLSV family [Rosa chinensis]
TRINITY_DN10261_c0_g1	2027	GO:0023052;GO:0032555;GO:0050789;GO:0007166;GO:0030554;GO:0071944;GO:0050794;GO:0003824;GO:0043412;GO:0017076;GO:0016301;GO:0043168;GO:0006468;GO:0006793;GO:0097159;GO:0031224;GO:0016772;GO:0008152;GO:0005886;GO:0032559;GO:0009987;GO:1901564;GO:0032553;GO:0051716;GO:0004674;GO:0043167;GO:0030246;GO:0006807;GO:0007154;GO:0065007;GO:0006464;GO:0005524;GO:0008150;GO:0044238;GO:0035639;GO:0044425;GO:…	-	PF00069	virNOG04329;KOG1187	T	sp|Q9C6K9|LRL11_ARATH LEAF RUST 10 DISEASE-RESISTANCE LOCUS RECEPTOR-LIKE PROTEIN KINASE-like 1.1 OS=Arabidopsis thaliana OX=3702 GN=LRK10L-1.1 PE=2 SV=1	XP_024194520.1 LEAF RUST 10 DISEASE-RESISTANCE LOCUS RECEPTOR-LIKE PROTEIN KINASE-like 1.1 [Rosa chinensis]
TRINITY_DN10262_c0_g1	2150	GO:0000354;GO:0055044;GO:1901363;GO:1901265;GO:0016462;GO:0044428;GO:0003674;GO:0036094;GO:0006396;GO:0044237;GO:1901360;GO:0070013;GO:0000166;GO:0042802;GO:0005634;GO:0005488;GO:0097526;GO:0008150;GO:0071013;GO:0044424;GO:0016818;GO:0071704;GO:0120114;GO:0005623;GO:1902494;GO:0043226;GO:0005681;GO:0008186;GO:0043170;GO:0044085;GO:0006139;GO:0097159;GO:0032991;GO:0005911;GO:0016787;GO:0140098;GO:…	K12854	PF00270;PF18149	virNOG04028	A	sp|Q9SYP1|DEXHC_ARATH DExH-box ATP-dependent RNA helicase DExH12 OS=Arabidopsis thaliana OX=3702 GN=BRR2A PE=1 SV=1	XP_024170570.1 DExH-box ATP-dependent RNA helicase DExH12 [Rosa chinensis] &gt;PRQ18748.1 putative RNA helicase [Rosa chinensis]
TRINITY_DN10263_c0_g1	1282	-	K00083	PF08240;PF00107	COG1064;virNOG39678;virNOG02079;virNOG19577	CQ	sp|P08843|ADH1_EMENI Alcohol dehydrogenase 1 OS=Emericella nidulans (strain FGSC A4 / ATCC 38163 / CBS 112.46 / NRRL 194 / M139) OX=227321 GN=alcA PE=3 SV=2	BAK02541.1 predicted protein [Hordeum vulgare subsp. vulgare]
TRINITY_DN10264_c0_g1	467	GO:0034470;GO:0008152;GO:0006364;GO:0006725;GO:0009058;GO:0009506;GO:0009725;GO:0010467;GO:0016070;GO:1901564;GO:0005622;GO:0030054;GO:0003676;GO:0003735;GO:0044271;GO:0043231;GO:0043233;GO:0022613;GO:0044445;GO:0005844;GO:0043603;GO:0043228;GO:0022626;GO:0071944;GO:1901576;GO:0043043;GO:0046483;GO:0042788;GO:0044249;GO:0044446;GO:0005575;GO:0005198;GO:0016020;GO:0022627;GO:0042254;GO:0031974;GO:…	K02991	-	COG2125;virNOG01415	J	sp|Q90YR8|RS6_ICTPU 40S ribosomal protein S6 OS=Ictalurus punctatus OX=7998 GN=rps6 PE=2 SV=1	KAG5543957.1 hypothetical protein RHGRI_016640 [Rhododendron griersonianum]
TRINITY_DN10265_c0_g1	1716	-	-	PF18052;PF00931	virNOG04327;KOG4658;NOG81593	ZT	sp|Q9LRR4|R13L1_ARATH Putative disease resistance RPP13-like protein 1 OS=Arabidopsis thaliana OX=3702 GN=RPPL1 PE=3 SV=1	PRQ32223.1 putative P-loop containing nucleoside triphosphate hydrolase, leucine-rich repeat domain, L [Rosa chinensis]
TRINITY_DN10266_c0_g1	458	-	-	-	-	-	-	-
TRINITY_DN10266_c0_g2	1295	-	-	-	-	-	-	XP_024191387.1 uncharacterized protein LOC121048806 isoform X3 [Rosa chinensis]
TRINITY_DN10267_c0_g1	429	-	-	PF13962	virNOG02200;virNOG12184;KOG0504	RST	-	XP_011459318.1 PREDICTED: ankyrin repeat-containing protein At5g02620-like isoform X1 [Fragaria vesca subsp. vesca]
TRINITY_DN10268_c0_g1	1156	-	-	-	-	-	-	-
TRINITY_DN10269_c0_g1	661	-	-	-	-	-	-	-
TRINITY_DN10269_c0_g2	704	-	-	-	-	-	-	-
TRINITY_DN1026_c0_g1	2201	-	-	-	virNOG15862	S	sp|F4KAF2|MORC4_ARATH Protein MICRORCHIDIA 4 OS=Arabidopsis thaliana OX=3702 GN=MORC4 PE=1 SV=2	XP_011463504.1 PREDICTED: uncharacterized protein LOC101297479 isoform X2 [Fragaria vesca subsp. vesca]
TRINITY_DN10270_c0_g1	841	GO:0022904;GO:0043226;GO:1901566;GO:0070469;GO:0006810;GO:0015078;GO:0009535;GO:0044424;GO:0008270;GO:0046034;GO:0031975;GO:0008150;GO:0009144;GO:0051179;GO:0005623;GO:0044435;GO:0005737;GO:0016310;GO:0019866;GO:0071704;GO:0022890;GO:0042773;GO:0006811;GO:1901293;GO:0042775;GO:1901360;GO:0015672;GO:0006796;GO:0045333;GO:0005739;GO:0005488;GO:0015002;GO:0003674;GO:1901137;GO:0006754;GO:0044237;GO:…	K02265	-	-	-	-	-
TRINITY_DN10271_c0_g1	1314	-	-	-	virNOG13203	S	-	XP_024162117.1 uncharacterized protein LOC112169305 [Rosa chinensis] &gt;PRQ59988.1 hypothetical protein RchiOBHm_Chr1g0376221 [Rosa chinensis]
TRINITY_DN10272_c0_g1	646	-	-	-	-	-	-	-
TRINITY_DN10273_c0_g1	875	GO:0008152;GO:0016765;GO:0044237;GO:0009056;GO:0050896;GO:0009636;GO:0005829;GO:0003674;GO:0005575;GO:0098754;GO:0009407;GO:0006807;GO:0006518;GO:0006790;GO:0009404;GO:0009987;GO:0005622;GO:1901564;GO:0042221;GO:0006575;GO:0071704;GO:0044248;GO:0005623;GO:0005737;GO:0008150;GO:0044424;GO:0044444;GO:0019748;GO:0004364;GO:0051186;GO:0043603;GO:0006749;GO:0016740;GO:0003824;GO:0044464;GO:0034641	K00799	PF02798	KOG0406;virNOG18104	O	sp|Q9FUT0|GSTU9_ARATH Glutathione S-transferase U9 OS=Arabidopsis thaliana OX=3702 GN=GSTU9 PE=2 SV=1	XP_024175187.1 glutathione S-transferase U9 [Rosa chinensis] &gt;PRQ16152.1 putative glutathione transferase [Rosa chinensis]
TRINITY_DN10273_c0_g2	926	GO:0005575;GO:0003674;GO:0009636;GO:0005829;GO:0009056;GO:0044237;GO:0050896;GO:0016765;GO:0008152;GO:0009987;GO:0009404;GO:0005622;GO:0042221;GO:1901564;GO:0006790;GO:0006518;GO:0006807;GO:0009407;GO:0098754;GO:0044444;GO:0019748;GO:0044424;GO:0008150;GO:0005623;GO:0044248;GO:0005737;GO:0006575;GO:0071704;GO:0034641;GO:0044464;GO:0016740;GO:0003824;GO:0043603;GO:0006749;GO:0051186;GO:0004364	K00799	PF02798	KOG0406;virNOG18104	O	sp|Q9FUT0|GSTU9_ARATH Glutathione S-transferase U9 OS=Arabidopsis thaliana OX=3702 GN=GSTU9 PE=2 SV=1	XP_024171302.1 glutathione S-transferase U9 [Rosa chinensis] &gt;XP_040367064.1 glutathione S-transferase U9 [Rosa chinensis] &gt;PRQ16149.1 putative glutathione transferase [Rosa chinensis]
TRINITY_DN10274_c0_g1	1551	GO:0098805;GO:0005819;GO:0097159;GO:0032550;GO:0005773;GO:0044440;GO:0051607;GO:0098852;GO:0043167;GO:0001883;GO:0043227;GO:0032553;GO:0006952;GO:0043207;GO:0005622;GO:0009987;GO:0032549;GO:0005770;GO:0005525;GO:0051301;GO:0009605;GO:0044422;GO:0043229;GO:0044444;GO:0009607;GO:0043231;GO:0032555;GO:0051707;GO:0000323;GO:0005774;GO:0043228;GO:0043168;GO:0051704;GO:0002376;GO:0002252;GO:0017076;GO:…	K07955	PF00025	virNOG03396	U	sp|Q8W4C8|ARL8C_ARATH ADP-ribosylation factor-like protein 8c OS=Arabidopsis thaliana OX=3702 GN=ARL8C PE=2 SV=1	XP_004288614.1 PREDICTED: ADP-ribosylation factor-like protein 8B [Fragaria vesca subsp. vesca]
TRINITY_DN10275_c0_g1	1297	-	-	PF15365	virNOG27256;virNOG25952	S	-	XP_024166137.1 pollen-specific leucine-rich repeat extensin-like protein 2 [Rosa chinensis] &gt;PRQ26671.1 hypothetical protein RchiOBHm_Chr6g0297171 [Rosa chinensis]
TRINITY_DN10276_c0_g1	5431	GO:0043229;GO:0016604;GO:0044422;GO:0090304;GO:0032555;GO:0006397;GO:0030554;GO:0034641;GO:0003824;GO:0043168;GO:0016301;GO:0017076;GO:0006793;GO:0097159;GO:0006139;GO:0032991;GO:0043227;GO:0032553;GO:0009987;GO:0032559;GO:0006807;GO:0031981;GO:0005524;GO:0008380;GO:0044424;GO:0071013;GO:0008150;GO:0005623;GO:0005694;GO:0016310;GO:0071704;GO:0044260;GO:0016740;GO:0043226;GO:0005681;GO:1902494;GO:…	K08827	PF00069	virNOG03090;strNOG37592	T	sp|Q08DZ2|PRP4B_BOVIN Serine/threonine-protein kinase PRP4 homolog OS=Bos taurus OX=9913 GN=PRPF4B PE=2 SV=1	XP_024197970.1 serine/threonine-protein kinase prpf4B [Rosa chinensis]
TRINITY_DN10277_c0_g1	568	GO:0006950;GO:0072329;GO:0044464;GO:0043226;GO:0016758;GO:0016740;GO:0005623;GO:0102425;GO:0044281;GO:0005737;GO:0047893;GO:0071704;GO:0006970;GO:0016115;GO:0016042;GO:0080043;GO:0046527;GO:1901616;GO:0044424;GO:0008150;GO:0044238;GO:0009719;GO:0016757;GO:1901575;GO:1901700;GO:0080044;GO:0097305;GO:0043436;GO:0009651;GO:0009056;GO:0044237;GO:0010033;GO:0050896;GO:0044242;GO:0005575;GO:0006714;GO:…	-	-	virNOG10395	CG	sp|Q2V6K0|UFOG6_FRAAN UDP-glucose flavonoid 3-O-glucosyltransferase 6 OS=Fragaria ananassa OX=3747 GN=GT6 PE=1 SV=1	XP_004303955.1 PREDICTED: UDP-glucose flavonoid 3-O-glucosyltransferase 6-like [Fragaria vesca subsp. vesca]
TRINITY_DN10278_c1_g1	1422	GO:0098869;GO:0044248;GO:0044444;GO:0043229;GO:0019438;GO:0009698;GO:0016684;GO:0017001;GO:0003824;GO:0009809;GO:0048608;GO:0017144;GO:0030312;GO:0016209;GO:1990748;GO:0016999;GO:0097159;GO:0051187;GO:0007275;GO:0009791;GO:0051716;GO:0042221;GO:0009987;GO:0043227;GO:0071704;GO:0046906;GO:0005737;GO:0005623;GO:0008150;GO:0044424;GO:0006979;GO:0051186;GO:0006950;GO:0043226;GO:0042743;GO:0004601;GO:…	K00430	PF00141	virNOG07421	G	sp|Q9SJZ2|PER17_ARATH Peroxidase 17 OS=Arabidopsis thaliana OX=3702 GN=PER17 PE=2 SV=1	XP_024186250.1 peroxidase 17 [Rosa chinensis] &gt;PRQ48596.1 putative peroxidase [Rosa chinensis]
TRINITY_DN10279_c0_g1	1640	GO:0003779;GO:0003674;GO:0097435;GO:0005575;GO:0044430;GO:0030832;GO:0044446;GO:0006996;GO:0032273;GO:0032271;GO:0043232;GO:0007015;GO:0008064;GO:0043254;GO:0005856;GO:0005515;GO:0030029;GO:1902905;GO:0005634;GO:0005488;GO:0008150;GO:0044424;GO:1902903;GO:0005885;GO:0045010;GO:0032535;GO:0005623;GO:0005737;GO:0044464;GO:0043226;GO:0015629;GO:0032970;GO:0007010;GO:0110053;GO:0030036;GO:0044087;GO:…	K05757	PF12894;PF07676;PF00400	virNOG06553	Z	sp|Q9SJW6|ARC1B_ARATH Actin-related protein 2/3 complex subunit 1B OS=Arabidopsis thaliana OX=3702 GN=ARPC1B PE=2 SV=1	XP_024184997.1 actin-related protein 2/3 complex subunit 1B [Rosa chinensis] &gt;PRQ51978.1 putative transcription factor WD40-like family [Rosa chinensis]
TRINITY_DN1027_c0_g1	2856	GO:0044424;GO:0009507;GO:0044238;GO:0016840;GO:0050662;GO:0008150;GO:0005737;GO:0044283;GO:0005623;GO:0044281;GO:0071704;GO:0016841;GO:0043226;GO:0044464;GO:1901566;GO:0003674;GO:1901607;GO:0005575;GO:1901363;GO:0008144;GO:1901605;GO:0004794;GO:0044237;GO:0009081;GO:0036094;GO:0043436;GO:0030170;GO:0009097;GO:0005488;GO:0006520;GO:0042802;GO:0048037;GO:0005515;GO:0043229;GO:0044444;GO:0006082;GO:…	K01754	PF00291;PF00585	virNOG09765	E	sp|Q9ZSS6|THD1_ARATH Threonine dehydratase biosynthetic, chloroplastic OS=Arabidopsis thaliana OX=3702 GN=OMR1 PE=1 SV=1	XP_024187932.1 threonine dehydratase biosynthetic, chloroplastic [Rosa chinensis] &gt;XP_040372505.1 threonine dehydratase biosynthetic, chloroplastic [Rosa chinensis] &gt;XP_040372506.1 threonine dehydratase biosynthetic, chloroplastic [Rosa chinensis] &gt;XP_040372507.1 threonine dehydratase biosynthetic, chloroplastic [Rosa chinensis] &gt;PRQ43724.1 putative threonine ammonia-lyase [Rosa chine…
TRINITY_DN1027_c0_g2	2274	-	-	-	-	-	-	-
TRINITY_DN10280_c0_g1	1370	GO:0003824;GO:0044464;GO:0004427;GO:0016818;GO:0005737;GO:0005623;GO:0043169;GO:0008150;GO:0000287;GO:0044424;GO:0005488;GO:0043167;GO:0046872;GO:0006796;GO:0005622;GO:0009987;GO:0008152;GO:0016787;GO:0044237;GO:0016462;GO:0003674;GO:0006793;GO:0016817;GO:0005575	K01507	-	virNOG02179	C	sp|A2X8Q3|IPYR_ORYSI Soluble inorganic pyrophosphatase OS=Oryza sativa subsp. indica OX=39946 GN=IPP PE=2 SV=1	XP_024185335.1 soluble inorganic pyrophosphatase [Rosa chinensis] &gt;PRQ47564.1 putative inorganic diphosphatase [Rosa chinensis]
TRINITY_DN10280_c0_g2	1031	GO:0004427;GO:0044464;GO:0003824;GO:0005737;GO:0005623;GO:0016818;GO:0000287;GO:0044424;GO:0008150;GO:0043169;GO:0005488;GO:0005622;GO:0009987;GO:0046872;GO:0006796;GO:0043167;GO:0016787;GO:0044237;GO:0008152;GO:0006793;GO:0016817;GO:0005575;GO:0003674;GO:0016462	K01507	PF00719	virNOG02179	C	sp|A2X8Q3|IPYR_ORYSI Soluble inorganic pyrophosphatase OS=Oryza sativa subsp. indica OX=39946 GN=IPP PE=2 SV=1	XP_024185335.1 soluble inorganic pyrophosphatase [Rosa chinensis] &gt;PRQ47564.1 putative inorganic diphosphatase [Rosa chinensis]
TRINITY_DN10281_c0_g1	2727	GO:0004519;GO:0043170;GO:0046483;GO:0043412;GO:0003824;GO:0044464;GO:0043226;GO:0034641;GO:0043231;GO:0090305;GO:0071704;GO:0090304;GO:0003676;GO:0005623;GO:0005737;GO:0009507;GO:0016788;GO:0008150;GO:0044238;GO:0043229;GO:0044424;GO:0004518;GO:0009451;GO:0044444;GO:0016070;GO:0003723;GO:0006807;GO:0005488;GO:1901360;GO:0043227;GO:0005622;GO:0009987;GO:0016071;GO:0008152;GO:0009536;GO:0016556;GO:…	-	PF20431;PF13041;PF01535	virNOG12967	R	sp|Q9FM64|PP431_ARATH Pentatricopeptide repeat-containing protein At5g55740, chloroplastic OS=Arabidopsis thaliana OX=3702 GN=CRR21 PE=2 SV=1	XP_024179955.2 LOW QUALITY PROTEIN: pentatricopeptide repeat-containing protein At5g55740, chloroplastic-like [Rosa chinensis]
TRINITY_DN10282_c0_g1	1206	-	-	PF01419	virNOG01678;virNOG11647	R	sp|F4HQX1|JAL3_ARATH Jacalin-related lectin 3 OS=Arabidopsis thaliana OX=3702 GN=JAL3 PE=2 SV=1	XP_004295091.1 PREDICTED: jacalin-related lectin 3-like [Fragaria vesca subsp. vesca]
TRINITY_DN10283_c0_g1	356	-	-	-	-	-	-	-
TRINITY_DN10283_c0_g2	730	-	-	-	-	-	-	-
TRINITY_DN10284_c0_g1	930	GO:0042626;GO:0006855;GO:0000166;GO:0098588;GO:0005488;GO:0016021;GO:0036094;GO:0044446;GO:0043492;GO:0050896;GO:0016020;GO:0008144;GO:1901363;GO:0016462;GO:1901265;GO:0031090;GO:0097367;GO:0003674;GO:0005575;GO:0016817;GO:0006810;GO:0042910;GO:0015238;GO:0015405;GO:0022804;GO:0044464;GO:0043226;GO:0015399;GO:0016818;GO:0051179;GO:0005623;GO:0005737;GO:0044425;GO:0008150;GO:0035639;GO:0044424;GO:…	-	PF00005	virNOG05132	Q	sp|Q8LGU1|AB8C_ARATH ABC transporter C family member 8 OS=Arabidopsis thaliana OX=3702 GN=ABCC8 PE=2 SV=3	CAB4302942.1 unnamed protein product [Prunus armeniaca]
TRINITY_DN10285_c0_g1	896	-	-	PF05255	virNOG18591	S	sp|Q54T60|TMM50_DICDI Transmembrane protein 50 homolog OS=Dictyostelium discoideum OX=44689 GN=tmem50 PE=3 SV=1	XP_004300436.1 PREDICTED: transmembrane protein 50 homolog [Fragaria vesca subsp. vesca]
TRINITY_DN10286_c0_g1	438	-	-	-	-	-	-	-
TRINITY_DN10286_c0_g2	1061	-	-	PF00098	-	-	-	-
TRINITY_DN10288_c0_g1	771	GO:0016054;GO:0044444;GO:0006082;GO:0098869;GO:0044248;GO:0003824;GO:0019439;GO:0046395;GO:0016684;GO:0032787;GO:0055114;GO:0006725;GO:0016209;GO:1990748;GO:0008152;GO:1901615;GO:0016765;GO:0019752;GO:0051716;GO:1901564;GO:0042221;GO:0016491;GO:0044282;GO:0009404;GO:0005622;GO:0009987;GO:1902000;GO:0009407;GO:0006807;GO:0044238;GO:0016034;GO:0008150;GO:1901616;GO:0044424;GO:0097237;GO:0019748;GO:…	-	-	-	-	-	-
TRINITY_DN10289_c0_g1	578	-	K00128	PF00171	virNOG10510;virNOG00876	C	sp|O74187|ALDH_AGABI Aldehyde dehydrogenase OS=Agaricus bisporus OX=5341 GN=aldA PE=3 SV=1	AUF72246.1 aldehyde dehydrogenase 2B2 [Syntrichia caninervis]
TRINITY_DN1028_c0_g1	2640	GO:0043169;GO:0005095;GO:0098797;GO:0043231;GO:0065009;GO:0017111;GO:0071944;GO:0030234;GO:0043086;GO:0098772;GO:0031234;GO:0019898;GO:0043167;GO:0046872;GO:0030695;GO:0044459;GO:0005622;GO:0050790;GO:0065007;GO:0007154;GO:0005525;GO:0044425;GO:0035639;GO:0098552;GO:0007188;GO:0001882;GO:0044464;GO:0016020;GO:0007165;GO:0097367;GO:0098796;GO:0051336;GO:0005575;GO:0016817;GO:0019001;GO:0032561;GO:…	-	PF00503	virNOG13637	DT	sp|O80462|XLG1_ARATH Extra-large guanine nucleotide-binding protein 1 OS=Arabidopsis thaliana OX=3702 GN=XLG1 PE=1 SV=2	XP_040365108.1 LOW QUALITY PROTEIN: extra-large guanine nucleotide-binding protein 1 [Rosa chinensis]
TRINITY_DN1028_c0_g2	3407	GO:0044092;GO:0044424;GO:0008150;GO:0005623;GO:0016818;GO:0034260;GO:0016247;GO:0043226;GO:1902494;GO:0005834;GO:0007187;GO:0003674;GO:1901265;GO:1901363;GO:0016462;GO:0050896;GO:0060589;GO:0036094;GO:0005488;GO:0005634;GO:0000166;GO:0004857;GO:0023052;GO:0048519;GO:0043229;GO:0019897;GO:0007186;GO:0044877;GO:0032555;GO:0050789;GO:0050794;GO:0098562;GO:0003824;GO:0003924;GO:0017076;GO:0031683;GO:…	-	PF00503	virNOG13637	TD	sp|O80462|XLG1_ARATH Extra-large guanine nucleotide-binding protein 1 OS=Arabidopsis thaliana OX=3702 GN=XLG1 PE=1 SV=2	XP_024179720.1 extra-large guanine nucleotide-binding protein 1 [Rosa chinensis] &gt;PRQ47773.1 putative guanine nucleotide binding protein (G-protein), alpha subunit [Rosa chinensis]
TRINITY_DN10290_c0_g1	364	-	-	-	-	-	-	-
TRINITY_DN10290_c0_g2	963	-	-	-	-	-	-	-
TRINITY_DN10290_c0_g3	1254	-	-	-	-	-	-	-
TRINITY_DN10290_c0_g4	457	-	-	-	-	-	-	-
TRINITY_DN10290_c1_g1	334	-	-	-	-	-	-	-
TRINITY_DN10291_c0_g1	404	-	-	-	-	-	-	-
TRINITY_DN10292_c0_g1	879	GO:0043457;GO:0044464;GO:0043226;GO:0043227;GO:0005622;GO:0050794;GO:0065007;GO:0005739;GO:0031323;GO:0008150;GO:0044424;GO:0043229;GO:0003674;GO:0019222;GO:0005575;GO:0044444;GO:0043231;GO:0043467;GO:0005623;GO:0005737;GO:0050789	-	-	virNOG20739;virNOG23010	S	sp|Q6CQE5|TAR1_KLULA Protein TAR1 OS=Kluyveromyces lactis (strain ATCC 8585 / CBS 2359 / DSM 70799 / NBRC 1267 / NRRL Y-1140 / WM37) OX=284590 GN=TAR1-A PE=4 SV=2	CAB4309065.1 unnamed protein product [Prunus armeniaca]
TRINITY_DN10292_c0_g2	354	-	-	-	virNOG39110;virNOG20739	S	-	KAF1855647.1 hypothetical protein Lal_00046537 [Lupinus albus]
TRINITY_DN10293_c0_g1	1470	GO:0043227;GO:0009987;GO:0005622;GO:1901360;GO:0003723;GO:0006807;GO:0005488;GO:0016070;GO:0003674;GO:0006725;GO:0006139;GO:0005575;GO:0097159;GO:1901363;GO:0044237;GO:0016787;GO:0008152;GO:0009536;GO:0034641;GO:0046483;GO:0003824;GO:0043412;GO:0044464;GO:0043226;GO:0043170;GO:0004519;GO:0043229;GO:0044424;GO:0004518;GO:0009451;GO:0044444;GO:0009507;GO:0016788;GO:0008150;GO:0044238;GO:0090304;GO:…	-	-	virNOG01101	S	sp|Q2V3H0|PP322_ARATH Pentatricopeptide repeat-containing protein At4g18975, chloroplastic OS=Arabidopsis thaliana OX=3702 GN=At4g18975 PE=2 SV=2	XP_024158309.1 pentatricopeptide repeat-containing protein At4g18975, chloroplastic isoform X1 [Rosa chinensis] &gt;XP_024158310.1 pentatricopeptide repeat-containing protein At4g18975, chloroplastic isoform X1 [Rosa chinensis] &gt;XP_024158311.1 pentatricopeptide repeat-containing protein At4g18975, chloroplastic isoform X1 [Rosa chinensis] &gt;PRQ29315.1 hypothetical protein RchiOBHm_Chr5g00125…
TRINITY_DN10294_c0_g1	881	-	-	-	-	-	-	-
TRINITY_DN10295_c0_g1	627	-	-	-	-	-	-	-
TRINITY_DN10295_c2_g1	308	-	-	-	-	-	-	-
TRINITY_DN10295_c2_g2	1045	-	-	-	-	-	-	-
TRINITY_DN10295_c2_g3	1077	-	-	-	-	-	-	-
TRINITY_DN10296_c0_g1	1812	-	K01638	-	virNOG07104	C	sp|P28344|MASY_EMENI Malate synthase, glyoxysomal OS=Emericella nidulans (strain FGSC A4 / ATCC 38163 / CBS 112.46 / NRRL 194 / M139) OX=227321 GN=acuE PE=3 SV=3	XP_023888501.1 malate synthase, glyoxysomal-like [Quercus suber]
TRINITY_DN10296_c1_g1	325	-	K01638	-	virNOG07104	C	sp|P28344|MASY_EMENI Malate synthase, glyoxysomal OS=Emericella nidulans (strain FGSC A4 / ATCC 38163 / CBS 112.46 / NRRL 194 / M139) OX=227321 GN=acuE PE=3 SV=3	XP_023888501.1 malate synthase, glyoxysomal-like [Quercus suber]
TRINITY_DN10297_c0_g1	909	-	-	PF00861	virNOG06139;virNOG18378	PO	-	XP_004302477.1 PREDICTED: uncharacterized protein LOC101310909 [Fragaria vesca subsp. vesca] &gt;XP_011466351.1 PREDICTED: uncharacterized protein LOC101310909 [Fragaria vesca subsp. vesca]
TRINITY_DN10298_c0_g1	1274	-	-	PF07859	virNOG07098	V	sp|Q9LT10|CXE18_ARATH Probable carboxylesterase 18 OS=Arabidopsis thaliana OX=3702 GN=CXE18 PE=1 SV=1	XP_024159634.1 probable carboxylesterase 18 [Rosa chinensis] &gt;PRQ32996.1 putative carboxylesterase [Rosa chinensis]
TRINITY_DN1029_c0_g1	1353	GO:0016310;GO:0071704;GO:0005737;GO:0044435;GO:0005623;GO:0046940;GO:0008150;GO:0044424;GO:1901566;GO:0050145;GO:0016740;GO:0099402;GO:0043226;GO:0036094;GO:0044237;GO:0004017;GO:1901363;GO:1901265;GO:0003674;GO:0032501;GO:0000166;GO:0005488;GO:0005739;GO:0005634;GO:1901360;GO:0006796;GO:1901293;GO:0030554;GO:0032555;GO:0016776;GO:0048364;GO:0044422;GO:0019205;GO:0019438;GO:0043229;GO:0044444;GO:…	K00939	PF00406	virNOG10859	F	sp|Q9ZUU1|KAD1_ARATH Adenylate kinase 1, chloroplastic OS=Arabidopsis thaliana OX=3702 GN=ADK PE=1 SV=1	XP_024188191.1 adenylate kinase 1, chloroplastic [Rosa chinensis] &gt;PRQ43417.1 putative adenylate kinase [Rosa chinensis]
TRINITY_DN1029_c0_g2	1295	GO:0044424;GO:0009117;GO:0009507;GO:0044238;GO:0035639;GO:0008150;GO:0005737;GO:0046940;GO:0005623;GO:0044281;GO:0016310;GO:0071704;GO:0055086;GO:0016740;GO:0043226;GO:0006753;GO:0044464;GO:0050145;GO:0003674;GO:0097367;GO:0005575;GO:1901265;GO:1901363;GO:0008144;GO:0004017;GO:0044237;GO:0036094;GO:1901293;GO:1901360;GO:0006796;GO:0005488;GO:0000166;GO:0019205;GO:0019438;GO:0043229;GO:0044444;GO:…	K00939	PF00406	virNOG10859	F	sp|Q84JF7|KAD6C_ARATH Probable adenylate kinase 6, chloroplastic OS=Arabidopsis thaliana OX=3702 GN=At2g39270 PE=2 SV=1	XP_024176764.1 probable adenylate kinase 6, chloroplastic isoform X1 [Rosa chinensis] &gt;PRQ58911.1 putative adenylate kinase [Rosa chinensis]
TRINITY_DN102_c0_g1	1546	GO:0003824;GO:0061630;GO:0032446;GO:0017076;GO:0043168;GO:0044444;GO:0043229;GO:0070647;GO:0030554;GO:0009057;GO:0044248;GO:0032555;GO:0030433;GO:1901565;GO:0019899;GO:0051716;GO:0032559;GO:0009987;GO:0042221;GO:0032553;GO:0019787;GO:0043227;GO:0010498;GO:0031625;GO:0005524;GO:0006807;GO:0097159;GO:0031224;GO:0030163;GO:0043226;GO:0016740;GO:0044260;GO:0006950;GO:0043170;GO:0008150;GO:0044424;GO:…	K04554	PF00179	virNOG00673	O	sp|Q9SHI7|UBC34_ARATH Ubiquitin-conjugating enzyme E2 34 OS=Arabidopsis thaliana OX=3702 GN=UBC34 PE=2 SV=1	XP_004303762.1 PREDICTED: ubiquitin-conjugating enzyme E2 34-like [Fragaria vesca subsp. vesca] &gt;XP_011467490.1 PREDICTED: ubiquitin-conjugating enzyme E2 34-like [Fragaria vesca subsp. vesca]
TRINITY_DN102_c0_g2	1515	-	-	-	-	-	-	XP_008228103.1 PREDICTED: uncharacterized protein LOC103327549 [Prunus mume]
TRINITY_DN102_c1_g1	3015	GO:0023052;GO:0043229;GO:0032555;GO:0050789;GO:0030554;GO:0043231;GO:0050794;GO:0071944;GO:0043412;GO:0003824;GO:0035556;GO:0016301;GO:0017076;GO:0043168;GO:0006468;GO:0006793;GO:0097159;GO:0016772;GO:0005886;GO:0008152;GO:1901564;GO:0032559;GO:0009987;GO:0005622;GO:0043227;GO:0032553;GO:0051716;GO:0004674;GO:0043167;GO:0006807;GO:0007154;GO:0065007;GO:0005524;GO:0006464;GO:0044424;GO:0044238;GO:…	-	PF00069	virNOG14809	T	sp|Q0DCT8|G11A_ORYSJ Protein kinase G11A OS=Oryza sativa subsp. japonica OX=39947 GN=Os06g0291600 PE=2 SV=1	XP_024168144.1 serine/threonine-protein kinase D6PK [Rosa chinensis] &gt;PRQ57399.1 putative protein kinase AGC-RSK-2 family [Rosa chinensis]
TRINITY_DN10300_c0_g1	823	GO:0007010;GO:0099080;GO:0099568;GO:0010005;GO:0071669;GO:0015631;GO:0044464;GO:0043226;GO:0045229;GO:0099081;GO:0005623;GO:0009524;GO:0005737;GO:0015630;GO:0008150;GO:0044424;GO:0032501;GO:0005515;GO:0005856;GO:0007389;GO:0005938;GO:0005488;GO:0005881;GO:0042546;GO:0043232;GO:0071554;GO:0071555;GO:0006996;GO:0099512;GO:0044446;GO:0009832;GO:0005575;GO:0044430;GO:0003674;GO:0008092;GO:0043228;GO:…	-	PF07058	virNOG01346	Z	sp|Q9C9X0|MP701_ARATH Microtubule-associated protein 70-1 OS=Arabidopsis thaliana OX=3702 GN=MAP70.1 PE=1 SV=1	XP_004297434.1 PREDICTED: microtubule-associated protein 70-1-like [Fragaria vesca subsp. vesca]
TRINITY_DN10301_c0_g1	339	-	K09510	-	virNOG01922	O	sp|Q5SLW9|DNAJ1_THET8 Chaperone protein DnaJ 1 OS=Thermus thermophilus (strain ATCC 27634 / DSM 579 / HB8) OX=300852 GN=dnaJ1 PE=3 SV=1	GIL52086.1 hypothetical protein Vafri_8036 [Volvox africanus]
TRINITY_DN10301_c0_g2	396	-	K09510	-	virNOG01922	O	sp|B2RLJ0|DNAJ_PORG3 Chaperone protein DnaJ OS=Porphyromonas gingivalis (strain ATCC 33277 / DSM 20709 / CIP 103683 / JCM 12257 / NCTC 11834 / 2561) OX=431947 GN=dnaJ PE=3 SV=1	GIL49380.1 hypothetical protein Vafri_5746 [Volvox africanus]
TRINITY_DN10302_c0_g1	944	-	-	-	virNOG22845	S	-	XP_004304694.1 PREDICTED: uncharacterized protein LOC101293327 [Fragaria vesca subsp. vesca]
TRINITY_DN10303_c0_g1	1453	GO:0043170;GO:0044260;GO:0071569;GO:0032446;GO:0044464;GO:0043226;GO:0043412;GO:0005623;GO:1990592;GO:0005737;GO:0070647;GO:0071704;GO:0043231;GO:0044424;GO:0043229;GO:0008150;GO:0044238;GO:0005634;GO:0019538;GO:0036211;GO:0006807;GO:0006464;GO:0009987;GO:0044267;GO:0005622;GO:1901564;GO:0043227;GO:0044237;GO:0008152;GO:1990564;GO:0005575	K12162	-	virNOG21685	S	sp|Q9CA23|UFM1_ARATH Ubiquitin-fold modifier 1 OS=Arabidopsis thaliana OX=3702 GN=At1g77710 PE=1 SV=1	XP_008233903.1 PREDICTED: ubiquitin-fold modifier 1 [Prunus mume] &gt;XP_034202123.1 ubiquitin-fold modifier 1 [Prunus dulcis] &gt;CAB4266988.1 unnamed protein product [Prunus armeniaca] &gt;CAB4297482.1 unnamed protein product [Prunus armeniaca] &gt;VVA13658.1 PREDICTED: ubiquitin-fold modifier 1 [Prunus dulcis]
TRINITY_DN10304_c0_g1	333	-	-	-	KOG0619	T	sp|Q6JN46|EIX2_SOLLC Receptor-like protein EIX2 OS=Solanum lycopersicum OX=4081 GN=EIX2 PE=1 SV=2	VVA22116.1 PREDICTED: LRR receptor [Prunus dulcis]
TRINITY_DN10305_c0_g1	347	GO:0044237;GO:0006996;GO:0044446;GO:0005575;GO:0003674;GO:0005829;GO:0000028;GO:0016020;GO:0070925;GO:0005198;GO:0055044;GO:0019538;GO:0022607;GO:0005488;GO:0022627;GO:0044267;GO:0043232;GO:0005623;GO:0005737;GO:0071704;GO:0044424;GO:0042254;GO:0015935;GO:0008150;GO:0044238;GO:0042255;GO:1901566;GO:0043170;GO:1990904;GO:0044260;GO:0044464;GO:0042274;GO:0043226;GO:0044391;GO:0006412;GO:0030312;GO:…	K02978	-	virNOG21240;COG2051	J	sp|P47904|RS27_XENLA 40S ribosomal protein S27 OS=Xenopus laevis OX=8355 GN=rps27 PE=3 SV=2	KAF3793673.1 40S ribosomal protein S27-2, partial [Nymphaea thermarum]
TRINITY_DN10306_c0_g1	1055	-	K00390	-	virNOG30341	E	sp|P56859|MET16_EMENI Phosphoadenosine phosphosulfate reductase OS=Emericella nidulans (strain FGSC A4 / ATCC 38163 / CBS 112.46 / NRRL 194 / M139) OX=227321 GN=sA PE=3 SV=3	XP_023929615.1 phosphoadenosine phosphosulfate reductase-like [Quercus suber]
TRINITY_DN10307_c0_g1	1241	GO:1901575;GO:0003824;GO:0008152;GO:0016042;GO:0071704;GO:0016787;GO:0009056;GO:0006629;GO:0044238;GO:0016788;GO:0008150;GO:0003674	-	PF13472	virNOG02083	I	sp|Q6NMR9|GDL84_ARATH GDSL esterase/lipase At5g45920 OS=Arabidopsis thaliana OX=3702 GN=At5g45920 PE=2 SV=1	XP_024160995.1 GDSL esterase/lipase At5g45920 isoform X1 [Rosa chinensis] &gt;PRQ29095.1 putative SGNH hydrolase-type esterase domain-containing protein [Rosa chinensis]
TRINITY_DN10308_c0_g1	761	-	-	-	-	-	-	-
TRINITY_DN10309_c0_g1	1420	GO:0044444;GO:0031967;GO:0043229;GO:0023052;GO:0044422;GO:0043169;GO:0050789;GO:0009409;GO:0009916;GO:0043231;GO:0050794;GO:0003824;GO:0009628;GO:0031224;GO:0055114;GO:0005740;GO:0008152;GO:0005622;GO:0016491;GO:0009987;GO:0043227;GO:0051716;GO:0046872;GO:0043167;GO:0005743;GO:0031930;GO:0007154;GO:0065007;GO:0044424;GO:0008150;GO:0031975;GO:0044425;GO:0005623;GO:0005737;GO:0019866;GO:0006091;GO:…	K17893	PF01786	virNOG04111	C	sp|Q39219|AOX1A_ARATH Ubiquinol oxidase 1a, mitochondrial OS=Arabidopsis thaliana OX=3702 GN=AOX1A PE=1 SV=2	XP_040366418.1 ubiquinol oxidase 2, mitochondrial [Rosa chinensis]
TRINITY_DN1030_c0_g1	3071	GO:0023052;GO:0050789;GO:0032555;GO:0030554;GO:0007166;GO:0050794;GO:0071944;GO:0043412;GO:0003824;GO:0043168;GO:0016301;GO:0017076;GO:0006468;GO:0031224;GO:0097159;GO:0006793;GO:0016772;GO:0008152;GO:0005886;GO:0032553;GO:1901564;GO:0032559;GO:0009987;GO:0043167;GO:0004674;GO:0051716;GO:0006807;GO:0006464;GO:0005524;GO:0007154;GO:0065007;GO:0044425;GO:0044238;GO:0035639;GO:0008150;GO:0005623;GO:…	-	PF07714	virNOG14566	T	sp|Q8RY67|WAKLO_ARATH Wall-associated receptor kinase-like 14 OS=Arabidopsis thaliana OX=3702 GN=WAKL14 PE=2 SV=2	XP_004300571.1 PREDICTED: wall-associated receptor kinase-like 14 [Fragaria vesca subsp. vesca]
TRINITY_DN10310_c0_g1	439	-	-	PF01582	virNOG17255;virNOG10093;virNOG35065	ST	sp|V9M2S5|RPV1_VITRO Disease resistance protein RPV1 OS=Vitis rotundifolia OX=103349 GN=RPV1 PE=1 SV=1	PRQ30824.1 putative TIR domain, winged helix-turn-helix DNA-binding domain-containing protein [Rosa chinensis]
TRINITY_DN10311_c0_g1	1981	-	-	PF07714	virNOG02819	T	sp|Q9LTC0|PBL19_ARATH Probable serine/threonine-protein kinase PBL19 OS=Arabidopsis thaliana OX=3702 GN=PBL19 PE=1 SV=1	XP_004307263.1 PREDICTED: probable receptor-like protein kinase At5g47070 [Fragaria vesca subsp. vesca] &gt;XP_011469537.1 PREDICTED: probable receptor-like protein kinase At5g47070 [Fragaria vesca subsp. vesca] &gt;XP_011469538.1 PREDICTED: probable receptor-like protein kinase At5g47070 [Fragaria vesca subsp. vesca]
TRINITY_DN10312_c0_g1	3053	GO:0032465;GO:0032467;GO:0044450;GO:0008104;GO:0048856;GO:0009553;GO:0065007;GO:0048522;GO:0044441;GO:0000281;GO:0005622;GO:0045177;GO:0016043;GO:0033365;GO:0033043;GO:0051128;GO:0043231;GO:0009555;GO:0022402;GO:0031967;GO:0005874;GO:0000776;GO:0070507;GO:0032502;GO:0098687;GO:0043228;GO:0048518;GO:0005814;GO:0051493;GO:0099513;GO:0000775;GO:0044446;GO:1903047;GO:0000922;GO:0005575;GO:0044380;GO:…	K16547	PF00400	virNOG12411	T	sp|B3H5K9|NEDD1_ARATH Protein NEDD1 OS=Arabidopsis thaliana OX=3702 GN=NEDD1 PE=2 SV=1	XP_024177168.1 protein NEDD1 [Rosa chinensis] &gt;PRQ59299.1 putative transcription factor WD40-like family [Rosa chinensis]
TRINITY_DN10313_c0_g1	740	GO:0032501;GO:0000003;GO:0006020;GO:0006796;GO:0034637;GO:0061458;GO:0006021;GO:0046173;GO:0044237;GO:0003674;GO:0008654;GO:0005575;GO:0006644;GO:0016853;GO:0044464;GO:0010154;GO:0019751;GO:0071704;GO:0005737;GO:0005623;GO:0044283;GO:0044281;GO:0008610;GO:0044238;GO:0008150;GO:0044424;GO:0048316;GO:0048731;GO:0007275;GO:0044262;GO:0009791;GO:0009793;GO:0016051;GO:0048856;GO:0016872;GO:0009987;GO:…	K01858	-	virNOG02792;COG1260	I	sp|Q40271|INO1_MESCR Inositol-3-phosphate synthase OS=Mesembryanthemum crystallinum OX=3544 PE=2 SV=1	KMZ63684.1 Inositol-3-phosphate synthase [Zostera marina]
TRINITY_DN10313_c0_g3	563	-	K01858	PF07994	virNOG02792	I	sp|P11986|INO1_YEAST Inositol-3-phosphate synthase OS=Saccharomyces cerevisiae (strain ATCC 204508 / S288c) OX=559292 GN=INO1 PE=1 SV=3	XP_023891051.1 inositol-3-phosphate synthase 1-like [Quercus suber]
TRINITY_DN10314_c0_g1	625	-	-	-	-	-	-	-
TRINITY_DN10316_c0_g1	1844	-	-	-	virNOG12628	S	sp|A1CYS1|ATG26_NEOFI Sterol 3-beta-glucosyltransferase OS=Neosartorya fischeri (strain ATCC 1020 / DSM 3700 / CBS 544.65 / FGSC A1164 / JCM 1740 / NRRL 181 / WB 181) OX=331117 GN=atg26 PE=3 SV=1	XP_021823593.1 sterol 3-beta-glucosyltransferase UGT80B1 isoform X2 [Prunus avium]
TRINITY_DN10316_c1_g1	810	-	-	-	-	-	-	-
TRINITY_DN10316_c1_g2	536	-	-	-	-	-	-	-
TRINITY_DN10317_c0_g1	933	-	-	-	-	-	sp|P53721|RCF2_YEAST Respiratory supercomplex factor 2, mitochondrial OS=Saccharomyces cerevisiae (strain ATCC 204508 / S288c) OX=559292 GN=RCF2 PE=1 SV=1	KAF7845649.1 hypothetical protein BT93_L1428, partial [Corymbia citriodora subsp. variegata]
TRINITY_DN10318_c0_g1	1371	GO:0005524;GO:0055085;GO:0016887;GO:0043167;GO:0032553;GO:0051234;GO:0032559;GO:0005215;GO:0005886;GO:0042623;GO:0016787;GO:0031224;GO:0097159;GO:0043168;GO:0022857;GO:0017076;GO:0017111;GO:0003824;GO:0071944;GO:0030554;GO:0032555;GO:0042626;GO:0000166;GO:0005488;GO:0016021;GO:0036094;GO:0043492;GO:0008144;GO:0016020;GO:1901265;GO:1901363;GO:0016462;GO:0097367;GO:0003674;GO:0005575;GO:0016817;GO:…	-	PF01061	virNOG02670;virNOG30843;virNOG16477	Q	sp|Q2PCF1|PDR2_NICPL Pleiotropic drug resistance protein 2 OS=Nicotiana plumbaginifolia OX=4092 GN=PDR2 PE=2 SV=1	XP_011459873.1 PREDICTED: pleiotropic drug resistance protein 2-like [Fragaria vesca subsp. vesca]
TRINITY_DN10319_c0_g1	1609	GO:0044085;GO:0032268;GO:0032991;GO:1905369;GO:0030163;GO:1901565;GO:0043933;GO:0061134;GO:0043227;GO:0071840;GO:0009987;GO:0052548;GO:0010952;GO:0006807;GO:0000502;GO:0043229;GO:0009057;GO:0044248;GO:0050789;GO:0044877;GO:0051246;GO:0010604;GO:0045862;GO:0050794;GO:0008541;GO:0032270;GO:0003674;GO:0009056;GO:0044237;GO:0022624;GO:0005838;GO:0044267;GO:0051247;GO:0006508;GO:0005634;GO:0019538;GO:…	-	PF16550;PF04683	virNOG01809	R	sp|O48726|RPN13_ARATH 26S proteasome regulatory subunit RPN13 OS=Arabidopsis thaliana OX=3702 GN=RPN13 PE=1 SV=2	XP_024197713.1 26S proteasome regulatory subunit RPN13 isoform X2 [Rosa chinensis] &gt;PRQ36987.1 putative 26S proteasome complex ubiquitin receptor, subunit Rpn13, UCH-binding protein [Rosa chinensis]
TRINITY_DN1031_c0_g1	2190	GO:0016567;GO:0044464;GO:0009966;GO:0061659;GO:0019941;GO:0005109;GO:0044425;GO:0004842;GO:0044238;GO:0022603;GO:0031226;GO:0023057;GO:0090090;GO:0016021;GO:0023051;GO:0036211;GO:1901575;GO:0030111;GO:0007267;GO:0090175;GO:0140096;GO:0005515;GO:0007165;GO:0005575;GO:0016020;GO:0043632;GO:0071944;GO:0043412;GO:0032801;GO:0051603;GO:0016055;GO:0043169;GO:0043161;GO:0051239;GO:0007166;GO:0044459;GO:…	-	PF13639	virNOG21383	O	sp|Q852U6|RHY1A_ARATH Probable E3 ubiquitin-protein ligase RHY1A OS=Arabidopsis thaliana OX=3702 GN=RHY1A PE=1 SV=1	XP_024167567.1 probable E3 ubiquitin-protein ligase RHY1A [Rosa chinensis] &gt;PRQ22778.1 putative transcription factor C2H2 family [Rosa chinensis]
TRINITY_DN1031_c1_g1	346	-	-	-	-	-	-	-
TRINITY_DN10320_c0_g1	1018	GO:0006952;GO:0005622;GO:0051252;GO:0009967;GO:0071310;GO:0009725;GO:0010646;GO:0001134;GO:0048522;GO:0010467;GO:0065007;GO:0007154;GO:0016070;GO:0009058;GO:0006725;GO:0009628;GO:0042493;GO:0034654;GO:0031323;GO:0071215;GO:0080090;GO:0097659;GO:2001141;GO:0008152;GO:0023056;GO:0042742;GO:0009738;GO:2000031;GO:1901576;GO:0046483;GO:0044249;GO:0000988;GO:0051704;GO:1901362;GO:0048518;GO:0009723;GO:…	-	PF00249	virNOG20279;virNOG09221	K	sp|O23160|MYB73_ARATH Transcription factor MYB73 OS=Arabidopsis thaliana OX=3702 GN=MYB73 PE=1 SV=1	XP_024164121.2 transcription factor MYB73 [Rosa chinensis] &gt;PRQ59474.1 putative transcription factor MYB-HB-like family [Rosa chinensis]
TRINITY_DN10321_c0_g1	1755	GO:0005886;GO:0010033;GO:0050896;GO:0016020;GO:0007165;GO:0005575;GO:0097305;GO:0009737;GO:1901700;GO:0065007;GO:0007154;GO:0009725;GO:0051716;GO:0042221;GO:0009987;GO:0001101;GO:0050789;GO:0005623;GO:0009719;GO:0007186;GO:0008150;GO:0023052;GO:0033993;GO:0044464;GO:0050794;GO:0071944	-	-	virNOG24027	T	sp|Q6AWT8|GG3_ARATH Guanine nucleotide-binding protein subunit gamma 3 OS=Arabidopsis thaliana OX=3702 GN=GG3 PE=2 SV=1	XP_024182019.1 guanine nucleotide-binding protein subunit gamma 3 [Rosa chinensis] &gt;PRQ47030.1 putative G-protein gamma [Rosa chinensis]
TRINITY_DN10322_c0_g1	2434	GO:0005737;GO:0005623;GO:0071704;GO:0045548;GO:0044424;GO:0008150;GO:0043170;GO:0046677;GO:0044260;GO:0016598;GO:0010033;GO:1901605;GO:0050896;GO:0044237;GO:0009056;GO:0003674;GO:1901361;GO:0044265;GO:0019538;GO:1902221;GO:0097305;GO:0006508;GO:0010243;GO:0044267;GO:1901360;GO:1901698;GO:0044248;GO:0009739;GO:0009057;GO:0009800;GO:0019438;GO:0016054;GO:1901606;GO:0052883;GO:0009698;GO:0046395;GO:…	K10775	PF00221	virNOG03421	Q	sp|Q9M568|PAL1_RUBID Phenylalanine ammonia-lyase 1 OS=Rubus idaeus OX=32247 GN=PAL1 PE=2 SV=1	Q9M568.1 RecName: Full=Phenylalanine ammonia-lyase 1; AltName: Full=RiPAL1 [Rubus idaeus] &gt;AAF40223.1 phenylalanine ammonia-lyase 1 [Rubus idaeus]
TRINITY_DN10323_c0_g1	671	-	-	-	-	-	-	XP_024184587.1 extensin [Rosa chinensis] &gt;PRQ48496.1 hypothetical protein RchiOBHm_Chr2g0111371 [Rosa chinensis]
TRINITY_DN10324_c0_g1	2789	GO:0015293;GO:0015291;GO:0016021;GO:0098702;GO:0015205;GO:0015075;GO:1903716;GO:0015207;GO:0006855;GO:0003674;GO:0005575;GO:0016020;GO:0050896;GO:0015208;GO:1903791;GO:0044464;GO:0034220;GO:0098710;GO:0022804;GO:0006810;GO:0015238;GO:0015893;GO:0044425;GO:0098655;GO:0008150;GO:0015294;GO:0051179;GO:0071705;GO:0005623;GO:0022890;GO:0006811;GO:0098657;GO:0042221;GO:0051234;GO:0005350;GO:0006812;GO:…	K14611	PF00860	virNOG09718	P	sp|Q3E7D0|NAT12_ARATH Nucleobase-ascorbate transporter 12 OS=Arabidopsis thaliana OX=3702 GN=NAT12 PE=1 SV=3	XP_024158382.1 nucleobase-ascorbate transporter 12 [Rosa chinensis] &gt;PRQ32171.1 putative xanthine/uracil/vitamin C permease [Rosa chinensis]
TRINITY_DN10325_c0_g1	2467	-	-	-	virNOG38453;NOG145355	R	-	XP_040363012.1 uncharacterized protein LOC112164638 [Rosa chinensis] &gt;XP_040363013.1 uncharacterized protein LOC112164638 [Rosa chinensis] &gt;XP_040363014.1 uncharacterized protein LOC112164638 [Rosa chinensis]
TRINITY_DN10325_c1_g1	478	-	-	-	virNOG38453;virNOG27072	R	-	XP_040363012.1 uncharacterized protein LOC112164638 [Rosa chinensis] &gt;XP_040363013.1 uncharacterized protein LOC112164638 [Rosa chinensis] &gt;XP_040363014.1 uncharacterized protein LOC112164638 [Rosa chinensis]
TRINITY_DN10325_c1_g2	565	-	-	-	virNOG38453;virNOG27072	R	-	PRQ50624.1 hypothetical protein RchiOBHm_Chr2g0135321 [Rosa chinensis]
TRINITY_DN10326_c0_g1	1721	-	K14848	PF00400;PF12265	virNOG01965	R	sp|Q9ZUN8|HTD1_ARATH Protein HEAT STRESS TOLERANT DWD 1 OS=Arabidopsis thaliana OX=3702 GN=HTD1 PE=1 SV=1	XP_024185349.1 glutamate-rich WD repeat-containing protein 1 [Rosa chinensis] &gt;PRQ46830.1 putative transcription factor WD40-like family [Rosa chinensis]
TRINITY_DN10327_c0_g1	1238	GO:0032502;GO:0043231;GO:0044271;GO:0080186;GO:0032989;GO:1901576;GO:0046483;GO:0090407;GO:0044249;GO:0046939;GO:1901362;GO:0016772;GO:0009058;GO:0006725;GO:0034654;GO:0008152;GO:0009123;GO:0043167;GO:0016043;GO:0016049;GO:0005622;GO:0065007;GO:0048856;GO:0044238;GO:0035639;GO:0009117;GO:0044281;GO:0006753;GO:0044464;GO:0055086;GO:0008144;GO:0097367;GO:0005575;GO:0000902;GO:0060560;GO:0040008;GO:…	K18532	PF13238	virNOG06287	F	sp|Q9FJI1|KAD6_ARATH Adenylate kinase isoenzyme 6 homolog OS=Arabidopsis thaliana OX=3702 GN=AAK6 PE=1 SV=1	XP_024168647.1 adenylate kinase isoenzyme 6 homolog [Rosa chinensis] &gt;XP_024168648.1 adenylate kinase isoenzyme 6 homolog [Rosa chinensis] &gt;XP_024168649.1 adenylate kinase isoenzyme 6 homolog [Rosa chinensis] &gt;XP_024168650.1 adenylate kinase isoenzyme 6 homolog [Rosa chinensis] &gt;XP_040365901.1 adenylate kinase isoenzyme 6 homolog [Rosa chinensis] &gt;PRQ19985.1 putative phosphotransfe…
TRINITY_DN10328_c0_g1	1709	GO:0044262;GO:0006807;GO:0016051;GO:0006464;GO:0009059;GO:0000139;GO:0071840;GO:0043227;GO:0009987;GO:0005622;GO:1901564;GO:0098791;GO:0016043;GO:0009101;GO:0034645;GO:0070589;GO:0008152;GO:0031224;GO:0009058;GO:0009834;GO:0044085;GO:0045492;GO:0009100;GO:0044038;GO:1901576;GO:0043412;GO:0003824;GO:0044249;GO:0010383;GO:0070085;GO:0005975;GO:0043231;GO:0043229;GO:0044444;GO:0031984;GO:0044422;GO:…	-	PF03016	virNOG07348	MGW	sp|Q9FZJ1|IRX10_ARATH Probable beta-1,4-xylosyltransferase IRX10 OS=Arabidopsis thaliana OX=3702 GN=IRX10 PE=2 SV=1	XP_024190082.1 probable beta-1,4-xylosyltransferase IRX10 [Rosa chinensis] &gt;XP_040368517.1 probable beta-1,4-xylosyltransferase IRX10 [Rosa chinensis] &gt;PRQ56053.1 putative xylogalacturonan beta-1,3-xylosyltransferase [Rosa chinensis]
TRINITY_DN10329_c0_g1	704	-	-	-	virNOG08729;NOG131343	S	-	PRQ15988.1 putative PB1 domain-containing protein [Rosa chinensis]
TRINITY_DN1032_c0_g1	1548	GO:0070647;GO:0071704;GO:0008152;GO:0044237;GO:0044238;GO:0008150;GO:0006464;GO:0036211;GO:0019538;GO:0006807;GO:0043170;GO:0043412;GO:0016567;GO:1901564;GO:0009987;GO:0044267;GO:0044260;GO:0032446	-	PF01344	virNOG01337	R	sp|Q9SJ04|SKIP6_ARATH F-box/kelch-repeat protein SKIP6 OS=Arabidopsis thaliana OX=3702 GN=SKIP6 PE=1 SV=1	XP_024179932.1 F-box/kelch-repeat protein SKIP6 [Rosa chinensis] &gt;PRQ48951.1 putative kelch-type beta propeller [Rosa chinensis]
TRINITY_DN10330_c0_g1	989	-	K01054	-	virNOG02898	I	-	XP_024176847.1 caffeoylshikimate esterase [Rosa chinensis] &gt;PRQ58998.1 putative 2-acylglycerol O-acyltransferase [Rosa chinensis]
TRINITY_DN10331_c0_g1	1369	GO:0008233;GO:0101005;GO:0044445;GO:0043229;GO:0044444;GO:0019783;GO:0009057;GO:0070647;GO:0071702;GO:0044248;GO:0043412;GO:0003824;GO:0043228;GO:0022626;GO:0051603;GO:0031224;GO:0032991;GO:0008152;GO:0044257;GO:0016579;GO:0006511;GO:0030163;GO:0016787;GO:0005840;GO:1901565;GO:0005622;GO:0051234;GO:0009987;GO:1901564;GO:0006464;GO:0006807;GO:0008234;GO:0044425;GO:0008150;GO:0044238;GO:0044424;GO:…	K11855	-	virNOG01213	O	sp|Q9FPS2|UBP25_ARATH Ubiquitin carboxyl-terminal hydrolase 25 OS=Arabidopsis thaliana OX=3702 GN=UBP25 PE=2 SV=1	XP_024199259.1 ubiquitin carboxyl-terminal hydrolase 25 isoform X1 [Rosa chinensis] &gt;XP_040361966.1 ubiquitin carboxyl-terminal hydrolase 25 isoform X1 [Rosa chinensis] &gt;PRQ30709.1 putative ubiquitinyl hydrolase 1 [Rosa chinensis]
TRINITY_DN10332_c0_g1	697	GO:0043229;GO:0044444;GO:0044445;GO:0044422;GO:0030054;GO:0003676;GO:0003735;GO:0044271;GO:0043233;GO:0043231;GO:0034641;GO:0071944;GO:1901576;GO:0043043;GO:0042788;GO:0044249;GO:0005844;GO:0043603;GO:0043228;GO:0022626;GO:0009058;GO:0002181;GO:0009506;GO:0097159;GO:0043604;GO:0034645;GO:0006412;GO:0005886;GO:0005911;GO:0008152;GO:0032991;GO:0043227;GO:1901564;GO:0005622;GO:0009987;GO:0005840;GO:…	K02891	-	NOG64305;virNOG21365	J	sp|Q98TF8|RL22_CHICK 60S ribosomal protein L22 OS=Gallus gallus OX=9031 GN=RPL22 PE=2 SV=1	XP_007035624.1 PREDICTED: 60S ribosomal protein L22-3 [Theobroma cacao] &gt;XP_021291131.1 60S ribosomal protein L22-3 [Herrania umbratica] &gt;XP_021291132.1 60S ribosomal protein L22-3 [Herrania umbratica] &gt;EOY06550.1 Ribosomal L22e protein family isoform 1 [Theobroma cacao] &gt;EOY06551.1 Ribosomal L22e protein family isoform 1 [Theobroma cacao]
TRINITY_DN10332_c0_g2	460	GO:0019538;GO:0005634;GO:0005488;GO:0043232;GO:0070013;GO:0022625;GO:0044267;GO:0044446;GO:0044237;GO:0005730;GO:0016020;GO:1901363;GO:0055044;GO:0005198;GO:0005829;GO:0044428;GO:0003674;GO:0005575;GO:1990904;GO:1901566;GO:0043170;GO:0044391;GO:0044464;GO:0043226;GO:0044260;GO:0071704;GO:0005623;GO:0005737;GO:0015934;GO:0008150;GO:0044238;GO:0031974;GO:0044424;GO:0010467;GO:0009059;GO:0003723;GO:…	K02891	PF01776	virNOG21365	J	sp|Q98TF8|RL22_CHICK 60S ribosomal protein L22 OS=Gallus gallus OX=9031 GN=RPL22 PE=2 SV=1	KAF7846479.1 hypothetical protein BT93_L4273 [Corymbia citriodora subsp. variegata]
TRINITY_DN10333_c0_g1	945	-	-	PF01582	virNOG17255;virNOG10093;NOG65877;virNOG35065	ST	sp|Q40392|TMVRN_NICGU TMV resistance protein N OS=Nicotiana glutinosa OX=35889 GN=N PE=1 SV=1	XP_040368008.1 disease resistance protein RPV1 [Rosa chinensis] &gt;PRQ59965.1 putative TIR domain, P-loop containing nucleoside triphosphate hydrolase [Rosa chinensis]
TRINITY_DN10334_c0_g1	935	-	-	-	-	-	-	-
TRINITY_DN10334_c0_g2	1159	-	-	-	-	-	-	-
TRINITY_DN10336_c0_g1	1367	-	-	-	-	-	-	-
TRINITY_DN10337_c0_g1	2912	-	-	PF15011	virNOG14323;KOG1916;KOG4197	RS	sp|Q6NPG7|Y5382_ARATH Uncharacterized protein At5g43822 OS=Arabidopsis thaliana OX=3702 GN=At5g43822 PE=2 SV=1	XP_040373175.1 uncharacterized protein At5g43822 isoform X2 [Rosa chinensis]
TRINITY_DN10337_c0_g2	1369	-	-	PF15011	KOG1916;virNOG14323	SR	sp|Q6NPG7|Y5382_ARATH Uncharacterized protein At5g43822 OS=Arabidopsis thaliana OX=3702 GN=At5g43822 PE=2 SV=1	XP_004300129.1 PREDICTED: uncharacterized protein At5g43822 [Fragaria vesca subsp. vesca] &gt;XP_011465040.1 PREDICTED: uncharacterized protein At5g43822 [Fragaria vesca subsp. vesca] &gt;XP_011465041.1 PREDICTED: uncharacterized protein At5g43822 [Fragaria vesca subsp. vesca] &gt;XP_011465042.1 PREDICTED: uncharacterized protein At5g43822 [Fragaria vesca subsp. vesca]
TRINITY_DN10337_c0_g3	1058	-	-	-	-	-	-	-
TRINITY_DN10337_c0_g4	703	-	K08472	-	-	-	-	XP_011469670.1 PREDICTED: LOW QUALITY PROTEIN: MLO-like protein 6 [Fragaria vesca subsp. vesca]
TRINITY_DN10339_c0_g1	1732	GO:0044238;GO:0008150;GO:0043229;GO:0044424;GO:0043231;GO:0071704;GO:0070647;GO:0005623;GO:0043412;GO:0016567;GO:0043226;GO:0044464;GO:1902494;GO:0032446;GO:0044260;GO:0043170;GO:0031463;GO:0031461;GO:0009628;GO:0080167;GO:0005575;GO:0008152;GO:0032991;GO:1990234;GO:0050896;GO:0044237;GO:0043227;GO:0000151;GO:1901564;GO:0005622;GO:0044267;GO:0009987;GO:0006464;GO:0006807;GO:0019538;GO:0005634;GO:…	-	-	virNOG10570	R	sp|Q8GX29|SKI25_ARATH F-box/kelch-repeat protein SKIP25 OS=Arabidopsis thaliana OX=3702 GN=SKIP25 PE=1 SV=1	XP_040368032.1 F-box/kelch-repeat protein SKIP25 [Rosa chinensis] &gt;XP_040368033.1 F-box/kelch-repeat protein SKIP25 [Rosa chinensis] &gt;PRQ19148.1 putative F-box domain, kelch-type beta propeller [Rosa chinensis]
TRINITY_DN1033_c0_g1	2605	-	-	PF15365	virNOG23092	S	-	XP_004290612.1 PREDICTED: uncharacterized protein LOC101301058 [Fragaria vesca subsp. vesca]
TRINITY_DN10340_c0_g1	1404	-	-	-	virNOG14494	S	-	XP_040368920.1 uncharacterized protein LOC112186296 isoform X1 [Rosa chinensis]
TRINITY_DN10341_c0_g1	1140	-	K13420	PF00069	virNOG05344;COG4886	TS	sp|Q9SD62|Y3471_ARATH Putative receptor-like protein kinase At3g47110 OS=Arabidopsis thaliana OX=3702 GN=At3g47110 PE=3 SV=1	XP_024158863.2 probable LRR receptor-like serine/threonine-protein kinase At3g47570 isoform X1 [Rosa chinensis]
TRINITY_DN10341_c0_g2	410	-	K13420	PF13855	COG4886;virNOG05344	ST	-	XP_024165455.1 receptor kinase-like protein Xa21 isoform X1 [Rosa chinensis] &gt;PRQ24913.1 putative protein kinase RLK-Pelle-LRR-XII-1 family [Rosa chinensis]
TRINITY_DN10341_c1_g1	380	-	K13420	PF07714	COG4886;COG0515;virNOG05344	TS	sp|Q1MX30|XA21_ORYSI Receptor kinase-like protein Xa21 OS=Oryza sativa subsp. indica OX=39946 GN=XA21 PE=1 SV=1	PRQ48695.1 putative protein kinase RLK-Pelle-LRR-XII-1 family [Rosa chinensis]
TRINITY_DN10342_c0_g1	671	-	K02958	PF00203	virNOG17738;COG0185	J	sp|P34737|RS15_PODAS 40S ribosomal protein S15 OS=Podospora anserina OX=2587412 GN=RPS15 PE=3 SV=1	XP_023910479.1 40S ribosomal protein S15 [Quercus suber] &gt;XP_023910857.1 40S ribosomal protein S15 [Quercus suber]
TRINITY_DN10343_c0_g1	719	GO:0009934;GO:0048831;GO:0048833;GO:0005911;GO:0005886;GO:0006793;GO:0097159;GO:0031224;GO:0033612;GO:0009791;GO:0005102;GO:0006807;GO:0007275;GO:0018193;GO:0005524;GO:0032559;GO:0009987;GO:0032553;GO:0003002;GO:0043227;GO:0048869;GO:0050789;GO:0032555;GO:0030554;GO:0044444;GO:0043229;GO:0016301;GO:0017076;GO:0043168;GO:0009909;GO:0048608;GO:0003824;GO:0044237;GO:0036094;GO:0003674;GO:1901265;GO:…	-	-	-	-	-	XP_016646902.1 PREDICTED: probable LRR receptor-like serine/threonine-protein kinase At1g53420 [Prunus mume]
TRINITY_DN10344_c0_g1	2074	-	K11096	-	virNOG19194	A	sp|Q9VI10|SMD2_DROME Probable small nuclear ribonucleoprotein Sm D2 OS=Drosophila melanogaster OX=7227 GN=SmD2 PE=1 SV=1	XP_024181979.1 probable small nuclear ribonucleoprotein Sm D2 isoform X2 [Rosa chinensis] &gt;PRQ47671.1 putative small nuclear ribonucleoprotein Sm D2 [Rosa chinensis]
TRINITY_DN10345_c0_g1	538	-	-	-	-	-	-	XP_015878844.1 uncharacterized protein LOC107415082 [Ziziphus jujuba] &gt;XP_015878845.1 uncharacterized protein LOC107415082 [Ziziphus jujuba] &gt;XP_015878847.1 uncharacterized protein LOC107415082 [Ziziphus jujuba] &gt;XP_015878848.1 uncharacterized protein LOC107415082 [Ziziphus jujuba] &gt;XP_015878849.1 uncharacterized protein LOC107415082 [Ziziphus jujuba] &gt;XP_015878850.1 uncharacterize…
TRINITY_DN10347_c0_g1	854	GO:0008152;GO:0097159;GO:0006793;GO:0031224;GO:0016772;GO:0006807;GO:0006464;GO:0005524;GO:0009987;GO:0032559;GO:1901564;GO:0032553;GO:0004674;GO:0043167;GO:0032555;GO:0030554;GO:0016301;GO:0017076;GO:0043168;GO:0006468;GO:0043412;GO:0003824;GO:0044237;GO:0036094;GO:0005575;GO:0097367;GO:0003674;GO:0016020;GO:0008144;GO:1901265;GO:1901363;GO:0036211;GO:0019538;GO:0005488;GO:0000166;GO:0140096;GO:…	-	PF07714	COG0515;virNOG04162	T	sp|Q9LK35|THE1_ARATH Receptor-like protein kinase THESEUS 1 OS=Arabidopsis thaliana OX=3702 GN=THE1 PE=1 SV=1	XP_011463697.1 PREDICTED: probable receptor-like protein kinase At2g23200 isoform X1 [Fragaria vesca subsp. vesca]
TRINITY_DN10348_c0_g1	412	-	K04730	-	virNOG02646	T	sp|P93604|LRK10_WHEAT Rust resistance kinase Lr10 OS=Triticum aestivum OX=4565 GN=LRK10 PE=2 SV=1	XP_004302110.1 PREDICTED: uncharacterized protein LOC101298033 isoform X1 [Fragaria vesca subsp. vesca]
TRINITY_DN10349_c0_g1	762	-	-	PF00931	virNOG32911	T	sp|V9M2S5|RPV1_VITRO Disease resistance protein RPV1 OS=Vitis rotundifolia OX=103349 GN=RPV1 PE=1 SV=1	XP_040369410.1 disease resistance protein RUN1 [Rosa chinensis] &gt;PRQ57437.1 putative TIR domain, winged helix-turn-helix DNA-binding domain-containing protein [Rosa chinensis]
TRINITY_DN1034_c0_g1	1872	-	-	PF07063	virNOG00333	S	-	PRQ40854.1 hypothetical protein RchiOBHm_Chr4g0440591 [Rosa chinensis]
TRINITY_DN10350_c0_g1	2897	GO:0004518;GO:0043229;GO:0044424;GO:0009451;GO:0044444;GO:0044238;GO:0008150;GO:0016788;GO:0090304;GO:0005737;GO:0005623;GO:0003676;GO:0043231;GO:0090305;GO:0071704;GO:0034641;GO:0003824;GO:0043412;GO:0046483;GO:0043226;GO:0044464;GO:0043170;GO:0004519;GO:0003674;GO:0006725;GO:0097159;GO:0006139;GO:0005575;GO:1901363;GO:0016787;GO:0044237;GO:0008152;GO:0043227;GO:0009987;GO:0005622;GO:1901360;GO:…	-	PF13812;PF13041;PF01535	virNOG04384	R	sp|P0C8Q6|PP368_ARATH Putative pentatricopeptide repeat-containing protein At5g08310, mitochondrial OS=Arabidopsis thaliana OX=3702 GN=At5g08310 PE=3 SV=1	CAB4319318.1 unnamed protein product [Prunus armeniaca]
TRINITY_DN10351_c0_g1	661	-	-	PF06596	virNOG23320;virNOG25447	S	-	XP_024178826.1 uncharacterized protein LOC112184824 [Rosa chinensis] &gt;PRQ46936.1 putative photosystem II [Rosa chinensis]
TRINITY_DN10352_c0_g1	317	-	K02256	-	COG0843;virNOG11095	C	sp|P05503|COX1_RAT Cytochrome c oxidase subunit 1 OS=Rattus norvegicus OX=10116 GN=Mtco1 PE=2 SV=3	YP_025760.1 cytochrome c oxidase subunit 1 [Tupiella akineta] &gt;AAQ18723.1 cytochrome c oxidase subunit 1 [Tupiella akineta]
TRINITY_DN10352_c0_g2	366	GO:0006725;GO:0045277;GO:0070069;GO:0055114;GO:0005740;GO:0005215;GO:0015318;GO:0008152;GO:0006123;GO:0016491;GO:0005622;GO:1901564;GO:0043167;GO:0019646;GO:0005743;GO:0009123;GO:0046872;GO:0006812;GO:0016676;GO:0020037;GO:0005751;GO:0055085;GO:0031967;GO:0043169;GO:0044455;GO:0043231;GO:0098800;GO:0008324;GO:0071944;GO:0046483;GO:0022857;GO:0098803;GO:0009205;GO:0009126;GO:0031090;GO:0005746;GO:…	K02256	-	virNOG11095;COG0843	C	sp|P05503|COX1_RAT Cytochrome c oxidase subunit 1 OS=Rattus norvegicus OX=10116 GN=Mtco1 PE=2 SV=3	QIQ23018.1 cytochrome c oxidase subunit 1 [Coleochaete scutata]
TRINITY_DN10352_c0_g4	502	GO:0019637;GO:0019693;GO:0003824;GO:0009167;GO:0034641;GO:0009199;GO:0009055;GO:0044422;GO:0043229;GO:0044444;GO:0006807;GO:0006163;GO:0098660;GO:0072521;GO:0043227;GO:0051234;GO:0009987;GO:0005886;GO:0032991;GO:0017144;GO:0031224;GO:0097159;GO:0006793;GO:0009161;GO:0006139;GO:0006810;GO:0015990;GO:0015078;GO:0070469;GO:0043226;GO:0046906;GO:0016310;GO:0071704;GO:0022890;GO:0006811;GO:0019866;GO:…	K02256	-	COG0843;virNOG11095	C	sp|P00397|COX1_MOUSE Cytochrome c oxidase subunit 1 OS=Mus musculus OX=10090 GN=Mtco1 PE=1 SV=2	ACB15018.1 cytochrome c oxidase, partial [Lepidothamnus laxifolius] &gt;ACB15024.1 cytochrome c oxidase, partial [Pherosphaera fitzgeraldii]
TRINITY_DN10352_c1_g1	1927	GO:0048037;GO:0045333;GO:0005488;GO:0005739;GO:0042775;GO:0015988;GO:0006796;GO:1901360;GO:0015672;GO:1901135;GO:0044237;GO:1901363;GO:0003674;GO:0015002;GO:0006810;GO:0015990;GO:0015078;GO:0070469;GO:0043226;GO:0022904;GO:0016310;GO:0046906;GO:0071704;GO:0006811;GO:0022890;GO:0042773;GO:0019866;GO:0009144;GO:0051179;GO:0005737;GO:0005623;GO:0046034;GO:0031975;GO:0008150;GO:0044424;GO:0006807;GO:…	K02256	-	virNOG11095	C	sp|P00397|COX1_MOUSE Cytochrome c oxidase subunit 1 OS=Mus musculus OX=10090 GN=Mtco1 PE=1 SV=2	YP_008816172.1 cytochrome c oxidase subunit 1 [Roya obtusa] &gt;YP_009755760.1 cytochrome c oxidase subunit 1 [Roya anglica] &gt;AGZ90368.1 cytochrome c oxidase subunit 1 [Roya obtusa] &gt;QIQ22999.1 cytochrome c oxidase subunit 1 [Roya anglica]
TRINITY_DN10353_c0_g1	955	-	-	-	-	-	-	PRQ33798.1 hypothetical protein RchiOBHm_Chr5g0061631 [Rosa chinensis]
TRINITY_DN10353_c1_g1	491	-	-	-	-	-	-	PRQ33798.1 hypothetical protein RchiOBHm_Chr5g0061631 [Rosa chinensis]
TRINITY_DN10354_c0_g1	634	-	-	-	virNOG38099	S	-	PRQ30765.1 hypothetical protein RchiOBHm_Chr5g0028161 [Rosa chinensis]
TRINITY_DN10355_c0_g1	305	GO:1901363;GO:0005488;GO:0097159;GO:0003676;GO:0003674;GO:0003723	K13195	-	KOG0118;virNOG23177;NOG108408	RA	sp|Q03878|GRP1_DAUCA Glycine-rich RNA-binding protein OS=Daucus carota OX=4039 PE=2 SV=1	XP_006349599.1 PREDICTED: glycine-rich RNA-binding protein GRP1A-like isoform X1 [Solanum tuberosum]
TRINITY_DN10356_c0_g1	528	-	-	-	virNOG28159;COG0515;virNOG02323	TR	sp|O81832|Y4729_ARATH G-type lectin S-receptor-like serine/threonine-protein kinase At4g27290 OS=Arabidopsis thaliana OX=3702 GN=At4g27290 PE=3 SV=4	XP_011460727.1 PREDICTED: G-type lectin S-receptor-like serine/threonine-protein kinase At4g27290 [Fragaria vesca subsp. vesca]
TRINITY_DN10357_c0_g1	3343	GO:0005524;GO:0009059;GO:0016887;GO:0006260;GO:0006807;GO:0043167;GO:0005657;GO:0032559;GO:0005622;GO:0009987;GO:0032553;GO:0043227;GO:0032991;GO:0008152;GO:0016787;GO:0034645;GO:0042623;GO:0006139;GO:0097159;GO:0006725;GO:0009058;GO:0043228;GO:0017076;GO:0003689;GO:0043168;GO:0044249;GO:0017111;GO:0046483;GO:1901576;GO:0003824;GO:0034641;GO:0030554;GO:0043231;GO:0003676;GO:0032555;GO:0090304;GO:…	K11269	PF00004	virNOG04942	O	sp|Q6NU40|CTF18_XENLA Chromosome transmission fidelity protein 18 homolog OS=Xenopus laevis OX=8355 GN=chtf18 PE=2 SV=1	XP_024192443.1 chromosome transmission fidelity protein 18 homolog [Rosa chinensis] &gt;PRQ35872.1 putative ATPase, AAA-type, core, P-loop containing nucleoside triphosphate hydrolase [Rosa chinensis]
TRINITY_DN10358_c0_g1	569	-	-	-	-	-	-	-
TRINITY_DN10358_c0_g2	437	-	-	-	-	-	sp|A0A179H0I3|LCSJ_PURLI Thioesterase lcsJ OS=Purpureocillium lilacinum OX=33203 GN=lcsJ PE=2 SV=1	-
TRINITY_DN10359_c0_g1	744	GO:0044464;GO:0048046;GO:0032870;GO:0050794;GO:0071944;GO:0005618;GO:0045735;GO:0008150;GO:0043169;GO:0030145;GO:0009719;GO:0071365;GO:0023052;GO:0009733;GO:0005576;GO:0050789;GO:0005623;GO:0046872;GO:0051716;GO:0009755;GO:0043167;GO:0042221;GO:0009987;GO:0009734;GO:0007154;GO:0065007;GO:0071495;GO:0070887;GO:0005488;GO:0071310;GO:0009725;GO:0046914;GO:0005575;GO:0003674;GO:0007165;GO:0050896;GO:…	-	-	virNOG16992;virNOG13595	R	sp|Q9ZRA4|AB19A_PRUPE Auxin-binding protein ABP19a OS=Prunus persica OX=3760 GN=ABP19A PE=3 SV=1	XP_024182130.1 auxin-binding protein ABP19a [Rosa chinensis] &gt;PRQ46976.1 putative germin, rmlC-like cupin domain-containing protein [Rosa chinensis]
TRINITY_DN1035_c0_g1	1410	-	-	-	virNOG22657;virNOG22620	S	sp|Q9LQU4|PCR2_ARATH Protein PLANT CADMIUM RESISTANCE 2 OS=Arabidopsis thaliana OX=3702 GN=PCR2 PE=1 SV=1	XP_024197218.1 protein PLANT CADMIUM RESISTANCE 2 [Rosa chinensis] &gt;PRQ41111.1 putative PLAC8 motif-containing protein [Rosa chinensis]
TRINITY_DN1035_c0_g2	1335	-	-	PF04749	virNOG22620;virNOG22657	S	sp|Q9LQU4|PCR2_ARATH Protein PLANT CADMIUM RESISTANCE 2 OS=Arabidopsis thaliana OX=3702 GN=PCR2 PE=1 SV=1	XP_024197217.1 protein PLANT CADMIUM RESISTANCE 2 [Rosa chinensis] &gt;PRQ41113.1 putative PLAC8 motif-containing protein [Rosa chinensis]
TRINITY_DN10360_c0_g1	650	GO:0008150;GO:0052572;GO:0044424;GO:0071704;GO:0016310;GO:0005623;GO:0005737;GO:0043226;GO:0016740;GO:0052552;GO:0075136;GO:0044260;GO:0002682;GO:0016773;GO:0006950;GO:0048583;GO:0043170;GO:0035821;GO:1901265;GO:1901363;GO:0052166;GO:0044428;GO:0003674;GO:0036094;GO:0044237;GO:0005730;GO:0050896;GO:0006796;GO:0070013;GO:0043232;GO:0044267;GO:0006955;GO:0000166;GO:0005634;GO:0019538;GO:0005488;GO:…	-	PF00069	virNOG02454;virNOG29245	T	sp|Q65XV8|RK176_ORYSJ Receptor-like cytoplasmic kinase 176 OS=Oryza sativa subsp. japonica OX=39947 GN=RLCK176 PE=1 SV=1	XP_040365066.1 receptor-like cytoplasmic kinase 176 isoform X2 [Rosa chinensis] &gt;XP_040365067.1 receptor-like cytoplasmic kinase 176 isoform X2 [Rosa chinensis]
TRINITY_DN10361_c0_g1	1699	-	K19202	PF13867	virNOG07446	S	-	XP_024169171.1 uncharacterized protein LOC112175683 [Rosa chinensis] &gt;XP_024169172.1 uncharacterized protein LOC112175683 [Rosa chinensis] &gt;PRQ17635.1 putative histone deacetylase complex subunit SAP30/SAP30 [Rosa chinensis]
TRINITY_DN10362_c0_g1	678	GO:0071704;GO:0016310;GO:0005623;GO:0008150;GO:0035639;GO:0044238;GO:0044425;GO:0016773;GO:0043170;GO:0044464;GO:0016740;GO:0044260;GO:0036094;GO:0044237;GO:0008144;GO:0016020;GO:1901265;GO:1901363;GO:0005575;GO:0097367;GO:0003674;GO:0000166;GO:0140096;GO:0036211;GO:0019538;GO:0005488;GO:0006796;GO:0016021;GO:0044267;GO:0004672;GO:0030554;GO:0032555;GO:0006468;GO:0017076;GO:0016301;GO:0043168;GO:…	-	-	virNOG02494;COG4886	TS	sp|Q9FXF2|RKF1_ARATH Probable LRR receptor-like serine/threonine-protein kinase RFK1 OS=Arabidopsis thaliana OX=3702 GN=RKF1 PE=1 SV=1	PRQ29270.1 putative transferase, protein kinase RLK-Pelle-DLSV family [Rosa chinensis]
TRINITY_DN10363_c0_g1	381	-	-	-	-	-	-	-
TRINITY_DN10364_c0_g1	2831	GO:0043229;GO:0023052;GO:0044444;GO:0043231;GO:0030554;GO:0032555;GO:0050789;GO:0003824;GO:0043412;GO:0050794;GO:0006468;GO:0043168;GO:0035556;GO:0016301;GO:0017076;GO:0016772;GO:0097159;GO:0006793;GO:0008152;GO:0043167;GO:0004674;GO:0051716;GO:0032553;GO:0043227;GO:0032559;GO:0009987;GO:0005622;GO:1901564;GO:0005524;GO:0006464;GO:0007154;GO:0065007;GO:0006807;GO:0008150;GO:0035639;GO:0044238;GO:…	K08867	PF00069	virNOG06473	T	sp|Q9LVL5|WNK4_ARATH Probable serine/threonine-protein kinase WNK4 OS=Arabidopsis thaliana OX=3702 GN=WNK4 PE=1 SV=1	XP_024157640.1 probable serine/threonine-protein kinase WNK4 [Rosa chinensis] &gt;PRQ34761.1 putative protein kinase WNK-NRBP family [Rosa chinensis]
TRINITY_DN10365_c0_g1	485	-	-	-	-	-	-	-
TRINITY_DN10366_c0_g1	1269	GO:0022857;GO:0006810;GO:0055085;GO:0051234;GO:0016021;GO:0051179;GO:0005215;GO:0003674;GO:0031224;GO:0005575;GO:0016020;GO:0044425;GO:0008150	-	PF03547	virNOG06802	S	sp|F4HWB6|PILS1_ARATH Protein PIN-LIKES 1 OS=Arabidopsis thaliana OX=3702 GN=PILS1 PE=2 SV=1	XP_040368138.1 protein PIN-LIKES 3 isoform X1 [Rosa chinensis]
TRINITY_DN10367_c0_g1	984	-	-	-	-	-	-	-
TRINITY_DN10367_c0_g2	1083	-	-	-	-	-	-	-
TRINITY_DN10368_c0_g1	1352	GO:0097159;GO:0042493;GO:0044255;GO:0009058;GO:0032787;GO:0006629;GO:0006639;GO:0019752;GO:0006631;GO:0008152;GO:0051234;GO:0009987;GO:0042221;GO:0006638;GO:0019825;GO:0046872;GO:0043167;GO:0044419;GO:0020037;GO:0043169;GO:0015671;GO:0046460;GO:0006082;GO:0044249;GO:0005344;GO:1901576;GO:0051704;GO:0046463;GO:0003674;GO:0019432;GO:0008144;GO:1901363;GO:0006641;GO:0140104;GO:0044237;GO:0050896;GO:…	-	PF00042;PF00175	COG1018	C	sp|Q7WHW5|HMP_BORBR Flavohemoprotein OS=Bordetella bronchiseptica (strain ATCC BAA-588 / NCTC 13252 / RB50) OX=257310 GN=hmp PE=3 SV=1	GAX75700.1 hypothetical protein CEUSTIGMA_g3143.t1 [Chlamydomonas eustigma]
TRINITY_DN10369_c0_g1	981	GO:0006952;GO:0005622;GO:0051252;GO:0071310;GO:0048856;GO:0009725;GO:0016070;GO:0065007;GO:0007154;GO:0010467;GO:0042493;GO:0034654;GO:0006725;GO:0009058;GO:0031323;GO:0097659;GO:0080090;GO:2001141;GO:0008152;GO:0009888;GO:0044249;GO:1901576;GO:0046483;GO:0035556;GO:0051704;GO:1901362;GO:0140110;GO:0009723;GO:0032502;GO:0003676;GO:0043231;GO:0044271;GO:0031326;GO:0050832;GO:0006355;GO:0009755;GO:…	-	PF00847	virNOG21587;virNOG12525	SK	sp|Q9SZ06|EF109_ARATH Ethylene-responsive transcription factor ERF109 OS=Arabidopsis thaliana OX=3702 GN=ERF109 PE=1 SV=1	XP_024184643.1 ethylene-responsive transcription factor ERF109 [Rosa chinensis] &gt;PRQ47973.1 putative transcription factor AP2-EREBP family [Rosa chinensis]
TRINITY_DN10369_c0_g2	885	GO:0009059;GO:0000160;GO:0006807;GO:0051301;GO:0051716;GO:0043227;GO:0009987;GO:0043207;GO:0042221;GO:0009620;GO:0003700;GO:0034645;GO:0010200;GO:0006139;GO:0097159;GO:0018130;GO:0051707;GO:0010468;GO:0034641;GO:0050794;GO:0009889;GO:0009607;GO:0090304;GO:0050789;GO:0009605;GO:0043229;GO:0019438;GO:0023052;GO:0019219;GO:0070887;GO:0071495;GO:0071369;GO:0005634;GO:0010556;GO:0005488;GO:1901698;GO:…	-	PF00847	virNOG21587;virNOG12525	SK	sp|Q9SZ06|EF109_ARATH Ethylene-responsive transcription factor ERF109 OS=Arabidopsis thaliana OX=3702 GN=ERF109 PE=1 SV=1	XP_024184643.1 ethylene-responsive transcription factor ERF109 [Rosa chinensis] &gt;PRQ47973.1 putative transcription factor AP2-EREBP family [Rosa chinensis]
TRINITY_DN1036_c0_g1	2002	-	-	PF07800	virNOG12055	S	-	PRQ50749.1 putative Zinc finger, RING/FYVE/PHD-type [Rosa chinensis]
TRINITY_DN10370_c0_g1	347	GO:1901363;GO:0003674;GO:0044428;GO:0005575;GO:0000462;GO:0044446;GO:0006996;GO:0005730;GO:0044237;GO:0006396;GO:0043232;GO:0070013;GO:1901360;GO:0032501;GO:0005488;GO:0005634;GO:0044238;GO:0008150;GO:0042254;GO:0044424;GO:0031974;GO:0071704;GO:0005623;GO:0034660;GO:0016072;GO:0043226;GO:0042274;GO:0044464;GO:1990904;GO:0043170;GO:0044085;GO:0006725;GO:0097159;GO:0006139;GO:0030490;GO:0008152;GO:…	K14767	-	virNOG08502	B	-	XP_024168608.1 something about silencing protein 10 isoform X1 [Rosa chinensis] &gt;PRQ19638.1 putative sas10 domain-containing protein [Rosa chinensis]
TRINITY_DN10372_c0_g1	2469	GO:0004181;GO:2000280;GO:0044425;GO:0044238;GO:0010154;GO:0044464;GO:0004180;GO:0012505;GO:0005575;GO:0016020;GO:0044446;GO:0005789;GO:0010080;GO:0005783;GO:0061458;GO:0016021;GO:0010081;GO:0040008;GO:0140096;GO:1905392;GO:0022414;GO:0009908;GO:0008233;GO:0043169;GO:0010075;GO:0031984;GO:0032502;GO:2000241;GO:0044432;GO:0048367;GO:0043231;GO:0051239;GO:0009888;GO:0071944;GO:0010015;GO:0009416;GO:…	K01301	PF04389;PF04253	virNOG00073	OP	sp|Q9M1S8|GCP2_ARATH Probable glutamate carboxypeptidase AMP1 OS=Arabidopsis thaliana OX=3702 GN=AMP1 PE=1 SV=3	XP_024188888.1 probable glutamate carboxypeptidase AMP1 [Rosa chinensis]
TRINITY_DN10373_c0_g1	923	-	-	-	-	-	-	-
TRINITY_DN10374_c0_g1	2035	GO:1902533;GO:0016772;GO:0000280;GO:0023056;GO:0042742;GO:0071215;GO:0009893;GO:0031401;GO:0004674;GO:0006952;GO:0010646;GO:0048522;GO:0033554;GO:0007154;GO:0048731;GO:0050790;GO:0071310;GO:0044093;GO:0048856;GO:0009725;GO:0032502;GO:0022414;GO:0048609;GO:0065009;GO:0001101;GO:0043412;GO:0000187;GO:0043228;GO:0031325;GO:0002252;GO:0048646;GO:0045088;GO:0035556;GO:0097367;GO:0051174;GO:0002218;GO:…	K20607	PF00069	virNOG06970	T	sp|O80396|M2K3_ARATH Mitogen-activated protein kinase kinase 3 OS=Arabidopsis thaliana OX=3702 GN=MKK3 PE=1 SV=1	ONI19673.1 hypothetical protein PRUPE_3G290900 [Prunus persica]
TRINITY_DN10375_c0_g1	5747	GO:0044422;GO:0044444;GO:0051540;GO:0043229;GO:0050789;GO:0003824;GO:0050794;GO:0065008;GO:0008652;GO:0017144;GO:0009536;GO:0051338;GO:0019899;GO:0006536;GO:0042221;GO:0009987;GO:0043227;GO:0080114;GO:0006807;GO:0008150;GO:0031975;GO:0043648;GO:0051538;GO:0044424;GO:0071704;GO:0019740;GO:0044435;GO:0005737;GO:0005623;GO:0051347;GO:0043226;GO:0006537;GO:0009941;GO:0009853;GO:0009064;GO:0097054;GO:…	K00284	PF01493;PF00310;PF01645;PF04898	virNOG04272	E	sp|Q9ZNZ7|GLTB1_ARATH Ferredoxin-dependent glutamate synthase 1, chloroplastic/mitochondrial OS=Arabidopsis thaliana OX=3702 GN=GLU1 PE=1 SV=3	XP_024182870.1 ferredoxin-dependent glutamate synthase, chloroplastic [Rosa chinensis] &gt;PRQ49758.1 putative glutamate synthase (ferredoxin) [Rosa chinensis]
TRINITY_DN10376_c0_g1	1056	-	-	PF04570	virNOG23721	S	sp|Q9FH22|FLZ15_ARATH FCS-Like Zinc finger 15 OS=Arabidopsis thaliana OX=3702 GN=FLZ15 PE=1 SV=1	XP_024197501.1 FCS-Like Zinc finger 15 [Rosa chinensis] &gt;PRQ39252.1 putative Zf-FLZ domain-containing protein [Rosa chinensis]
TRINITY_DN10377_c0_g1	3995	-	-	PF01936;PF12872	virNOG05096	S	-	XP_024177645.1 uncharacterized protein LOC112183492 [Rosa chinensis] &gt;PRQ49200.1 putative meiosis arrest female protein [Rosa chinensis]
TRINITY_DN10378_c0_g1	1660	-	-	PF01764	virNOG02436	I	sp|F4JFU8|OBL1_ARATH Triacylglycerol lipase OBL1 OS=Arabidopsis thaliana OX=3702 GN=OBL1 PE=1 SV=1	XP_040369601.1 triacylglycerol lipase OBL1 [Rosa chinensis] &gt;PRQ47994.1 putative triacylglycerol lipase [Rosa chinensis]
TRINITY_DN10379_c0_g1	499	-	K02975	PF03297	COG4901;virNOG23592	J	sp|Q962Q5|RS25_SPOFR 40S ribosomal protein S25 OS=Spodoptera frugiperda OX=7108 GN=RpS25 PE=3 SV=1	XP_002953072.1 component of cytosolic 80S ribosome and 40S small subunit [Volvox carteri f. nagariensis] &gt;EFJ45994.1 component of cytosolic 80S ribosome and 40S small subunit [Volvox carteri f. nagariensis]
TRINITY_DN10379_c2_g1	318	-	K02975	PF03297	virNOG23592;COG4901	J	sp|Q7SC06|RS25_NEUCR 40S ribosomal protein S25 OS=Neurospora crassa (strain ATCC 24698 / 74-OR23-1A / CBS 708.71 / DSM 1257 / FGSC 987) OX=367110 GN=rps-25 PE=3 SV=1	BAK03272.1 predicted protein [Hordeum vulgare subsp. vulgare]
TRINITY_DN1037_c0_g1	821	GO:0009628;GO:0008152;GO:0016765;GO:0006518;GO:0009735;GO:0042221;GO:1901564;GO:0009987;GO:0009404;GO:0005622;GO:0006790;GO:0009407;GO:0009737;GO:0009725;GO:0006807;GO:0044444;GO:0009733;GO:0001101;GO:0006575;GO:0009739;GO:0044248;GO:0003824;GO:0034641;GO:0009408;GO:0033993;GO:0043603;GO:0005829;GO:0009636;GO:0009266;GO:0005575;GO:0003674;GO:0050896;GO:0010033;GO:0009056;GO:0044237;GO:0010038;GO:…	K00799	PF00043;PF02798	virNOG17443	O	sp|P32110|GSTX6_SOYBN Probable glutathione S-transferase OS=Glycine max OX=3847 GN=HSP26-A PE=2 SV=1	XP_024188325.1 probable glutathione S-transferase [Rosa chinensis] &gt;PRQ43079.1 putative glutathione transferase [Rosa chinensis]
TRINITY_DN1037_c0_g2	1131	-	K00799	PF02798	virNOG07100	O	sp|P32110|GSTX6_SOYBN Probable glutathione S-transferase OS=Glycine max OX=3847 GN=HSP26-A PE=2 SV=1	XP_004299557.1 PREDICTED: probable glutathione S-transferase [Fragaria vesca subsp. vesca]
TRINITY_DN10380_c0_g1	2691	GO:0097159;GO:0006139;GO:0043604;GO:0044085;GO:0034645;GO:0016787;GO:0006261;GO:0006412;GO:0032991;GO:0043227;GO:0071840;GO:0032553;GO:0042221;GO:0032559;GO:0009987;GO:0005840;GO:0048869;GO:0006518;GO:0006807;GO:0006260;GO:0009059;GO:0005524;GO:0007275;GO:0009330;GO:0043229;GO:0044444;GO:0046983;GO:0044422;GO:0090304;GO:0032555;GO:0051276;GO:0030554;GO:0090558;GO:0006265;GO:0034641;GO:0003824;GO:…	-	PF02518;PF09239	virNOG04316	L	sp|Q9C5V6|TOP6B_ARATH DNA topoisomerase 6 subunit B OS=Arabidopsis thaliana OX=3702 GN=TOP6B PE=1 SV=1	XP_024161202.1 DNA topoisomerase 6 subunit B isoform X1 [Rosa chinensis] &gt;PRQ35264.1 putative DNA topoisomerase (ATP-hydrolyzing) [Rosa chinensis]
TRINITY_DN10381_c0_g1	758	-	-	-	-	-	-	-
TRINITY_DN10381_c0_g2	427	-	-	-	-	-	-	-
TRINITY_DN10381_c0_g3	1482	-	-	-	-	-	-	-
TRINITY_DN10381_c0_g4	736	-	-	-	-	-	-	-
TRINITY_DN10382_c0_g1	1542	GO:0042737;GO:0008152;GO:0005773;GO:0044245;GO:0002263;GO:0043299;GO:1901072;GO:0005622;GO:1901564;GO:0043231;GO:0043233;GO:0005576;GO:0035580;GO:0043312;GO:0051704;GO:0002252;GO:0006022;GO:0004568;GO:0000323;GO:0044446;GO:0097367;GO:0005575;GO:0031410;GO:0008144;GO:0002444;GO:1901575;GO:0008843;GO:0044421;GO:0030141;GO:0006030;GO:0045321;GO:0002274;GO:0031982;GO:0031974;GO:0097708;GO:0032940;GO:…	K01183	PF00704	virNOG15637	G	sp|O81862|CHIC_ARATH Class V chitinase OS=Arabidopsis thaliana OX=3702 GN=ChiC PE=1 SV=1	XP_024181563.1 class V chitinase [Rosa chinensis] &gt;PRQ46169.1 putative glycoside hydrolase family 18, catalytic domain, glycoside hydrolase, catalytic [Rosa chinensis]
TRINITY_DN10383_c0_g1	2154	GO:0044446;GO:0044237;GO:0034637;GO:0036094;GO:0003674;GO:0009569;GO:0097367;GO:0005575;GO:1901265;GO:1901363;GO:0005976;GO:0009250;GO:0005488;GO:0016757;GO:0033840;GO:0044264;GO:0000166;GO:0102502;GO:0000271;GO:0009501;GO:0044435;GO:0005737;GO:0005623;GO:0071704;GO:0044434;GO:0046527;GO:0044424;GO:0009507;GO:0033692;GO:0044238;GO:0008150;GO:0043170;GO:0043531;GO:0044260;GO:0016740;GO:0043226;GO:…	K13679	PF08323;PF00534	virNOG00368	M	sp|O82627|SSG1_ANTMA Granule-bound starch synthase 1, chloroplastic/amyloplastic OS=Antirrhinum majus OX=4151 GN=WAXY PE=2 SV=1	XP_004309521.1 PREDICTED: granule-bound starch synthase 1, chloroplastic/amyloplastic [Fragaria vesca subsp. vesca] &gt;XP_011470884.1 PREDICTED: granule-bound starch synthase 1, chloroplastic/amyloplastic [Fragaria vesca subsp. vesca] &gt;XP_011470885.1 PREDICTED: granule-bound starch synthase 1, chloroplastic/amyloplastic [Fragaria vesca subsp. vesca]
TRINITY_DN10384_c0_g1	634	GO:0031974;GO:0000786;GO:0019222;GO:0000792;GO:0044427;GO:0044464;GO:0016458;GO:0005575;GO:0044446;GO:0006996;GO:0003677;GO:0006355;GO:0031326;GO:0046982;GO:0005515;GO:0045814;GO:0003676;GO:0043231;GO:0043233;GO:0010605;GO:0031327;GO:0043228;GO:2000113;GO:0031323;GO:0010629;GO:2001141;GO:0080090;GO:0000785;GO:0010558;GO:0005622;GO:0051172;GO:0016043;GO:0051252;GO:0009890;GO:1902679;GO:0006325;GO:…	K11251	PF00125;PF16211	virNOG19404	B	sp|Q94F49|H2A5_ARATH Probable histone H2A.5 OS=Arabidopsis thaliana OX=3702 GN=At5g27670 PE=1 SV=1	XP_024190800.1 histone H2A.1 [Rosa chinensis] &gt;PRQ42242.1 putative transcription factor Hap3/NF-YB family [Rosa chinensis]
TRINITY_DN10385_c0_g1	378	-	-	-	-	-	-	-
TRINITY_DN10386_c0_g1	2579	GO:0015318;GO:0005215;GO:0016020;GO:0005575;GO:0003674;GO:0031224;GO:0055085;GO:0015075;GO:0030001;GO:0006812;GO:0016021;GO:0015672;GO:0098660;GO:0015077;GO:0009987;GO:0051234;GO:0008324;GO:0046873;GO:0022890;GO:0006813;GO:0006811;GO:0051179;GO:0098655;GO:0008150;GO:0044425;GO:0015079;GO:0098662;GO:0071804;GO:0006810;GO:0022857;GO:0071805;GO:0034220	K03549	PF02705	virNOG00807	P	sp|Q67UC7|HAK17_ORYSJ Probable potassium transporter 17 OS=Oryza sativa subsp. japonica OX=39947 GN=HAK17 PE=2 SV=2	XP_034201956.1 probable potassium transporter 17 [Prunus dulcis] &gt;VVA14661.1 PREDICTED: potassium transporter [Prunus dulcis]
TRINITY_DN10387_c0_g1	1328	-	-	-	virNOG19251	S	-	XP_004299445.1 PREDICTED: inner centromere protein [Fragaria vesca subsp. vesca]
TRINITY_DN10388_c0_g1	1264	-	-	-	-	-	-	-
TRINITY_DN10388_c0_g2	358	-	-	-	-	-	-	-
TRINITY_DN10388_c1_g1	1056	-	-	-	-	-	-	-
TRINITY_DN10388_c1_g2	345	-	-	-	-	-	-	-
TRINITY_DN10389_c0_g1	1995	-	K13035	PF00795	COG0388;virNOG05275	ER	sp|Q42966|NRL4B_TOBAC Bifunctional nitrilase/nitrile hydratase NIT4B OS=Nicotiana tabacum OX=4097 GN=NIT4B PE=2 SV=1	XP_008243489.1 PREDICTED: bifunctional nitrilase/nitrile hydratase NIT4B-like isoform X1 [Prunus mume]
TRINITY_DN1038_c0_g1	2838	-	K14803	PF00481	virNOG04200	T	sp|P93006|P2C27_ARATH Probable protein phosphatase 2C 27 OS=Arabidopsis thaliana OX=3702 GN=PP2C27 PE=2 SV=1	XP_004290070.1 PREDICTED: probable protein phosphatase 2C 27 [Fragaria vesca subsp. vesca] &gt;XP_011458096.1 PREDICTED: probable protein phosphatase 2C 27 [Fragaria vesca subsp. vesca]
TRINITY_DN10390_c0_g1	1121	-	-	-	-	-	-	-
TRINITY_DN10391_c0_g1	1346	GO:0005524;GO:0043167;GO:0046872;GO:0032553;GO:0043227;GO:0051234;GO:0032559;GO:0005622;GO:0005773;GO:0005911;GO:0005886;GO:0016787;GO:0008104;GO:0097159;GO:0009506;GO:0043168;GO:0017076;GO:0015031;GO:0003824;GO:0033036;GO:0071944;GO:0043231;GO:0030554;GO:0071702;GO:0030054;GO:0032555;GO:0043169;GO:0043229;GO:0044444;GO:0045184;GO:0000166;GO:0005488;GO:0015833;GO:0016192;GO:0005794;GO:0036094;GO:…	K06027	PF17862;PF00004	virNOG00529	O	sp|Q9M0Y8|NSF_ARATH Vesicle-fusing ATPase OS=Arabidopsis thaliana OX=3702 GN=NSF PE=1 SV=2	PRQ43800.1 putative vesicle-fusing ATPase [Rosa chinensis]
TRINITY_DN10392_c0_g1	995	-	-	-	-	-	-	-
TRINITY_DN10393_c0_g1	522	-	-	-	-	-	-	-
TRINITY_DN10393_c1_g1	441	-	-	-	-	-	-	-
TRINITY_DN10394_c0_g1	929	-	-	-	NOG111819;NOG105897;NOG185246	S	-	KAE1958102.1 hypothetical protein FH972_027358 [Carpinus fangiana]
TRINITY_DN10394_c0_g2	413	-	-	-	virNOG22654;NOG140183	S	-	KAA0065309.1 putative 10 kda secreted protein [Cucumis melo var. makuwa]
TRINITY_DN10394_c0_g3	370	-	-	-	-	-	-	KAF3946745.1 hypothetical protein CMV_027020 [Castanea mollissima]
TRINITY_DN10396_c0_g1	1305	-	-	PF00560;PF13855	COG4886;euNOG56886;virNOG39249	TSR	-	PRQ38427.1 putative leucine-rich repeat domain, L domain-containing protein [Rosa chinensis]
TRINITY_DN10397_c0_g1	564	-	-	-	-	-	-	-
TRINITY_DN10398_c0_g1	329	-	-	-	-	-	sp|Q02854|NUXM_NEUCR NADH-ubiquinone oxidoreductase 20.9 kDa subunit OS=Neurospora crassa (strain ATCC 24698 / 74-OR23-1A / CBS 708.71 / DSM 1257 / FGSC 987) OX=367110 GN=nuo20.9 PE=1 SV=1	XP_023906489.1 NADH-ubiquinone oxidoreductase 20.9 kDa subunit-like [Quercus suber]
TRINITY_DN10399_c0_g1	355	-	-	-	-	-	-	-
TRINITY_DN1039_c0_g1	1375	-	-	-	-	-	-	-
TRINITY_DN1039_c0_g3	1471	-	-	-	-	-	-	-
TRINITY_DN1039_c0_g4	337	-	-	-	-	-	-	-
TRINITY_DN1039_c1_g1	304	-	-	-	-	-	-	-
TRINITY_DN1039_c4_g1	455	-	-	-	-	-	-	-
TRINITY_DN1039_c4_g2	416	-	-	-	-	-	-	-
TRINITY_DN1039_c5_g1	522	-	-	-	-	-	-	-
TRINITY_DN103_c0_g1	2027	GO:0005576;GO:0003824;GO:0003674;GO:0005575;GO:0016787	-	PF01738	virNOG04805	R	sp|Q9ZT66|E134_MAIZE Endo-1,3;1,4-beta-D-glucanase OS=Zea mays OX=4577 PE=1 SV=1	XP_004296954.1 PREDICTED: endo-1,3;1,4-beta-D-glucanase-like [Fragaria vesca subsp. vesca]
TRINITY_DN103_c0_g2	2497	GO:0016020;GO:0031224;GO:0003674;GO:0042493;GO:0005575;GO:0005215;GO:0050896;GO:0015291;GO:0016021;GO:0042221;GO:0051234;GO:0055085;GO:0006855;GO:0044425;GO:0015297;GO:0008150;GO:0015893;GO:0051179;GO:0006810;GO:0015238;GO:0022804;GO:0022857	K03327	PF01554	virNOG09799	S	sp|Q9FKQ1|DTX27_ARATH Protein DETOXIFICATION 27 OS=Arabidopsis thaliana OX=3702 GN=DTX27 PE=2 SV=1	XP_004308030.1 PREDICTED: protein TRANSPARENT TESTA 12-like [Fragaria vesca subsp. vesca]
TRINITY_DN103_c1_g1	2038	-	K01759	PF00903	virNOG03443	G	sp|Q8W593|LGUC_ARATH Probable lactoylglutathione lyase, chloroplastic OS=Arabidopsis thaliana OX=3702 GN=At1g67280 PE=1 SV=1	XP_024185457.1 probable lactoylglutathione lyase, chloroplastic isoform X1 [Rosa chinensis] &gt;PRQ46655.1 putative lactoylglutathione lyase [Rosa chinensis]
TRINITY_DN103_c4_g1	718	-	-	-	-	-	-	-
TRINITY_DN10401_c0_g1	6466	GO:0032989;GO:0090304;GO:0090558;GO:0070647;GO:0022402;GO:0032502;GO:0071944;GO:0034641;GO:0061630;GO:0032446;GO:0009888;GO:0044249;GO:0046483;GO:1901576;GO:0003824;GO:0043412;GO:0006261;GO:0000904;GO:0034645;GO:0005886;GO:0008152;GO:0006139;GO:0006725;GO:0009058;GO:0048856;GO:0006260;GO:0044786;GO:0006807;GO:0006464;GO:0009059;GO:0005622;GO:0009987;GO:1901564;GO:0019787;GO:0010026;GO:0071840;GO:…	K10590	PF00632	virNOG08343	O	sp|Q6WWW4|UPL3_ARATH E3 ubiquitin-protein ligase UPL3 OS=Arabidopsis thaliana OX=3702 GN=UPL3 PE=1 SV=1	XP_004289868.1 PREDICTED: E3 ubiquitin-protein ligase UPL3 [Fragaria vesca subsp. vesca]
TRINITY_DN10402_c0_g1	458	GO:0008150;GO:0031975;GO:0009507;GO:0044425;GO:0098542;GO:0044424;GO:0044434;GO:0006811;GO:0042886;GO:0071705;GO:0005623;GO:0005737;GO:0044435;GO:0051179;GO:0044464;GO:0043226;GO:0010035;GO:0009941;GO:0006810;GO:0006950;GO:0016020;GO:0034635;GO:0005575;GO:0072337;GO:0031090;GO:0050896;GO:0042170;GO:0044446;GO:0006857;GO:0016021;GO:0015833;GO:0010038;GO:0046686;GO:0044422;GO:0042939;GO:0009605;GO:…	-	PF08627	virNOG00459	S	sp|A1L4X0|CLT2_ARATH Protein CLT2, chloroplastic OS=Arabidopsis thaliana OX=3702 GN=CLT2 PE=2 SV=1	XP_004288863.2 PREDICTED: crt homolog 1-like [Fragaria vesca subsp. vesca]
TRINITY_DN10403_c0_g1	414	-	-	-	-	-	-	-
TRINITY_DN10404_c0_g1	1074	GO:0005623;GO:0005737;GO:0016787;GO:0043231;GO:0044424;GO:0043229;GO:0003674;GO:0005575;GO:0044444;GO:0016788;GO:0004045;GO:0005739;GO:0043227;GO:0005622;GO:0140101;GO:0003824;GO:0044464;GO:0140098;GO:0052689;GO:0043226	K04794	PF01981	virNOG17305	S	sp|Q3ZBL5|PTH2_BOVIN Peptidyl-tRNA hydrolase 2, mitochondrial OS=Bos taurus OX=9913 GN=PTRH2 PE=2 SV=1	XP_024165621.1 peptidyl-tRNA hydrolase 2, mitochondrial isoform X1 [Rosa chinensis] &gt;XP_024165623.1 peptidyl-tRNA hydrolase 2, mitochondrial isoform X1 [Rosa chinensis] &gt;PRQ27543.1 putative aminoacyl-tRNA hydrolase [Rosa chinensis]
TRINITY_DN10405_c0_g1	329	GO:0006402;GO:0005730;GO:0009056;GO:0044237;GO:0045047;GO:0005829;GO:1901361;GO:0003682;GO:0003674;GO:0098556;GO:0044428;GO:0006613;GO:0032501;GO:0045184;GO:0005488;GO:0019538;GO:0044265;GO:0005634;GO:0000003;GO:0070013;GO:1901360;GO:0043232;GO:0015833;GO:0044267;GO:0005791;GO:0071704;GO:1901681;GO:0005737;GO:0005623;GO:0051179;GO:0008150;GO:0006886;GO:0044424;GO:0042175;GO:0006810;GO:0048589;GO:…	K02905	-	virNOG25236	J	sp|P05747|RL29_YEAST 60S ribosomal protein L29 OS=Saccharomyces cerevisiae (strain ATCC 204508 / S288c) OX=559292 GN=RPL29 PE=1 SV=3	KAB8659305.1 hypothetical protein FH972_026194 [Carpinus fangiana]
TRINITY_DN10405_c0_g2	324	GO:0003735;GO:0043233;GO:0044271;GO:0043231;GO:0044444;GO:0043229;GO:0044445;GO:0044422;GO:0043603;GO:0022626;GO:0043228;GO:0034641;GO:0044249;GO:1901576;GO:0043043;GO:0006412;GO:0034645;GO:0008152;GO:0032991;GO:0009058;GO:0002181;GO:0043604;GO:0006807;GO:0031981;GO:0009059;GO:0010467;GO:1901564;GO:0009987;GO:0005622;GO:0043227;GO:0006518;GO:0005840;GO:0005737;GO:0005623;GO:0071704;GO:0044424;GO:…	K02905	-	virNOG25236	J	sp|P05747|RL29_YEAST 60S ribosomal protein L29 OS=Saccharomyces cerevisiae (strain ATCC 204508 / S288c) OX=559292 GN=RPL29 PE=1 SV=3	KAB8659305.1 hypothetical protein FH972_026194 [Carpinus fangiana]
TRINITY_DN10405_c0_g3	405	-	K02905	-	virNOG25236	J	sp|P05747|RL29_YEAST 60S ribosomal protein L29 OS=Saccharomyces cerevisiae (strain ATCC 204508 / S288c) OX=559292 GN=RPL29 PE=1 SV=3	KAB8659305.1 hypothetical protein FH972_026194 [Carpinus fangiana]
TRINITY_DN10405_c0_g4	368	GO:0022625;GO:0044267;GO:0043232;GO:0070013;GO:0005634;GO:0019538;GO:0044428;GO:0003674;GO:0005575;GO:0005198;GO:0005829;GO:0044446;GO:0044237;GO:0005730;GO:0044260;GO:0044391;GO:0044464;GO:0043226;GO:1901566;GO:0043170;GO:1990904;GO:0031974;GO:0044424;GO:0015934;GO:0008150;GO:0044238;GO:0005623;GO:0005737;GO:0071704;GO:0043227;GO:0005622;GO:0009987;GO:1901564;GO:0005840;GO:0006518;GO:0031981;GO:…	K02905	-	virNOG25236	J	sp|P05747|RL29_YEAST 60S ribosomal protein L29 OS=Saccharomyces cerevisiae (strain ATCC 204508 / S288c) OX=559292 GN=RPL29 PE=1 SV=3	KAB8659305.1 hypothetical protein FH972_026194 [Carpinus fangiana]
TRINITY_DN10406_c0_g1	348	-	-	-	-	-	-	-
TRINITY_DN10407_c0_g1	1022	GO:0032502;GO:0043169;GO:0010075;GO:0051239;GO:0043231;GO:0031327;GO:0043412;GO:0032876;GO:0046483;GO:0010605;GO:0009888;GO:2000113;GO:0048638;GO:0043228;GO:0048518;GO:0051053;GO:0010015;GO:0031323;GO:0016925;GO:0045786;GO:0006725;GO:0006281;GO:0050793;GO:0008152;GO:0018205;GO:0023056;GO:0080090;GO:0008284;GO:0046872;GO:0090329;GO:0043167;GO:1901564;GO:0000725;GO:0005622;GO:0051172;GO:0010558;GO:…	-	PF11789	virNOG06408	R	sp|Q8GYH7|NSE2_ARATH E3 SUMO-protein ligase MMS21 OS=Arabidopsis thaliana OX=3702 GN=MMS21 PE=1 SV=1	XP_024159007.1 E3 SUMO-protein ligase MMS21 isoform X1 [Rosa chinensis] &gt;PRQ31152.1 putative E3 SUMO-protein ligase Nse2 (Mms21) [Rosa chinensis]
TRINITY_DN10408_c0_g1	2369	-	-	-	virNOG03284	S	-	XP_024180065.1 uncharacterized protein LOC112185958 [Rosa chinensis] &gt;PRQ52452.1 putative GDP-fucose protein O-fucosyltransferase [Rosa chinensis]
TRINITY_DN10409_c0_g1	980	GO:0008152;GO:0009536;GO:0006631;GO:0019752;GO:0006629;GO:0033293;GO:0032787;GO:0044255;GO:0009526;GO:0009570;GO:0005504;GO:0016872;GO:0043167;GO:0043227;GO:0005622;GO:0009987;GO:0006082;GO:0043231;GO:0044422;GO:0031967;GO:0043229;GO:0009532;GO:0044444;GO:0043168;GO:0003824;GO:0008289;GO:0036094;GO:0044446;GO:0044237;GO:0003674;GO:0031406;GO:0005575;GO:0043177;GO:0005488;GO:0005739;GO:0043436;GO:…	-	PF16035	virNOG11731	R	sp|Q9M1X2|FAP1_ARATH Fatty-acid-binding protein 1 OS=Arabidopsis thaliana OX=3702 GN=FAP1 PE=1 SV=1	PRQ26105.1 putative chalcone isomerase [Rosa chinensis]
TRINITY_DN1040_c0_g1	3056	GO:0043169;GO:0003824;GO:0043167;GO:0046872;GO:0055114;GO:0008150;GO:0003674;GO:0016491;GO:0008152;GO:0005488	-	PF03171;PF14226	COG3491;virNOG17138;virNOG04549	RQ	sp|Q84MB3|ACCH1_ARATH 1-aminocyclopropane-1-carboxylate oxidase homolog 1 OS=Arabidopsis thaliana OX=3702 GN=At1g06620 PE=2 SV=1	XP_024165466.1 1-aminocyclopropane-1-carboxylate oxidase homolog 1 [Rosa chinensis] &gt;PRQ25908.1 putative deacetoxyvindoline 4-hydroxylase [Rosa chinensis]
TRINITY_DN10410_c0_g1	1197	-	-	-	virNOG25561;virNOG04924	S	-	XP_024195868.1 uncharacterized protein LOC112199034 [Rosa chinensis] &gt;PRQ37625.1 hypothetical protein RchiOBHm_Chr4g0404721 [Rosa chinensis]
TRINITY_DN10411_c0_g1	1228	-	-	PF13344	virNOG12643	R	sp|P36151|YK50_YEAST Uncharacterized protein YKR070W OS=Saccharomyces cerevisiae (strain ATCC 204508 / S288c) OX=559292 GN=YKR070W PE=1 SV=1	XP_034218746.1 uncharacterized protein YKR070W isoform X2 [Prunus dulcis]
TRINITY_DN10412_c0_g1	2234	GO:0005488;GO:0019538;GO:0036211;GO:0140096;GO:0000166;GO:0004672;GO:0044267;GO:0006796;GO:0050896;GO:0044237;GO:0036094;GO:0003674;GO:0007165;GO:0097367;GO:0005575;GO:1901363;GO:1901265;GO:0008144;GO:0043170;GO:0016773;GO:0044260;GO:0016740;GO:0044464;GO:0005737;GO:0005623;GO:0016310;GO:0071704;GO:0044424;GO:0044238;GO:0035639;GO:0008150;GO:0006807;GO:0005524;GO:0006464;GO:0007154;GO:0065007;GO:…	-	PF07714	virNOG01876	T	sp|Q9ZQ31|STY13_ARATH Serine/threonine-protein kinase STY13 OS=Arabidopsis thaliana OX=3702 GN=STY13 PE=1 SV=2	PRQ17215.1 putative dual-specificity kinase TKL-Pl-4 family [Rosa chinensis]
TRINITY_DN10412_c1_g1	1704	-	-	PF13855	virNOG11158	R	sp|O64566|PIRL6_ARATH Plant intracellular Ras-group-related LRR protein 6 OS=Arabidopsis thaliana OX=3702 GN=PIRL6 PE=2 SV=1	XP_024193669.1 plant intracellular Ras-group-related LRR protein 6 [Rosa chinensis] &gt;PRQ37097.1 putative leucine-rich repeat domain, L domain-containing protein [Rosa chinensis]
TRINITY_DN10412_c1_g2	1851	GO:0048025;GO:0030097;GO:0044446;GO:0005575;GO:0050686;GO:0044464;GO:0002244;GO:1903312;GO:0044238;GO:0031974;GO:0019222;GO:0048731;GO:0065007;GO:0016070;GO:0010467;GO:0048856;GO:0005654;GO:0051252;GO:0051172;GO:0044451;GO:0005622;GO:0016071;GO:0008152;GO:0080090;GO:0010629;GO:0031323;GO:0006725;GO:0046483;GO:0010605;GO:0043233;GO:0043231;GO:0003676;GO:0043484;GO:0016607;GO:0032502;GO:0032501;GO:…	K12896	PF00098;PF00076	virNOG07615	A	sp|Q8VYA5|RSZ33_ARATH Serine/arginine-rich splicing factor RS2Z33 OS=Arabidopsis thaliana OX=3702 GN=RS2Z33 PE=1 SV=1	KAB1218008.1 Serine/arginine-rich splicing factor RS2Z32 [Morella rubra]
TRINITY_DN10412_c1_g3	454	-	-	-	-	-	-	-
TRINITY_DN10413_c0_g1	2108	GO:0005739;GO:0005488;GO:1901360;GO:0044237;GO:0003674;GO:0046914;GO:0005575;GO:1901363;GO:0043170;GO:0004519;GO:0044464;GO:0043226;GO:0005623;GO:0005737;GO:0071704;GO:0044424;GO:0004518;GO:0008270;GO:0009451;GO:0008150;GO:0044238;GO:0003723;GO:0006807;GO:0016070;GO:0043227;GO:0005622;GO:0009987;GO:0043167;GO:0046872;GO:0016787;GO:0008152;GO:0006725;GO:0006139;GO:0097159;GO:0034641;GO:0046483;GO:…	-	PF13041;PF01535;PF14432;PF20430;PF20431	virNOG05552	S	sp|Q9LXE8|PP386_ARATH Pentatricopeptide repeat-containing protein At5g15340, mitochondrial OS=Arabidopsis thaliana OX=3702 GN=PCMP-H91 PE=2 SV=1	XP_024181225.1 pentatricopeptide repeat-containing protein At5g15340, mitochondrial [Rosa chinensis] &gt;PRQ53494.1 putative tetratricopeptide-like helical domain, DYW domain-containing protein [Rosa chinensis]
TRINITY_DN10414_c0_g1	445	-	-	-	-	-	-	-
TRINITY_DN10415_c0_g1	2764	-	-	PF11891	virNOG05102	S	sp|B9DFK5|RETIC_ARATH Protein RETICULATA, chloroplastic OS=Arabidopsis thaliana OX=3702 GN=RE PE=1 SV=1	XP_024191275.1 protein RETICULATA, chloroplastic [Rosa chinensis] &gt;XP_040373057.1 protein RETICULATA, chloroplastic [Rosa chinensis] &gt;PRQ43108.1 hypothetical protein RchiOBHm_Chr3g0464891 [Rosa chinensis]
TRINITY_DN10415_c0_g2	714	-	K14638	PF00854	virNOG15090;NOG114130	PU	sp|Q3E8X3|PTR52_ARATH Protein NRT1/ PTR FAMILY 2.8 OS=Arabidopsis thaliana OX=3702 GN=NPF2.8 PE=2 SV=2	XP_024191271.1 protein NRT1/ PTR FAMILY 2.8 [Rosa chinensis] &gt;XP_024191272.1 protein NRT1/ PTR FAMILY 2.8 [Rosa chinensis] &gt;PRQ43107.1 putative proton-dependent oligopeptide transporter family, major facilitator superfamily [Rosa chinensis]
TRINITY_DN10416_c0_g1	1382	-	-	-	virNOG25980	R	-	PNT36088.1 hypothetical protein POPTR_005G107100 [Populus trichocarpa]
TRINITY_DN10417_c0_g1	368	-	-	-	-	-	-	XP_024168914.1 uncharacterized protein LOC112175469 [Rosa chinensis] &gt;PRQ21655.1 hypothetical protein RchiOBHm_Chr7g0241651 [Rosa chinensis]
TRINITY_DN10418_c0_g1	1202	GO:0005515;GO:0045860;GO:0000226;GO:0022607;GO:0050000;GO:0051174;GO:1903047;GO:1905818;GO:0044446;GO:0140014;GO:0097367;GO:0007010;GO:0071824;GO:0051382;GO:0003774;GO:0051649;GO:0098813;GO:0000779;GO:0007049;GO:0045937;GO:0051640;GO:0035639;GO:0007051;GO:0002478;GO:0031974;GO:0050790;GO:0048522;GO:0048193;GO:0048856;GO:0044093;GO:0031401;GO:0009893;GO:0034622;GO:0000280;GO:0008092;GO:0098687;GO:…	K11498	-	virNOG08103	Z	sp|F4J2K4|KN7O_ARATH Kinesin-like protein KIN-7O OS=Arabidopsis thaliana OX=3702 GN=KIN7O PE=3 SV=1	XP_024169153.1 kinesin-like protein KIN-7O isoform X2 [Rosa chinensis] &gt;PRQ55372.1 putative plus-end-directed kinesin ATPase [Rosa chinensis]
TRINITY_DN10418_c0_g2	373	GO:0065009;GO:0043233;GO:0065003;GO:0051233;GO:0033043;GO:0000776;GO:0032502;GO:0007080;GO:0005874;GO:0008092;GO:0098687;GO:0031325;GO:0043228;GO:0006928;GO:0017111;GO:0099513;GO:0009893;GO:0034622;GO:0000280;GO:0050790;GO:0048522;GO:0048193;GO:0048856;GO:0044093;GO:0031401;GO:0007049;GO:0045937;GO:0051640;GO:0007051;GO:0035639;GO:0002478;GO:0031974;GO:0007010;GO:0071824;GO:0051382;GO:0003774;GO:…	K11498	-	virNOG08103	Z	-	KAF3451459.1 hypothetical protein FNV43_RR07554 [Rhamnella rubrinervis]
TRINITY_DN10419_c0_g1	461	-	-	-	-	-	-	-
TRINITY_DN1041_c0_g1	1707	GO:0046394;GO:0044249;GO:0003824;GO:1901576;GO:0043231;GO:0006082;GO:0044444;GO:0009532;GO:0043229;GO:0044422;GO:0043169;GO:0016053;GO:0009570;GO:0016705;GO:0016491;GO:0005622;GO:0009987;GO:0006952;GO:0043227;GO:0102786;GO:0046872;GO:0043167;GO:0019752;GO:0006633;GO:0006631;GO:0009536;GO:0008152;GO:0044255;GO:0009058;GO:0032787;GO:0055114;GO:0006629;GO:0006950;GO:0044464;GO:0043226;GO:0005623;GO:…	K03921	PF03405	virNOG00600	I	sp|P22337|STAD_RICCO Stearoyl-[acyl-carrier-protein] 9-desaturase, chloroplastic OS=Ricinus communis OX=3988 PE=1 SV=1	XP_024194476.1 stearoyl-[acyl-carrier-protein] 9-desaturase, chloroplastic [Rosa chinensis] &gt;PRQ37734.1 putative stearoyl-[acyl-carrier-protein] 9-desaturase [Rosa chinensis]
TRINITY_DN10420_c0_g1	1035	GO:0043227;GO:1901564;GO:0042221;GO:0043207;GO:0005622;GO:0009987;GO:0006807;GO:0009725;GO:0009737;GO:0006464;GO:0009628;GO:0042493;GO:0008152;GO:0032446;GO:0043200;GO:0051707;GO:0043412;GO:0051704;GO:0033993;GO:0043229;GO:0009605;GO:0009961;GO:0009607;GO:0043231;GO:0070647;GO:0001101;GO:0009651;GO:0010243;GO:0044267;GO:1901698;GO:0009611;GO:0036211;GO:0019538;GO:0005634;GO:0097305;GO:1901700;GO:…	-	-	virNOG19628	R	sp|Q8GX77|FB316_ARATH F-box protein At1g61340 OS=Arabidopsis thaliana OX=3702 GN=At1g61340 PE=2 SV=1	XP_024158546.1 F-box protein SKIP27 [Rosa chinensis] &gt;PRQ28745.1 putative F-box domain, leucine-rich repeat domain, L domain-containing protein [Rosa chinensis]
TRINITY_DN10421_c0_g1	600	GO:0019439;GO:0042221;GO:0009987;GO:0016491;GO:0003824;GO:0050896;GO:0044248;GO:0009056;GO:0044237;GO:0008152;GO:0006725;GO:0003674;GO:0055114;GO:0008150;GO:0009636	-	-	virNOG06682	R	sp|N4WR35|RED1_COCH4 NADP-dependent oxidoreductase RED1 OS=Cochliobolus heterostrophus (strain C4 / ATCC 48331 / race T) OX=665024 GN=RED1 PE=3 SV=1	KAB8754781.1 hypothetical protein FH972_026569 [Carpinus fangiana]
TRINITY_DN10421_c0_g2	1152	-	-	PF00107;PF16884	virNOG06682	R	sp|N4WR35|RED1_COCH4 NADP-dependent oxidoreductase RED1 OS=Cochliobolus heterostrophus (strain C4 / ATCC 48331 / race T) OX=665024 GN=RED1 PE=3 SV=1	KAB8754781.1 hypothetical protein FH972_026569 [Carpinus fangiana]
TRINITY_DN10422_c0_g1	555	-	-	PF06749	virNOG18903	R	-	XP_004287913.1 PREDICTED: uncharacterized protein LOC101306853 [Fragaria vesca subsp. vesca] &gt;XP_011463020.1 PREDICTED: uncharacterized protein LOC101306853 [Fragaria vesca subsp. vesca]
TRINITY_DN10424_c0_g1	925	-	-	PF03514	virNOG03579	K	sp|Q9XE58|SCL14_ARATH Scarecrow-like protein 14 OS=Arabidopsis thaliana OX=3702 GN=SCL14 PE=1 SV=2	XP_024199030.1 scarecrow-like protein 14 [Rosa chinensis]
TRINITY_DN10425_c0_g1	1870	GO:0090407;GO:0044249;GO:1901576;GO:0031669;GO:0003006;GO:0009416;GO:0002252;GO:0051704;GO:0032502;GO:0009642;GO:0022414;GO:0006575;GO:0043231;GO:0006952;GO:1901564;GO:0005622;GO:0007154;GO:0033554;GO:0048731;GO:0016051;GO:0048856;GO:0009725;GO:0044262;GO:0009991;GO:0042493;GO:0009628;GO:0031667;GO:0009058;GO:0044255;GO:0042742;GO:0008152;GO:0006066;GO:0051607;GO:0044464;GO:0010154;GO:0042542;GO:…	K01858	PF01658;PF07994	virNOG02792	I	sp|Q9SSV4|INO1_NICPA Inositol-3-phosphate synthase OS=Nicotiana paniculata OX=62141 GN=INPS1 PE=2 SV=1	XP_004288224.1 PREDICTED: inositol-3-phosphate synthase [Fragaria vesca subsp. vesca]
TRINITY_DN10426_c0_g1	3456	GO:0008092;GO:0043228;GO:0017076;GO:0043168;GO:0006928;GO:0017111;GO:0003824;GO:0099513;GO:0050794;GO:0030554;GO:0032555;GO:0050789;GO:0044422;GO:0032502;GO:0048364;GO:0005875;GO:0005874;GO:0043229;GO:0007275;GO:0048731;GO:0005871;GO:0065007;GO:0005524;GO:0048856;GO:0016887;GO:0043167;GO:0022622;GO:0032559;GO:0005622;GO:0009987;GO:0032553;GO:0032991;GO:0008017;GO:0016787;GO:0097159;GO:0099080;GO:…	-	PF00225;PF00514	virNOG11532	Z	sp|Q5VQ09|KINUB_ORYSJ Kinesin-like protein KIN-UB OS=Oryza sativa subsp. japonica OX=39947 GN=KINUB PE=2 SV=1	XP_007210496.1 kinesin-like protein KIN-UA [Prunus persica] &gt;ONI06804.1 hypothetical protein PRUPE_5G082300 [Prunus persica]
TRINITY_DN10427_c0_g1	389	-	-	-	virNOG23609;virNOG35483	S	-	PRQ19953.1 putative Late embryogenesis abundant protein, LEA-14 [Rosa chinensis]
TRINITY_DN10429_c0_g1	936	GO:0046483;GO:0043412;GO:0016074;GO:0034641;GO:0043228;GO:0031984;GO:0044422;GO:0044444;GO:0030515;GO:0043229;GO:0005732;GO:0034357;GO:0022613;GO:0043233;GO:0043231;GO:0003676;GO:0090304;GO:0031429;GO:0072588;GO:0001522;GO:0005622;GO:0009987;GO:0071840;GO:0043227;GO:0016070;GO:0010467;GO:0003723;GO:0031981;GO:0006807;GO:0044085;GO:0044436;GO:0006139;GO:0097159;GO:0006725;GO:0006364;GO:0009536;GO:…	K11128	PF04410	virNOG21560;COG3277	J	sp|Q9FK53|NLAL2_ARATH H/ACA ribonucleoprotein complex subunit 1-like protein 2 OS=Arabidopsis thaliana OX=3702 GN=At5g18180 PE=2 SV=1	XP_020409476.1 putative H/ACA ribonucleoprotein complex subunit 1-like protein 1 [Prunus persica] &gt;ONH90622.1 hypothetical protein PRUPE_8G064800 [Prunus persica]
TRINITY_DN1042_c0_g1	3890	GO:0043170;GO:0004519;GO:0034641;GO:0003824;GO:0043412;GO:0046483;GO:0043226;GO:0044464;GO:0090304;GO:0005737;GO:0005623;GO:0003676;GO:0043231;GO:0090305;GO:0071704;GO:0004518;GO:0043229;GO:0044424;GO:0044444;GO:0009451;GO:0044238;GO:0016788;GO:0008150;GO:0006807;GO:0003723;GO:0005488;GO:0005739;GO:0016070;GO:0043227;GO:0005622;GO:0009987;GO:1901360;GO:0016787;GO:0044237;GO:0008152;GO:0003674;GO:…	-	PF13041;PF01535;PF12854	virNOG11989	R	sp|Q9FVX2|PP129_ARATH Pentatricopeptide repeat-containing protein At1g77360, mitochondrial OS=Arabidopsis thaliana OX=3702 GN=At1g77360 PE=2 SV=2	XP_024172788.1 pentatricopeptide repeat-containing protein At1g77360, mitochondrial [Rosa chinensis] &gt;XP_024172789.1 pentatricopeptide repeat-containing protein At1g77360, mitochondrial [Rosa chinensis] &gt;XP_024172790.1 pentatricopeptide repeat-containing protein At1g77360, mitochondrial [Rosa chinensis] &gt;XP_024172791.1 pentatricopeptide repeat-containing protein At1g77360, mitochondrial …
TRINITY_DN10430_c0_g1	1019	-	K03879	-	virNOG13391;virNOG11706	C	sp|P03893|NU2M_MOUSE NADH-ubiquinone oxidoreductase chain 2 OS=Mus musculus OX=10090 GN=Mtnd2 PE=1 SV=2	QGN73906.1 NADH dehydrogenase subunit 2 [prasinophyte sp. MBIC10622]
TRINITY_DN10431_c0_g1	1221	GO:0008150;GO:0044425;GO:0044444;GO:0043229;GO:0044424;GO:0022414;GO:0019953;GO:0005576;GO:0043231;GO:0009505;GO:0005623;GO:0005737;GO:0030054;GO:0044464;GO:0043226;GO:0005618;GO:0071944;GO:0012505;GO:0051704;GO:0005829;GO:0016020;GO:0055044;GO:0005575;GO:0009506;GO:0031224;GO:0005911;GO:0030312;GO:0016021;GO:0005622;GO:0044703;GO:0005794;GO:0043227;GO:0000003	-	PF01357;PF03330	virNOG11171	R	sp|Q9LZT4|EXLA1_ARATH Expansin-like A1 OS=Arabidopsis thaliana OX=3702 GN=EXLA1 PE=2 SV=1	XP_004290040.1 PREDICTED: expansin-like A2 [Fragaria vesca subsp. vesca]
TRINITY_DN10432_c0_g1	1060	GO:0044464;GO:0044459;GO:0071944;GO:0044425;GO:0016020;GO:0031225;GO:0031224;GO:0005575;GO:0005886;GO:0046658;GO:0031226;GO:0005623	-	-	virNOG10167	R	sp|Q84MC0|UGPI4_ARATH Uncharacterized GPI-anchored protein At3g06035 OS=Arabidopsis thaliana OX=3702 GN=At3g06035 PE=2 SV=1	XP_024193619.1 uncharacterized GPI-anchored protein At3g06035 [Rosa chinensis]
TRINITY_DN10433_c0_g1	642	GO:0051716;GO:0045087;GO:0009987;GO:0043207;GO:0032559;GO:0042221;GO:0032553;GO:0043227;GO:0005524;GO:0097159;GO:0051707;GO:0050794;GO:0017076;GO:0002376;GO:0043168;GO:0009605;GO:0044444;GO:0043229;GO:0023052;GO:0009627;GO:0071236;GO:0030554;GO:0009733;GO:0009607;GO:0050789;GO:0032555;GO:0006955;GO:0071495;GO:0070887;GO:0000166;GO:0009862;GO:0005739;GO:0005634;GO:0005488;GO:0005829;GO:1901265;GO:…	-	-	virNOG39354;virNOG17255	TR	sp|E1B328|WR52N_ARATH Disease resistance protein RRS1 OS=Arabidopsis thaliana OX=3702 GN=RRS1 PE=1 SV=1	XP_040365244.1 disease resistance protein RPV1 isoform X3 [Rosa chinensis]
TRINITY_DN10433_c0_g2	462	GO:0002376;GO:0017076;GO:0043168;GO:0050794;GO:0051707;GO:0050789;GO:0032555;GO:0009733;GO:0030554;GO:0071236;GO:0009627;GO:0009607;GO:0044444;GO:0023052;GO:0043229;GO:0009605;GO:0005524;GO:0042221;GO:0009987;GO:0032559;GO:0043207;GO:0043227;GO:0032553;GO:0045087;GO:0051716;GO:0097159;GO:0006950;GO:0006979;GO:0046677;GO:0010035;GO:0043226;GO:0005737;GO:0005623;GO:0009617;GO:0008219;GO:0034050;GO:…	-	-	COG4886;virNOG17255;virNOG10093;NOG96741	TSR	sp|F4JT78|RPP2A_ARATH Disease resistance protein RPP2A OS=Arabidopsis thaliana OX=3702 GN=RPP2A PE=2 SV=1	XP_040365244.1 disease resistance protein RPV1 isoform X3 [Rosa chinensis]
TRINITY_DN10436_c0_g1	1503	GO:0044464;GO:0043226;GO:0010035;GO:0012505;GO:0006950;GO:0008150;GO:0071216;GO:0044238;GO:0048523;GO:0031975;GO:0044425;GO:0043069;GO:0042175;GO:0044424;GO:0071704;GO:0005623;GO:0044281;GO:0005737;GO:0010941;GO:0016021;GO:0009414;GO:0043067;GO:0009415;GO:0043436;GO:0005635;GO:1901700;GO:0034976;GO:0005634;GO:0016020;GO:0005575;GO:0044428;GO:0007165;GO:0044237;GO:0000038;GO:0005783;GO:0050896;GO:…	-	-	virNOG06370	T	sp|Q9LD45|BI1_ARATH Bax inhibitor 1 OS=Arabidopsis thaliana OX=3702 GN=BI-1 PE=1 SV=1	XP_024170505.1 bax inhibitor 1 [Rosa chinensis] &gt;PRQ18371.1 hypothetical protein RchiOBHm_Chr7g0205291 [Rosa chinensis]
TRINITY_DN10436_c0_g2	1643	-	-	PF01177	virNOG06038	S	-	XP_024181787.1 uncharacterized protein LOC112187279 [Rosa chinensis] &gt;PRQ46442.1 putative aspartate racemase [Rosa chinensis]
TRINITY_DN10437_c0_g1	432	GO:0090558;GO:0030554;GO:0032555;GO:0050789;GO:0001704;GO:0030104;GO:0045595;GO:0016301;GO:0017076;GO:0042044;GO:0043168;GO:0003824;GO:0065008;GO:0050794;GO:0033036;GO:0048608;GO:0005886;GO:0030312;GO:0009790;GO:0097159;GO:0006793;GO:0031224;GO:0042592;GO:0007275;GO:0048316;GO:0005524;GO:0055067;GO:0009791;GO:0009793;GO:0006807;GO:0007492;GO:0048869;GO:0055065;GO:0090708;GO:0032559;GO:0051234;GO:…	-	-	COG4886;KOG0619	TS	sp|Q6JN46|EIX2_SOLLC Receptor-like protein EIX2 OS=Solanum lycopersicum OX=4081 GN=EIX2 PE=1 SV=2	XP_004296198.1 PREDICTED: probable leucine-rich repeat receptor-like protein kinase At1g35710 [Fragaria vesca subsp. vesca]
TRINITY_DN10438_c0_g1	361	-	-	-	-	-	-	-
TRINITY_DN10438_c1_g1	825	GO:0006721;GO:0016829;GO:0003824;GO:0030054;GO:0006720;GO:0043231;GO:0044444;GO:0043229;GO:0016709;GO:0043169;GO:0020037;GO:0016705;GO:0016491;GO:0009987;GO:0005622;GO:0006952;GO:0043227;GO:0046872;GO:0043167;GO:0009536;GO:0005911;GO:0008152;GO:0097159;GO:0009506;GO:0044255;GO:0031224;GO:0009058;GO:0055114;GO:0006629;GO:0012505;GO:0044550;GO:0006950;GO:0044464;GO:0043226;GO:0005506;GO:0005623;GO:…	K07408	PF00067	virNOG03061	Q	sp|A0A068Q6L2|C7317_PRUMU Cytochrome P450 736A117 OS=Prunus mume OX=102107 GN=CYP736A117 PE=2 SV=1	XP_004308409.1 PREDICTED: cytochrome P450 71A25-like [Fragaria vesca subsp. vesca]
TRINITY_DN10439_c0_g1	3986	GO:0044237;GO:0034637;GO:1901135;GO:0003674;GO:0005575;GO:0005976;GO:0010021;GO:1901137;GO:2001070;GO:0009250;GO:0016757;GO:0005488;GO:0042802;GO:0005515;GO:0044264;GO:0001871;GO:0000271;GO:0009501;GO:0005623;GO:0005737;GO:0071704;GO:0046527;GO:0044424;GO:0033692;GO:0009507;GO:0008150;GO:0044238;GO:0043170;GO:0030247;GO:0044260;GO:0016740;GO:0044464;GO:0016758;GO:0043226;GO:0034645;GO:0004373;GO:…	-	PF16760;PF08323	virNOG13794	M	sp|Q43846|SSY3_SOLTU Soluble starch synthase 3, chloroplastic/amyloplastic OS=Solanum tuberosum OX=4113 GN=SS3 PE=1 SV=1	XP_004293290.1 PREDICTED: starch synthase 3, chloroplastic/amyloplastic [Fragaria vesca subsp. vesca] &gt;XP_011459990.1 PREDICTED: starch synthase 3, chloroplastic/amyloplastic [Fragaria vesca subsp. vesca] &gt;XP_011459991.1 PREDICTED: starch synthase 3, chloroplastic/amyloplastic [Fragaria vesca subsp. vesca]
TRINITY_DN1043_c0_g1	1565	GO:0022622;GO:0009987;GO:0043227;GO:0071840;GO:0000139;GO:0048869;GO:0048468;GO:0019842;GO:0043933;GO:0019798;GO:0006807;GO:0018193;GO:0007275;GO:0016705;GO:0031224;GO:0090627;GO:0032991;GO:0019511;GO:0010054;GO:0003824;GO:0043168;GO:0048764;GO:0044444;GO:0043229;GO:0030199;GO:0044422;GO:0016701;GO:0048364;GO:0018208;GO:0090558;GO:0044267;GO:0009653;GO:0044431;GO:0070013;GO:0005788;GO:0005488;GO:…	K00472	PF13640	virNOG01567	E	sp|F4JZ24|P4H10_ARATH Probable prolyl 4-hydroxylase 10 OS=Arabidopsis thaliana OX=3702 GN=P4H10 PE=3 SV=1	XP_004287769.1 PREDICTED: probable prolyl 4-hydroxylase 10 [Fragaria vesca subsp. vesca]
TRINITY_DN1043_c1_g1	1145	-	-	-	virNOG19616;virNOG02250	D	-	XP_011468921.1 PREDICTED: uncharacterized protein LOC101307332 [Fragaria vesca subsp. vesca]
TRINITY_DN1043_c1_g2	1381	-	-	-	virNOG02250	D	-	PRQ33062.1 putative helitron helicase-like domain-containing protein [Rosa chinensis]
TRINITY_DN1043_c1_g3	859	-	-	-	virNOG02250;KOG0987	D	-	XP_040361987.1 uncharacterized protein LOC121048877 [Rosa chinensis]
TRINITY_DN1043_c2_g1	3223	GO:0019219;GO:0071495;GO:0070887;GO:0005634;GO:0010556;GO:0005488;GO:0009755;GO:1901360;GO:0006355;GO:0031326;GO:0003677;GO:0032774;GO:0044237;GO:0050896;GO:0010033;GO:1901363;GO:2000112;GO:0007165;GO:0003674;GO:0005575;GO:0043170;GO:0044464;GO:0043226;GO:0044260;GO:0060255;GO:0032870;GO:1903506;GO:0071704;GO:0005623;GO:0051171;GO:0006351;GO:0009719;GO:0008150;GO:0044238;GO:0044424;GO:0019222;GO:…	-	PF02362;PF06507	NOG21900;virNOG00501	K	sp|Q653H7|ARFR_ORYSJ Auxin response factor 18 OS=Oryza sativa subsp. japonica OX=39947 GN=ARF18 PE=2 SV=1	XP_004304436.1 PREDICTED: auxin response factor 18-like isoform X2 [Fragaria vesca subsp. vesca]
TRINITY_DN1043_c4_g1	950	-	-	PF14214	virNOG02250	D	-	PRQ28775.1 putative DNA helicase Pif1, helitron helicase-like domain-containing protein [Rosa chinensis]
TRINITY_DN10440_c0_g1	1764	GO:0016787;GO:0044237;GO:0008152;GO:0004721;GO:0003674;GO:0006793;GO:0005575;GO:0042578;GO:0006807;GO:0005488;GO:0019538;GO:0036211;GO:0140096;GO:0016791;GO:0006464;GO:1901564;GO:0009987;GO:0044267;GO:0005622;GO:0043167;GO:0046872;GO:0006796;GO:0005737;GO:0005623;GO:0071704;GO:0044424;GO:0043169;GO:0044238;GO:0016788;GO:0008150;GO:0043170;GO:0006470;GO:0016311;GO:0044260;GO:0003824;GO:0043412;GO:…	K04382	PF00149	virNOG00325	T	sp|Q9ZSE4|PP2A_HEVBR Serine/threonine-protein phosphatase PP2A catalytic subunit OS=Hevea brasiliensis OX=3981 GN=PP2A PE=2 SV=1	XP_004297688.1 PREDICTED: serine/threonine-protein phosphatase PP2A catalytic subunit [Fragaria vesca subsp. vesca] &gt;XP_024193680.1 serine/threonine-protein phosphatase PP2A catalytic subunit [Rosa chinensis] &gt;PRQ41262.1 putative protein-serine/threonine phosphatase [Rosa chinensis]
TRINITY_DN10441_c0_g1	1969	GO:0043632;GO:1903047;GO:0006996;GO:0044446;GO:0005096;GO:0005575;GO:0051336;GO:0005515;GO:0005635;GO:0007017;GO:1901575;GO:0000226;GO:0043087;GO:0043085;GO:0006355;GO:0031326;GO:0070727;GO:0031503;GO:0042886;GO:0007049;GO:0071705;GO:0051640;GO:0044238;GO:0007051;GO:0051020;GO:0042254;GO:0019222;GO:0019941;GO:0031974;GO:0007010;GO:0012505;GO:0051641;GO:0051236;GO:0051649;GO:0050657;GO:0044464;GO:…	K15304	PF00638;PF08911	virNOG10327	U	sp|Q9LW88|NU50B_ARATH Nuclear pore complex protein NUP50B OS=Arabidopsis thaliana OX=3702 GN=NUP50B PE=1 SV=1	XP_004302923.1 PREDICTED: nuclear pore complex protein NUP50A [Fragaria vesca subsp. vesca]
TRINITY_DN10441_c0_g2	353	-	-	-	-	-	-	-
TRINITY_DN10442_c0_g1	756	GO:0016887;GO:0005524;GO:0055085;GO:0032553;GO:0032559;GO:0051234;GO:0043167;GO:0042623;GO:0016787;GO:0005886;GO:0005215;GO:0031224;GO:0097159;GO:0043168;GO:0022857;GO:0017076;GO:0071944;GO:0003824;GO:0017111;GO:0032555;GO:0030554;GO:0005488;GO:0042626;GO:0000166;GO:0016021;GO:0043492;GO:0036094;GO:0003674;GO:0097367;GO:0016817;GO:0005575;GO:1901363;GO:1901265;GO:0016462;GO:0008144;GO:0016020;GO:…	K05658	PF00664;PF00005	virNOG01035	Q	sp|Q9LHD1|AB15B_ARATH ABC transporter B family member 15 OS=Arabidopsis thaliana OX=3702 GN=ABCB15 PE=3 SV=1	XP_024180354.1 ABC transporter B family member 15 [Rosa chinensis] &gt;PRQ53740.1 putative xenobiotic-transporting ATPase [Rosa chinensis]
TRINITY_DN10442_c0_g2	622	GO:0017076;GO:0022857;GO:0043168;GO:0003824;GO:0017111;GO:0071944;GO:0030554;GO:0032555;GO:0055085;GO:0005524;GO:0016887;GO:0043167;GO:0051234;GO:0032559;GO:0032553;GO:0005886;GO:0005215;GO:0016787;GO:0042623;GO:0097159;GO:0031224;GO:0015405;GO:0006810;GO:0022804;GO:0044464;GO:0015399;GO:0016818;GO:0005623;GO:0051179;GO:0035639;GO:0008150;GO:0044425;GO:0000166;GO:0042626;GO:0005488;GO:0016021;GO:…	K05658	PF00664	virNOG01035	Q	sp|Q9LHD1|AB15B_ARATH ABC transporter B family member 15 OS=Arabidopsis thaliana OX=3702 GN=ABCB15 PE=3 SV=1	XP_024180354.1 ABC transporter B family member 15 [Rosa chinensis] &gt;PRQ53740.1 putative xenobiotic-transporting ATPase [Rosa chinensis]
TRINITY_DN10443_c0_g1	692	-	-	-	-	-	-	-
TRINITY_DN10444_c0_g1	3831	-	-	PF12854;PF13041;PF01535	virNOG12063	R	-	XP_024186437.1 pentatricopeptide repeat-containing protein At5g41170, mitochondrial [Rosa chinensis] &gt;XP_024186438.1 pentatricopeptide repeat-containing protein At5g41170, mitochondrial [Rosa chinensis] &gt;XP_024186439.1 pentatricopeptide repeat-containing protein At5g41170, mitochondrial [Rosa chinensis] &gt;XP_024186440.1 pentatricopeptide repeat-containing protein At5g41170, mitochondrial …
TRINITY_DN10445_c0_g1	993	-	-	-	virNOG25845	S	-	XP_024186820.1 uncharacterized protein LOC112191662 [Rosa chinensis] &gt;XP_024186821.1 uncharacterized protein LOC112191662 [Rosa chinensis] &gt;XP_024186822.1 uncharacterized protein LOC112191662 [Rosa chinensis] &gt;PRQ44867.1 hypothetical protein RchiOBHm_Chr3g0483941 [Rosa chinensis]
TRINITY_DN10445_c1_g1	2524	-	-	PF03101;PF10551	virNOG12117;NOG42676	S	sp|Q9SZL8|FRS5_ARATH Protein FAR1-RELATED SEQUENCE 5 OS=Arabidopsis thaliana OX=3702 GN=FRS5 PE=1 SV=1	XP_040364040.1 protein FAR1-RELATED SEQUENCE 5-like [Rosa chinensis]
TRINITY_DN10446_c0_g1	1023	-	-	-	virNOG20747;virNOG22100	S	-	XP_024170506.1 uncharacterized protein LOC112176689 [Rosa chinensis]
TRINITY_DN10447_c0_g1	3064	GO:0012505;GO:0030234;GO:0007010;GO:0043226;GO:0044464;GO:0005737;GO:0005623;GO:0065009;GO:0044444;GO:0051345;GO:0043229;GO:0044424;GO:0031982;GO:0008150;GO:0043169;GO:0097708;GO:0044093;GO:0005488;GO:0043087;GO:0065007;GO:0005768;GO:0050790;GO:0009987;GO:0005622;GO:0071840;GO:0043085;GO:0043227;GO:0030139;GO:0046872;GO:0030695;GO:0043167;GO:0016043;GO:0006996;GO:0060589;GO:0005096;GO:0008047;GO:…	K12489	PF01412;PF00169;PF16746	virNOG08334	T	sp|Q5W7F2|AGD3_ARATH ADP-ribosylation factor GTPase-activating protein AGD3 OS=Arabidopsis thaliana OX=3702 GN=AGD3 PE=1 SV=1	XP_024174886.1 LOW QUALITY PROTEIN: ADP-ribosylation factor GTPase-activating protein AGD1-like [Rosa chinensis]
TRINITY_DN10448_c0_g1	322	-	K10355	PF00022	virNOG01114	Z	sp|P02578|ACT1_ACACA Actin-1 OS=Acanthamoeba castellanii OX=5755 PE=1 SV=1	BAK00960.1 predicted protein [Hordeum vulgare subsp. vulgare]
TRINITY_DN10448_c1_g1	376	-	K10355	-	virNOG01114	Z	sp|P00544|FGR_FSVGR Tyrosine-protein kinase transforming protein Fgr OS=Feline sarcoma virus (strain Gardner-Rasheed) OX=11775 GN=V-FGR PE=3 SV=1	XP_030526856.1 actin, clone 403 [Rhodamnia argentea] &gt;XP_030536205.1 actin, clone 403 [Rhodamnia argentea]
TRINITY_DN10449_c0_g1	2369	-	-	PF04434;PF03108;PF10551	virNOG10693	S	-	XP_024167694.1 uncharacterized protein LOC112174187 [Rosa chinensis] &gt;XP_024167695.1 uncharacterized protein LOC112174187 [Rosa chinensis] &gt;PRQ22152.1 putative transcription factor interactor and regulator CCHC(Zn) family [Rosa chinensis]
TRINITY_DN1044_c0_g1	3780	GO:0016020;GO:0055044;GO:0005829;GO:0098796;GO:0005575;GO:0015833;GO:0016192;GO:0070727;GO:0005794;GO:0045184;GO:0030119;GO:0044425;GO:0008150;GO:0044424;GO:0006886;GO:0042886;GO:0051179;GO:0030117;GO:0005623;GO:0071705;GO:0005737;GO:0044464;GO:0043226;GO:0005905;GO:0006810;GO:0048475;GO:0051649;GO:0012505;GO:0051641;GO:0008104;GO:0009506;GO:0032991;GO:0005911;GO:0046907;GO:0043227;GO:0005622;GO:…	K12400	PF01602	virNOG00727	U	sp|Q8L7A9|AP4E_ARATH AP-4 complex subunit epsilon OS=Arabidopsis thaliana OX=3702 GN=At1g31730 PE=1 SV=1	XP_024169405.1 AP-4 complex subunit epsilon [Rosa chinensis] &gt;PRQ19265.1 putative clathrin/coatomer adaptor, adaptin-like protein [Rosa chinensis]
TRINITY_DN10450_c0_g1	1569	GO:0007049;GO:0048539;GO:0019843;GO:0001503;GO:0001501;GO:0060348;GO:0042254;GO:0031974;GO:0009792;GO:0007051;GO:0044238;GO:0007010;GO:0043021;GO:0043009;GO:0044464;GO:0034660;GO:0048870;GO:0006996;GO:0044446;GO:0000922;GO:1903047;GO:0005575;GO:0022607;GO:0000226;GO:0005515;GO:0007017;GO:0003676;GO:0022613;GO:0065003;GO:0043233;GO:0043231;GO:0022402;GO:0032502;GO:0050900;GO:0006928;GO:0008092;GO:…	K14574	PF09377;PF20268	virNOG02182	J	sp|Q3SWZ6|SBDS_BOVIN Ribosome maturation protein SBDS OS=Bos taurus OX=9913 GN=SBDS PE=2 SV=1	XP_004290579.1 PREDICTED: ribosome maturation protein SBDS [Fragaria vesca subsp. vesca]
TRINITY_DN10451_c0_g1	478	-	-	-	-	-	-	-
TRINITY_DN10452_c0_g1	1038	-	-	-	-	-	sp|Q7X3T2|AHLL_ARTSP N-acyl homoserine lactonase OS=Arthrobacter sp. OX=1667 GN=ahlD PE=1 SV=1	EEF23315.1 conserved hypothetical protein, partial [Ricinus communis]
TRINITY_DN10453_c0_g1	862	-	-	-	-	-	-	-
TRINITY_DN10454_c0_g1	1957	-	-	-	virNOG07748	K	sp|Q9SFZ3|BH110_ARATH Transcription factor bHLH110 OS=Arabidopsis thaliana OX=3702 GN=BHLH110 PE=2 SV=2	XP_024168407.1 transcription factor bHLH110 isoform X1 [Rosa chinensis] &gt;XP_040363556.1 transcription factor bHLH110 isoform X1 [Rosa chinensis] &gt;PRQ27089.1 putative transcription factor bHLH family [Rosa chinensis]
TRINITY_DN10455_c0_g1	3532	GO:0007275;GO:0008380;GO:0009059;GO:0003729;GO:0003723;GO:0031981;GO:0006807;GO:0051321;GO:0140098;GO:0009987;GO:0008995;GO:0043227;GO:0051346;GO:0032991;GO:0019220;GO:0016787;GO:0034645;GO:0032268;GO:0034655;GO:0006139;GO:0097159;GO:0031399;GO:0031324;GO:0018130;GO:0008283;GO:0051246;GO:0048229;GO:0003824;GO:0034641;GO:0050794;GO:0010468;GO:0019888;GO:0009057;GO:0006397;GO:0009889;GO:0044248;GO:…	-	PF13638	virNOG05839	R	sp|B7SY83|PS1_ARATH FHA domain-containing protein PS1 OS=Arabidopsis thaliana OX=3702 GN=PS1 PE=2 SV=1	XP_024163278.1 FHA domain-containing protein PS1 [Rosa chinensis] &gt;PRQ24416.1 putative transcription factor interactor and regulator FHA-SMAD family [Rosa chinensis]
TRINITY_DN10456_c0_g1	1241	GO:0008104;GO:0031224;GO:0032991;GO:0005215;GO:0022406;GO:0016050;GO:0046907;GO:0048284;GO:0016043;GO:0071840;GO:0009987;GO:0051234;GO:0005622;GO:0044444;GO:0071702;GO:0140056;GO:0015031;GO:0034613;GO:0033036;GO:0031201;GO:0016020;GO:0003674;GO:0098796;GO:0005575;GO:0006996;GO:0008565;GO:0015833;GO:0016021;GO:0070727;GO:0016192;GO:0000149;GO:0045184;GO:0005515;GO:0061024;GO:0090174;GO:0005488;GO:…	K08506	PF05739	virNOG08098	U	sp|Q9SF29|SYP71_ARATH Syntaxin-71 OS=Arabidopsis thaliana OX=3702 GN=SYP71 PE=1 SV=1	XP_024198409.1 syntaxin-71 [Rosa chinensis] &gt;XP_040362951.1 syntaxin-71 [Rosa chinensis]
TRINITY_DN10457_c0_g1	1494	GO:1901363;GO:0006725;GO:0003674;GO:0097159;GO:0006139;GO:0005575;GO:0008152;GO:0016787;GO:0044237;GO:1901360;GO:0043227;GO:0005622;GO:0009987;GO:0016070;GO:0006807;GO:0003723;GO:0005488;GO:0005739;GO:0044238;GO:0016788;GO:0008150;GO:0004518;GO:0044424;GO:0043229;GO:0009451;GO:0044444;GO:0043231;GO:0090305;GO:0071704;GO:0090304;GO:0005737;GO:0005623;GO:0003676;GO:0043412;GO:0003824;GO:0046483;GO:…	-	PF13041;PF01535;PF20431	virNOG06399	R	sp|Q3ECB8|PP128_ARATH Pentatricopeptide repeat-containing protein At1g77170, mitochondrial OS=Arabidopsis thaliana OX=3702 GN=PCMP-E21 PE=2 SV=1	XP_024179521.1 pentatricopeptide repeat-containing protein At1g77170, mitochondrial [Rosa chinensis]
TRINITY_DN10458_c0_g1	1605	-	-	-	virNOG26882;virNOG24657	S	-	XP_024194615.1 uncharacterized protein LOC112197897 [Rosa chinensis] &gt;PRQ37283.1 hypothetical protein RchiOBHm_Chr4g0400841 [Rosa chinensis]
TRINITY_DN10459_c0_g1	1697	GO:0006081;GO:0043227;GO:0043878;GO:0009987;GO:0005622;GO:0016491;GO:0016020;GO:0055114;GO:0003674;GO:0005575;GO:0008152;GO:0005783;GO:0044237;GO:0016620;GO:0003824;GO:0043226;GO:0044464;GO:0004029;GO:0016903;GO:0012505;GO:0008150;GO:0044424;GO:0043229;GO:0044444;GO:0043231;GO:0071704;GO:0005737;GO:0005623	K00128	PF00171	virNOG13869	C	sp|Q70E96|AL3F1_ARATH Aldehyde dehydrogenase family 3 member F1 OS=Arabidopsis thaliana OX=3702 GN=ALDH3F1 PE=2 SV=2	XP_024185432.1 aldehyde dehydrogenase family 3 member F1 [Rosa chinensis]
TRINITY_DN1045_c0_g1	2663	GO:0034641;GO:0006265;GO:0003824;GO:0017111;GO:0046483;GO:0140097;GO:0017076;GO:0043168;GO:0043228;GO:0044444;GO:0043229;GO:0043169;GO:0032555;GO:0003676;GO:0090304;GO:0030554;GO:0051276;GO:0043231;GO:0009987;GO:0032559;GO:0005622;GO:0043227;GO:0071840;GO:0032553;GO:0046872;GO:0003916;GO:0016043;GO:0043167;GO:0006807;GO:0016887;GO:0005524;GO:0097159;GO:0006139;GO:0006725;GO:0009295;GO:0016787;GO:…	K02470	PF01751;PF02518;PF00986;PF00204	virNOG08386	L	sp|Q5YLB4|GYRB_NICBE DNA gyrase subunit B, chloroplastic/mitochondrial OS=Nicotiana benthamiana OX=4100 GN=GYRB PE=2 SV=1	XP_024180825.1 DNA gyrase subunit B, chloroplastic/mitochondrial [Rosa chinensis] &gt;PRQ49791.1 putative DNA topoisomerase (ATP-hydrolyzing) [Rosa chinensis]
TRINITY_DN1045_c0_g2	2609	GO:0019438;GO:0043229;GO:0023052;GO:0009889;GO:0050789;GO:0071248;GO:0090304;GO:0034641;GO:0050794;GO:0010468;GO:0018130;GO:0006139;GO:0097159;GO:0003700;GO:0034645;GO:0051716;GO:0009987;GO:0042221;GO:0043227;GO:0009059;GO:0000160;GO:0006807;GO:0008150;GO:0044424;GO:0071704;GO:1903506;GO:0051171;GO:0005623;GO:0009873;GO:0043226;GO:0044260;GO:0060255;GO:0010035;GO:0043170;GO:2000112;GO:1901363;GO:…	K14514	PF04873	virNOG05631	K	sp|O23116|EIL3_ARATH ETHYLENE INSENSITIVE 3-like 3 protein OS=Arabidopsis thaliana OX=3702 GN=EIL3 PE=1 SV=1	QBM92038.1 ethylene-insensitive 3-like 1 protein [Rosa x borboniana]
TRINITY_DN10460_c0_g1	1015	-	K01702	-	virNOG10869;virNOG07801	E	sp|P55251|LEUC_RHIPU 3-isopropylmalate dehydratase OS=Rhizomucor pusillus OX=4840 GN=LEUA PE=3 SV=1	XP_023899701.1 uncharacterized protein LOC112011565 [Quercus suber]
TRINITY_DN10460_c0_g3	739	-	K01702	-	virNOG07801;virNOG10869	E	sp|P55811|LEUC_RHINI 3-isopropylmalate dehydratase OS=Rhizopus niveus OX=4844 GN=LEU1 PE=3 SV=1	XP_002507709.1 predicted protein [Micromonas commoda] &gt;ACO68967.1 predicted protein [Micromonas commoda]
TRINITY_DN10461_c0_g1	552	-	-	-	-	-	sp|A1A654|FER7_USTMA Siderophore transporter fer7 OS=Ustilago maydis (strain 521 / FGSC 9021) OX=237631 GN=fer7 PE=2 SV=1	XP_023877428.1 siderophore iron transporter mirC-like [Quercus suber]
TRINITY_DN10462_c0_g1	633	GO:0022625;GO:0022607;GO:0005575;GO:0016020;GO:0005198;GO:0006996;GO:0044446;GO:0044464;GO:1990904;GO:0031974;GO:0042254;GO:0044238;GO:0015934;GO:0009507;GO:0019843;GO:0005622;GO:1901564;GO:0016043;GO:0010467;GO:0009506;GO:0009058;GO:0034622;GO:0008152;GO:0005773;GO:0044249;GO:0043043;GO:1901576;GO:0043603;GO:0022626;GO:0043228;GO:0044445;GO:0003676;GO:0030054;GO:0044271;GO:0065003;GO:0043233;GO:…	K02868	PF00281;PF00673	virNOG07508	J	sp|Q758S7|RL11_ASHGO 60S ribosomal protein L11 OS=Ashbya gossypii (strain ATCC 10895 / CBS 109.51 / FGSC 9923 / NRRL Y-1056) OX=284811 GN=RPL11 PE=3 SV=1	XP_021843806.1 60S ribosomal protein L11-1-like isoform X1 [Spinacia oleracea] &gt;XP_021845774.1 60S ribosomal protein L11-1-like isoform X1 [Spinacia oleracea]
TRINITY_DN10462_c1_g1	610	-	K02868	PF00673;PF00281	virNOG07508	J	sp|P0CT77|RL11A_SCHPO 60S ribosomal protein L11-A OS=Schizosaccharomyces pombe (strain 972 / ATCC 24843) OX=284812 GN=rpl1101 PE=2 SV=1	XP_023875103.1 60S ribosomal protein L11 [Quercus suber]
TRINITY_DN10462_c1_g2	511	GO:0022607;GO:0005634;GO:0019538;GO:0005488;GO:0022625;GO:0044267;GO:0043232;GO:0070013;GO:0042273;GO:0044446;GO:0044237;GO:0006996;GO:0005730;GO:0044428;GO:0003674;GO:0005575;GO:0055044;GO:1901363;GO:0070925;GO:0005198;GO:0005829;GO:1901566;GO:0043170;GO:1990904;GO:0044260;GO:0044391;GO:0044464;GO:0043226;GO:0000027;GO:0005623;GO:0005737;GO:0019843;GO:0071704;GO:0044424;GO:0031974;GO:0042254;GO:…	K02868	-	virNOG07508	J	sp|Q7RVN0|RL11_NEUCR 60S ribosomal protein L11 OS=Neurospora crassa (strain ATCC 24698 / 74-OR23-1A / CBS 708.71 / DSM 1257 / FGSC 987) OX=367110 GN=rpl-11 PE=3 SV=2	KAB8336958.1 hypothetical protein FH972_021262 [Carpinus fangiana]
TRINITY_DN10462_c1_g3	372	-	K02868	PF00673;PF00281	virNOG07508;COG0094	J	sp|Q7RVN0|RL11_NEUCR 60S ribosomal protein L11 OS=Neurospora crassa (strain ATCC 24698 / 74-OR23-1A / CBS 708.71 / DSM 1257 / FGSC 987) OX=367110 GN=rpl-11 PE=3 SV=2	KAB8336958.1 hypothetical protein FH972_021262 [Carpinus fangiana]
TRINITY_DN10463_c0_g1	1239	-	-	PF12874	virNOG24528	R	-	XP_024193428.1 uncharacterized protein LOC112197094 [Rosa chinensis] &gt;PRQ56147.1 putative transcription factor C2H2 family [Rosa chinensis]
TRINITY_DN10464_c0_g1	368	GO:0032553;GO:0043207;GO:0009987;GO:0032559;GO:1901564;GO:0006952;GO:0004674;GO:0043167;GO:0045087;GO:0006807;GO:0006464;GO:0005524;GO:0065007;GO:0031224;GO:0097159;GO:0006793;GO:0009506;GO:0016772;GO:0005886;GO:0005911;GO:0008152;GO:0071944;GO:0051707;GO:0043412;GO:0003824;GO:0051704;GO:0043168;GO:0045088;GO:0050776;GO:0017076;GO:0016301;GO:0002376;GO:0006468;GO:0009861;GO:0009605;GO:0030054;GO:…	-	-	-	-	-	KAG2681630.1 hypothetical protein I3760_11G153400 [Carya illinoinensis] &gt;KAG2681631.1 hypothetical protein I3760_11G153400 [Carya illinoinensis]
TRINITY_DN10465_c0_g1	1038	GO:0008144;GO:0016020;GO:0007165;GO:0097367;GO:0005575;GO:1901701;GO:0034285;GO:0046777;GO:0044446;GO:0005789;GO:0005783;GO:0010038;GO:0009755;GO:0043436;GO:0010817;GO:0004672;GO:0140096;GO:1901700;GO:0023051;GO:0036211;GO:0008610;GO:2000280;GO:0044425;GO:0009719;GO:0010182;GO:0001666;GO:0044238;GO:0035639;GO:0051302;GO:0009743;GO:0070298;GO:0071281;GO:0016114;GO:0044283;GO:0044281;GO:0023057;GO:…	-	PF00989	virNOG07812	T	-	XP_024194779.1 serine/threonine-protein kinase STY46 [Rosa chinensis]
TRINITY_DN10466_c0_g1	391	-	-	-	-	-	-	-
TRINITY_DN10467_c0_g1	11115	-	-	-	virNOG05389	U	sp|P87319|VP13A_SCHPO Vacuolar protein sorting-associated protein 13a OS=Schizosaccharomyces pombe (strain 972 / ATCC 24843) OX=284812 GN=vps13a PE=3 SV=2	XP_024183413.1 uncharacterized protein LOC112188518 isoform X1 [Rosa chinensis] &gt;PRQ47770.1 putative vacuolar protein sorting-associated protein [Rosa chinensis]
TRINITY_DN10467_c1_g1	866	-	-	-	-	-	-	XP_024183416.1 uncharacterized protein LOC112188520 [Rosa chinensis]
TRINITY_DN10468_c0_g1	1542	GO:0043229;GO:0043231;GO:0030554;GO:0032555;GO:0050789;GO:0043412;GO:0003824;GO:0050794;GO:0006468;GO:0043168;GO:0016301;GO:0017076;GO:0016772;GO:0097159;GO:0006793;GO:0008152;GO:0043167;GO:0004674;GO:0032553;GO:0043227;GO:0005622;GO:0032559;GO:0009987;GO:1901564;GO:0005524;GO:0006464;GO:0065007;GO:0006807;GO:0008150;GO:0044238;GO:0035639;GO:0044424;GO:0016310;GO:0071704;GO:0005623;GO:0016740;GO:…	K08819	PF00069	virNOG00507	D	sp|Q5JK68|CDKC2_ORYSJ Cyclin-dependent kinase C-2 OS=Oryza sativa subsp. japonica OX=39947 GN=CDKC-2 PE=2 SV=1	XP_024198214.1 cyclin-dependent kinase C-2 [Rosa chinensis] &gt;PRQ30763.1 putative protein-serine/threonine kinase CMGC-CDK-CRK7-CDK9 family [Rosa chinensis]
TRINITY_DN10469_c0_g1	2333	GO:0001558;GO:0010557;GO:0018130;GO:0010604;GO:0050794;GO:0034641;GO:0010468;GO:0051276;GO:0009889;GO:0050789;GO:0030308;GO:0090304;GO:0044444;GO:0048519;GO:0043229;GO:0019438;GO:0009059;GO:0031328;GO:0006807;GO:0010628;GO:0009987;GO:0043227;GO:0071840;GO:0034645;GO:0006139;GO:0097159;GO:0045926;GO:0043170;GO:0043226;GO:0044260;GO:0060255;GO:0071704;GO:1903506;GO:0051173;GO:0005623;GO:0051171;GO:…	K09522	PF00226;PF00249	virNOG00431	O	sp|P54103|DNJC2_MOUSE DnaJ homolog subfamily C member 2 OS=Mus musculus OX=10090 GN=Dnajc2 PE=1 SV=2	XP_024181653.1 dnaJ homolog subfamily C member 2 [Rosa chinensis] &gt;PRQ47376.1 putative transcription factor MYB/SANT family [Rosa chinensis]
TRINITY_DN10469_c1_g1	651	-	-	-	-	-	-	-
TRINITY_DN1046_c0_g1	2062	GO:0003824;GO:0043412;GO:0005516;GO:0071944;GO:0006468;GO:0051704;GO:0043168;GO:0016301;GO:0017076;GO:0022414;GO:0030554;GO:0032555;GO:0009856;GO:0004674;GO:0043167;GO:0032553;GO:0032559;GO:0009987;GO:1901564;GO:0005524;GO:0006464;GO:0007154;GO:0030246;GO:0048544;GO:0006807;GO:0016772;GO:0044706;GO:0031224;GO:0097159;GO:0006793;GO:0008152;GO:0005886;GO:0016740;GO:0044464;GO:0044260;GO:0016773;GO:…	-	PF00954	virNOG12571;COG0515	T	sp|Q39086|SD17_ARATH Receptor-like serine/threonine-protein kinase SD1-7 OS=Arabidopsis thaliana OX=3702 GN=SD17 PE=1 SV=1	XP_040375570.1 uncharacterized protein LOC112166064 [Rosa chinensis]
TRINITY_DN10471_c0_g1	1204	-	-	PF04770	virNOG11837	R	sp|A2Z259|ZHD1_ORYSI Zinc-finger homeodomain protein 1 OS=Oryza sativa subsp. indica OX=39946 GN=ZHD1 PE=3 SV=1	XP_004288462.1 PREDICTED: zinc-finger homeodomain protein 1-like [Fragaria vesca subsp. vesca]
TRINITY_DN10472_c0_g1	515	GO:0010389;GO:0031297;GO:0044774;GO:0003824;GO:0000077;GO:0034641;GO:0050794;GO:0006265;GO:1902749;GO:0000075;GO:0044422;GO:0043229;GO:1902750;GO:0048519;GO:0004857;GO:0048256;GO:0051276;GO:0050789;GO:0051307;GO:0090304;GO:0007095;GO:0000724;GO:0051716;GO:0000712;GO:0009987;GO:0007093;GO:0048476;GO:0043227;GO:0071840;GO:0048285;GO:0000228;GO:0000793;GO:0009059;GO:0051301;GO:0006312;GO:0031981;GO:…	K08991	-	virNOG02943	L	sp|Q5W9E7|MUS81_ARATH Crossover junction endonuclease MUS81 OS=Arabidopsis thaliana OX=3702 GN=MUS81 PE=1 SV=1	XP_024188026.1 crossover junction endonuclease MUS81 [Rosa chinensis]
TRINITY_DN10473_c0_g2	942	-	-	-	-	-	-	-
TRINITY_DN10473_c2_g1	304	-	-	-	-	-	-	-
TRINITY_DN10473_c3_g1	355	-	-	-	-	-	-	-
TRINITY_DN10474_c0_g1	462	-	-	-	-	-	-	-
TRINITY_DN10475_c0_g1	2128	-	K11816	PF13738	COG2072;virNOG11634	PQ	sp|A0A0P0V5U9|YUC1_ORYSJ Indole-3-pyruvate monooxygenase YUCCA1 OS=Oryza sativa subsp. japonica OX=39947 GN=YUCCA1 PE=1 SV=1	PTQ38271.1 hypothetical protein MARPO_0052s0062 [Marchantia polymorpha] &gt;BBN13176.1 hypothetical protein Mp_6g01420 [Marchantia polymorpha subsp. ruderalis]
TRINITY_DN10476_c0_g1	885	-	-	-	-	-	-	-
TRINITY_DN10477_c0_g1	1978	GO:0012505;GO:0070988;GO:0043226;GO:0044464;GO:0016740;GO:0005506;GO:0005737;GO:0005623;GO:0032451;GO:0071704;GO:0046906;GO:0044424;GO:0044238;GO:0008150;GO:0016741;GO:0044425;GO:0008610;GO:0005488;GO:0048037;GO:0008202;GO:0005794;GO:0016021;GO:1901360;GO:0005783;GO:0004497;GO:0046914;GO:0005575;GO:0003674;GO:0032259;GO:1901363;GO:0016020;GO:0016126;GO:1901362;GO:0071944;GO:0008168;GO:0008398;GO:…	K05917	PF00067	virNOG01780	Q	sp|Q9SAA9|CP511_ARATH Sterol 14-demethylase OS=Arabidopsis thaliana OX=3702 GN=CYP51G1 PE=1 SV=1	XP_024193779.1 obtusifoliol 14-alpha demethylase [Rosa chinensis] &gt;XP_024193780.1 obtusifoliol 14-alpha demethylase [Rosa chinensis] &gt;XP_024193782.1 obtusifoliol 14-alpha demethylase [Rosa chinensis] &gt;XP_024193783.1 obtusifoliol 14-alpha demethylase [Rosa chinensis] &gt;PRQ39762.1 putative sterol 14-alpha-demethylase [Rosa chinensis]
TRINITY_DN10478_c0_g1	841	-	-	-	-	-	-	XP_023883061.1 uncharacterized protein LOC111995381 [Quercus suber]
TRINITY_DN10479_c0_g2	386	-	-	-	-	-	-	-
TRINITY_DN1047_c0_g1	2300	-	-	PF00096	virNOG01025;virNOG06082	R	sp|Q9ZWA6|IDD3_ARATH Zinc finger protein MAGPIE OS=Arabidopsis thaliana OX=3702 GN=MGP PE=1 SV=1	XP_004302410.1 PREDICTED: protein indeterminate-domain 2-like [Fragaria vesca subsp. vesca]
TRINITY_DN10480_c0_g1	851	-	-	-	-	-	-	-
TRINITY_DN10481_c0_g1	2803	-	-	PF00300	virNOG01271	G	sp|F4IBB2|PGML2_ARATH Phosphoglycerate mutase-like protein 2 OS=Arabidopsis thaliana OX=3702 GN=At1g58280 PE=2 SV=1	XP_024170224.1 phosphoglycerate mutase-like protein 1 [Rosa chinensis] &gt;PRQ20899.1 putative histidine phosphatase superfamily [Rosa chinensis]
TRINITY_DN10481_c0_g2	372	GO:0005739;GO:0098588;GO:0044429;GO:0016021;GO:0044446;GO:0044237;GO:1901135;GO:0031090;GO:1903409;GO:0005575;GO:0019375;GO:0016020;GO:0006643;GO:0031966;GO:1901137;GO:0019374;GO:0051186;GO:0009247;GO:0044464;GO:0043226;GO:0042743;GO:0005623;GO:0005737;GO:0071704;GO:0044424;GO:0008610;GO:0031975;GO:0044425;GO:0008150;GO:0044238;GO:0043227;GO:0009987;GO:0005622;GO:0005741;GO:0019867;GO:0046467;GO:…	-	-	-	-	-	XP_024195633.1 uncharacterized protein LOC112198748 [Rosa chinensis]
TRINITY_DN10481_c0_g3	546	-	-	-	-	-	-	-
TRINITY_DN10482_c0_g1	914	GO:0043170;GO:0004519;GO:0034641;GO:0044464;GO:0043226;GO:0046483;GO:0043412;GO:0003824;GO:0003676;GO:0005623;GO:0090304;GO:0071704;GO:0090305;GO:0043231;GO:0009451;GO:0044424;GO:0043229;GO:0004518;GO:0008150;GO:0016788;GO:0044238;GO:0005488;GO:0003723;GO:0006807;GO:0016070;GO:0009987;GO:0005622;GO:0043227;GO:1901360;GO:0044237;GO:0016787;GO:0008152;GO:0006139;GO:0005575;GO:0097159;GO:0006725;GO:…	-	PF13812	virNOG11513	R	sp|Q9FJE6|PP437_ARATH Putative pentatricopeptide repeat-containing protein At5g59900 OS=Arabidopsis thaliana OX=3702 GN=At5g59900 PE=3 SV=1	XP_040362311.1 putative pentatricopeptide repeat-containing protein At5g59900 isoform X1 [Rosa chinensis]
TRINITY_DN10482_c0_g2	2192	GO:0008150;GO:0016788;GO:0044238;GO:0043229;GO:0044424;GO:0004518;GO:0009451;GO:0043231;GO:0090305;GO:0071704;GO:0090304;GO:0005623;GO:0003676;GO:0046483;GO:0043412;GO:0003824;GO:0044464;GO:0043226;GO:0034641;GO:0004519;GO:0043170;GO:1901363;GO:0006725;GO:0003674;GO:0005575;GO:0006139;GO:0097159;GO:0008152;GO:0044237;GO:0016787;GO:1901360;GO:0043227;GO:0009987;GO:0005622;GO:0016070;GO:0003723;GO:…	-	PF12854;PF01535;PF13041	virNOG11513	R	-	RYR69721.1 hypothetical protein Ahy_A03g016270 [Arachis hypogaea]
TRINITY_DN10483_c0_g1	1057	-	K14292	PF09445	virNOG13548	R	sp|Q923W1|TGS1_MOUSE Trimethylguanosine synthase OS=Mus musculus OX=10090 GN=Tgs1 PE=1 SV=2	XP_007215855.1 trimethylguanosine synthase isoform X1 [Prunus persica] &gt;ONI16539.1 hypothetical protein PRUPE_3G105200 [Prunus persica]
TRINITY_DN10484_c0_g1	863	-	-	-	-	-	-	-
TRINITY_DN10485_c0_g1	706	-	-	PF07725	COG4886;virNOG10093	ST	sp|V9M2S5|RPV1_VITRO Disease resistance protein RPV1 OS=Vitis rotundifolia OX=103349 GN=RPV1 PE=1 SV=1	XP_011470429.1 PREDICTED: TMV resistance protein N-like [Fragaria vesca subsp. vesca]
TRINITY_DN10486_c0_g1	563	-	-	-	-	-	-	-
TRINITY_DN10486_c0_g2	532	-	-	-	-	-	-	-
TRINITY_DN10487_c0_g1	1296	GO:0004449;GO:0016999;GO:0055114;GO:0016616;GO:0019752;GO:0017144;GO:0006101;GO:0008152;GO:0009987;GO:0005622;GO:0016491;GO:0043227;GO:0046872;GO:0043167;GO:0004448;GO:0044444;GO:0043229;GO:0072350;GO:0043169;GO:0043231;GO:0005576;GO:0006082;GO:0003824;GO:0005575;GO:0003674;GO:0044237;GO:0043436;GO:0009060;GO:0005739;GO:0015980;GO:0005488;GO:0045333;GO:0044424;GO:0016614;GO:0008150;GO:0044238;GO:…	K00030	PF00180	COG0473;virNOG00761	E	sp|Q8LFC0|IDH1_ARATH Isocitrate dehydrogenase [NAD] regulatory subunit 1, mitochondrial OS=Arabidopsis thaliana OX=3702 GN=IDH1 PE=1 SV=2	XP_004287740.1 PREDICTED: isocitrate dehydrogenase [NAD] regulatory subunit 3, mitochondrial-like [Fragaria vesca subsp. vesca]
TRINITY_DN10487_c0_g2	1619	GO:0009060;GO:0043436;GO:0045333;GO:0005488;GO:0015980;GO:0005739;GO:0003674;GO:0005575;GO:0046914;GO:0044237;GO:0006102;GO:0043226;GO:0044464;GO:0006091;GO:0006099;GO:0044238;GO:0008150;GO:0016614;GO:0044424;GO:0008270;GO:0071704;GO:0005737;GO:0044281;GO:0005623;GO:0043167;GO:0046872;GO:0043227;GO:0005622;GO:0016491;GO:0009987;GO:0004448;GO:0055114;GO:0016999;GO:0004449;GO:0008152;GO:0006101;GO:…	K00030	PF00180	virNOG00761	E	sp|Q8LFC0|IDH1_ARATH Isocitrate dehydrogenase [NAD] regulatory subunit 1, mitochondrial OS=Arabidopsis thaliana OX=3702 GN=IDH1 PE=1 SV=2	XP_004290051.1 PREDICTED: isocitrate dehydrogenase [NAD] regulatory subunit 1, mitochondrial isoform X1 [Fragaria vesca subsp. vesca]
TRINITY_DN10487_c1_g1	447	-	-	-	-	-	-	-
TRINITY_DN10488_c0_g1	463	-	-	-	-	-	-	-
TRINITY_DN10488_c0_g2	1084	GO:0048029;GO:0051213;GO:0043169;GO:0050662;GO:0008150;GO:0044238;GO:0005623;GO:0044281;GO:0006082;GO:0071704;GO:0071944;GO:0016706;GO:0003824;GO:0044464;GO:0043168;GO:0031406;GO:0044255;GO:0003674;GO:0005575;GO:0006629;GO:0016020;GO:0055114;GO:0032787;GO:0006631;GO:0019752;GO:0048244;GO:0044237;GO:0008152;GO:0005886;GO:0031418;GO:0036094;GO:0043436;GO:0009987;GO:0016491;GO:0043167;GO:0019842;GO:…	-	PF05721	-	-	sp|D0E8I4|PHNY_UNCHF 2-aminoethylphosphonate dioxygenase OS=Uncultured bacterium HF130_AEPn_1 OX=663362 GN=phnY PE=1 SV=1	XP_023870772.1 probable phytanoyl-CoA dioxygenase [Quercus suber] &gt;XP_023919670.1 probable phytanoyl-CoA dioxygenase [Quercus suber]
TRINITY_DN10488_c1_g1	1105	-	-	-	virNOG19342	S	-	XP_024157973.1 uncharacterized protein LOC112165622 [Rosa chinensis] &gt;PRQ30541.1 hypothetical protein RchiOBHm_Chr5g0025801 [Rosa chinensis]
TRINITY_DN10488_c1_g2	936	-	-	-	virNOG19342	S	-	XP_024157973.1 uncharacterized protein LOC112165622 [Rosa chinensis] &gt;PRQ30541.1 hypothetical protein RchiOBHm_Chr5g0025801 [Rosa chinensis]
TRINITY_DN10489_c0_g1	1492	GO:0009059;GO:0010467;GO:0016070;GO:0065007;GO:0007154;GO:0006807;GO:0000160;GO:0071310;GO:0009725;GO:0051252;GO:0051716;GO:0043227;GO:0042221;GO:0009987;GO:0005622;GO:0008152;GO:0003700;GO:0034645;GO:0097659;GO:0080090;GO:2001141;GO:0031323;GO:0006725;GO:0009058;GO:0097159;GO:0006139;GO:0034654;GO:1901362;GO:0018130;GO:0035556;GO:1901576;GO:0046483;GO:0044249;GO:0010468;GO:0034641;GO:0050794;GO:…	-	PF00847	virNOG17901	K	sp|Q9SVQ0|ERF62_ARATH Ethylene-responsive transcription factor ERF062 OS=Arabidopsis thaliana OX=3702 GN=ERF062 PE=2 SV=1	XP_024196748.1 ethylene-responsive transcription factor ERF062 [Rosa chinensis] &gt;PRQ38553.1 putative transcription factor AP2-EREBP family [Rosa chinensis]
TRINITY_DN1048_c0_g1	5173	GO:0050662;GO:0044238;GO:0009115;GO:0044281;GO:0005506;GO:0044464;GO:0006145;GO:0055086;GO:0006091;GO:0046110;GO:0046914;GO:0005575;GO:0051537;GO:0046113;GO:0009415;GO:1901700;GO:0022900;GO:1901575;GO:0043169;GO:0043231;GO:0004854;GO:0001101;GO:0072593;GO:0051536;GO:0046483;GO:0046700;GO:0042554;GO:0019439;GO:0005777;GO:0044270;GO:0016903;GO:0055114;GO:0006725;GO:0009628;GO:0008152;GO:0043167;GO:…	K00106	PF02738;PF00111;PF00941;PF03450;PF20256;PF01315;PF01799	virNOG07687	F	sp|Q8GUQ8|XDH1_ARATH Xanthine dehydrogenase 1 OS=Arabidopsis thaliana OX=3702 GN=XDH1 PE=1 SV=1	XP_024199276.1 xanthine dehydrogenase 1 isoform X1 [Rosa chinensis] &gt;PRQ32911.1 putative xanthine dehydrogenase [Rosa chinensis]
TRINITY_DN1048_c0_g2	1343	GO:0005253;GO:0022857;GO:0006820;GO:0022832;GO:0043231;GO:0044455;GO:0044422;GO:0046930;GO:0044444;GO:0043229;GO:0031967;GO:0055085;GO:0022836;GO:0032592;GO:0031300;GO:0005741;GO:0005622;GO:0051234;GO:0043227;GO:0009536;GO:0032991;GO:0008308;GO:0005215;GO:0005244;GO:0031968;GO:0015318;GO:0019867;GO:0098656;GO:0005740;GO:0098805;GO:0031301;GO:0098573;GO:0009526;GO:0031224;GO:0015103;GO:0006810;GO:…	K15040	PF01459	virNOG02836	P	sp|P42056|VDAC2_SOLTU Mitochondrial outer membrane protein porin of 36 kDa OS=Solanum tuberosum OX=4113 PE=1 SV=2	XP_024195102.1 mitochondrial outer membrane protein porin of 36 kDa [Rosa chinensis] &gt;PRQ40852.1 putative Porin domain-containing protein [Rosa chinensis]
TRINITY_DN1048_c1_g1	1295	-	-	PF04520	virNOG24451;virNOG24323	S	-	XP_011468685.1 PREDICTED: uncharacterized protein LOC101312271 [Fragaria vesca subsp. vesca]
TRINITY_DN10490_c0_g1	624	-	-	-	-	-	-	-
TRINITY_DN10491_c0_g1	630	-	-	-	-	-	-	-
TRINITY_DN10491_c0_g2	974	-	-	-	-	-	-	-
TRINITY_DN10491_c0_g3	1091	-	-	-	-	-	-	-
TRINITY_DN10491_c0_g4	710	-	-	-	-	-	-	-
TRINITY_DN10491_c0_g5	891	-	-	-	-	-	-	-
TRINITY_DN10491_c0_g6	947	-	-	-	-	-	-	-
TRINITY_DN10492_c0_g1	642	-	-	-	-	-	-	-
TRINITY_DN10493_c0_g1	1582	GO:0008150;GO:0044424;GO:0044437;GO:0009505;GO:0019953;GO:0005623;GO:0005737;GO:0044464;GO:0043226;GO:0010035;GO:0009567;GO:0010154;GO:0006950;GO:0012505;GO:0016853;GO:0016020;GO:0031090;GO:0003674;GO:0005575;GO:0061458;GO:0044446;GO:0005783;GO:0050896;GO:0006457;GO:0010038;GO:0044703;GO:0046686;GO:0140096;GO:0034976;GO:0032501;GO:0000003;GO:0098588;GO:0044422;GO:0032502;GO:0022414;GO:0043229;GO:…	K09584	PF00085	virNOG09353	O	sp|P38661|PDIA6_MEDSA Probable protein disulfide-isomerase A6 OS=Medicago sativa OX=3879 PE=2 SV=1	XP_004302250.1 PREDICTED: probable protein disulfide-isomerase A6 [Fragaria vesca subsp. vesca]
TRINITY_DN10494_c0_g1	3664	GO:0050794;GO:0003824;GO:0031324;GO:0048519;GO:0043229;GO:0044444;GO:0033559;GO:0044422;GO:0010205;GO:0050789;GO:0043227;GO:0009987;GO:0016705;GO:0031224;GO:0010109;GO:0006629;GO:0032787;GO:0031408;GO:0009536;GO:0009892;GO:0043226;GO:0009941;GO:0042175;GO:0044424;GO:0048523;GO:0031975;GO:0008150;GO:0005623;GO:0005737;GO:0044435;GO:0071704;GO:0016717;GO:0003674;GO:0009314;GO:0043155;GO:0042170;GO:…	K20416	PF00487	virNOG13214	I	sp|Q949X0|ADS3_ARATH Palmitoyl-monogalactosyldiacylglycerol delta-7 desaturase, chloroplastic OS=Arabidopsis thaliana OX=3702 GN=ADS3 PE=1 SV=2	XP_004303300.1 PREDICTED: palmitoyl-monogalactosyldiacylglycerol delta-7 desaturase, chloroplastic [Fragaria vesca subsp. vesca]
TRINITY_DN10495_c0_g1	352	GO:0017111;GO:0003824;GO:0071944;GO:0043168;GO:0022857;GO:0017076;GO:0030554;GO:0032555;GO:0043167;GO:0032553;GO:0051234;GO:0032559;GO:0005524;GO:0055085;GO:0016887;GO:0031224;GO:0097159;GO:0005215;GO:0005886;GO:0042623;GO:0016787;GO:0044464;GO:0006810;GO:0015405;GO:0022804;GO:0044425;GO:0008150;GO:0035639;GO:0015399;GO:0016818;GO:0051179;GO:0005623;GO:0016021;GO:0042626;GO:0000166;GO:0005488;GO:…	-	-	virNOG02670;virNOG30843	Q	sp|Q2PCF1|PDR2_NICPL Pleiotropic drug resistance protein 2 OS=Nicotiana plumbaginifolia OX=4092 GN=PDR2 PE=2 SV=1	XP_024160282.1 pleiotropic drug resistance protein 2 [Rosa chinensis] &gt;PRQ33214.1 putative xenobiotic-transporting ATPase [Rosa chinensis]
TRINITY_DN10496_c0_g1	1200	-	-	-	-	-	-	-
TRINITY_DN10496_c2_g1	303	-	-	-	-	-	-	-
TRINITY_DN10497_c0_g1	2109	GO:0009416;GO:0005622;GO:0016874;GO:0043227;GO:0044464;GO:0043226;GO:0003824;GO:0005623;GO:0005737;GO:0050896;GO:0009536;GO:0043231;GO:0005575;GO:0044444;GO:0009628;GO:0043229;GO:0044424;GO:0003674;GO:0008150;GO:0009314;GO:0009507	K14487	PF03321	virNOG00888	R	sp|Q9ZNS2|GH310_ARATH Indole-3-acetic acid-amido synthetase GH3.10 OS=Arabidopsis thaliana OX=3702 GN=GH3.10 PE=2 SV=1	AZI71413.1 indole-3-acetic acid-amido synthetase GH3.5 [Rubus idaeus]
TRINITY_DN10498_c0_g1	572	-	K00940	-	COG0105;virNOG17716	F	sp|Q56E62|NDK1_TOBAC Nucleoside diphosphate kinase 1 OS=Nicotiana tabacum OX=4097 PE=2 SV=1	KAF7845795.1 hypothetical protein BT93_L0632 [Corymbia citriodora subsp. variegata]
TRINITY_DN10498_c1_g1	385	-	K00940	-	COG0105;virNOG17716	F	sp|Q7Z8P9|NDK_ASPFU Nucleoside diphosphate kinase OS=Neosartorya fumigata (strain ATCC MYA-4609 / Af293 / CBS 101355 / FGSC A1100) OX=330879 GN=ndk1 PE=1 SV=1	XP_023882697.1 nucleoside diphosphate kinase-like [Quercus suber]
TRINITY_DN10498_c1_g2	541	GO:0009206;GO:0009119;GO:0009141;GO:0042278;GO:0006213;GO:0046039;GO:0006241;GO:1901700;GO:0005575;GO:0097367;GO:0035690;GO:0009636;GO:0008144;GO:0009150;GO:0009259;GO:1901701;GO:0055086;GO:0006753;GO:0044464;GO:0042542;GO:0070301;GO:0097237;GO:0009132;GO:0009117;GO:0004550;GO:0044238;GO:0035639;GO:0046132;GO:0009147;GO:0044281;GO:0044283;GO:0072522;GO:0009145;GO:0005622;GO:1901564;GO:0006183;GO:…	K00940	-	virNOG17716;COG0105	F	sp|Q9UUY8|NDK_NEUCR Nucleoside diphosphate kinase OS=Neurospora crassa (strain ATCC 24698 / 74-OR23-1A / CBS 708.71 / DSM 1257 / FGSC 987) OX=367110 GN=ndk-1 PE=2 SV=2	KAF7846110.1 hypothetical protein BT93_L5231 [Corymbia citriodora subsp. variegata]
TRINITY_DN10498_c1_g4	322	GO:0006183;GO:1901564;GO:0005622;GO:0046129;GO:0046872;GO:0009220;GO:0043167;GO:0033554;GO:0006221;GO:0042493;GO:0034654;GO:0009058;GO:0006725;GO:0009209;GO:0009116;GO:0016772;GO:0009201;GO:0072528;GO:0034614;GO:0046036;GO:0006220;GO:0008152;GO:0090407;GO:0044249;GO:0046939;GO:1901576;GO:0046483;GO:0005777;GO:0009205;GO:1901362;GO:0046134;GO:0006164;GO:0043169;GO:0044271;GO:0043231;GO:0009119;GO:…	K00940	-	COG0105;virNOG17716	F	sp|Q7Z8P9|NDK_ASPFU Nucleoside diphosphate kinase OS=Neosartorya fumigata (strain ATCC MYA-4609 / Af293 / CBS 101355 / FGSC A1100) OX=330879 GN=ndk1 PE=1 SV=1	XP_023882697.1 nucleoside diphosphate kinase-like [Quercus suber]
TRINITY_DN10499_c0_g1	663	GO:0010467;GO:0048522;GO:0065007;GO:0016070;GO:0051252;GO:0005622;GO:0008152;GO:0080090;GO:0097659;GO:0009893;GO:0009891;GO:2001141;GO:0031323;GO:0009058;GO:0006725;GO:0034654;GO:1901362;GO:0048518;GO:0031325;GO:1901576;GO:0046483;GO:0044249;GO:0044271;GO:0043231;GO:0045944;GO:0003676;GO:1903508;GO:0140110;GO:0043565;GO:0005515;GO:0006357;GO:0006355;GO:0031326;GO:0051254;GO:1902680;GO:0032774;GO:…	-	-	virNOG00566	K	sp|Q9FYJ6|BH111_ARATH Transcription factor bHLH111 OS=Arabidopsis thaliana OX=3702 GN=BHLH111 PE=2 SV=1	XP_040374835.1 transcription factor bHLH123 isoform X4 [Rosa chinensis]
TRINITY_DN1049_c0_g1	597	-	-	-	-	-	-	-
TRINITY_DN104_c0_g1	959	-	-	-	-	-	-	-
TRINITY_DN104_c0_g2	703	-	-	-	-	-	-	-
TRINITY_DN104_c0_g3	1055	-	-	-	-	-	-	-
TRINITY_DN104_c1_g1	1421	GO:0009808;GO:0071704;GO:0009699;GO:0016741;GO:0008150;GO:0046983;GO:0008171;GO:0019748;GO:0019438;GO:1901362;GO:0009698;GO:0044550;GO:0044249;GO:1901576;GO:0016740;GO:0003824;GO:0009809;GO:0008168;GO:0008152;GO:0044237;GO:0003674;GO:0009058;GO:0032259;GO:0006725;GO:0005515;GO:0005488;GO:1901360;GO:0009987;GO:0047763	-	PF00891;PF08100	virNOG10804	R	sp|Q9SCP7|NAMT1_ARATH Nicotinate N-methyltransferase 1 OS=Arabidopsis thaliana OX=3702 GN=NANMT1 PE=1 SV=1	XP_024189196.1 nicotinate N-methyltransferase 1 [Rosa chinensis] &gt;PRQ43695.1 putative amine N-methyltransferase [Rosa chinensis]
TRINITY_DN104_c2_g1	985	-	-	-	-	-	-	-
TRINITY_DN104_c2_g2	1041	-	-	-	-	-	-	-
TRINITY_DN104_c3_g1	1387	-	-	-	virNOG00065	S	-	XP_004303100.1 PREDICTED: uncharacterized protein LOC101304304 [Fragaria vesca subsp. vesca]
TRINITY_DN104_c3_g2	2055	-	-	-	virNOG00065	S	-	XP_024180784.1 uncharacterized protein LOC112186562 [Rosa chinensis] &gt;XP_024180787.1 uncharacterized protein LOC112186562 [Rosa chinensis] &gt;PRQ50058.1 hypothetical protein RchiOBHm_Chr2g0128861 [Rosa chinensis]
TRINITY_DN104_c4_g1	958	-	-	-	-	-	-	-
TRINITY_DN104_c4_g2	3383	GO:0044446;GO:0044440;GO:0031090;GO:0031410;GO:0005575;GO:0048471;GO:0016020;GO:0005829;GO:0098805;GO:0010008;GO:0098588;GO:0005768;GO:0005794;GO:0043227;GO:0044431;GO:0044433;GO:0005622;GO:0098791;GO:0005737;GO:0005623;GO:0043231;GO:0031982;GO:0044424;GO:0043229;GO:0044444;GO:0097708;GO:0031984;GO:0044422;GO:0012505;GO:0005802;GO:0043226;GO:0044464	K20241	PF00400	virNOG04749;KOG0283	R	sp|Q498F0|WDR44_XENLA WD repeat-containing protein 44 OS=Xenopus laevis OX=8355 GN=wdr44 PE=2 SV=1	XP_020418113.1 WD repeat-containing protein 44 [Prunus persica] &gt;ONI12829.1 hypothetical protein PRUPE_4G185800 [Prunus persica]
TRINITY_DN104_c5_g1	1860	-	-	-	virNOG13998	S	-	XP_004307038.1 PREDICTED: stress response protein NST1-like isoform X1 [Fragaria vesca subsp. vesca]
TRINITY_DN104_c7_g1	375	-	-	-	-	-	-	-
TRINITY_DN10500_c0_g1	2673	GO:0071215;GO:0080090;GO:0097659;GO:2001141;GO:0050793;GO:0008152;GO:0048582;GO:0006725;GO:0009058;GO:0034654;GO:0031323;GO:2000306;GO:0071370;GO:0071310;GO:1900140;GO:0009725;GO:0010467;GO:0016070;GO:0065007;GO:0007154;GO:0005622;GO:0051252;GO:0003676;GO:0044271;GO:0043231;GO:0001101;GO:0051239;GO:2000030;GO:0140110;GO:1901362;GO:0048518;GO:0009738;GO:1901576;GO:0046483;GO:0044249;GO:0032774;GO:…	K08066	PF00125	virNOG14237	K	sp|Q9SMP0|NFYC1_ARATH Nuclear transcription factor Y subunit C-1 OS=Arabidopsis thaliana OX=3702 GN=NFYC1 PE=1 SV=1	XP_024196860.1 nuclear transcription factor Y subunit C-9 [Rosa chinensis] &gt;PRQ38790.1 putative transcription factor Hap3/NF-YB family [Rosa chinensis]
TRINITY_DN10500_c0_g2	1242	GO:0009648;GO:0007165;GO:0005575;GO:0048584;GO:0010029;GO:1901701;GO:0003677;GO:0032774;GO:0061458;GO:0031326;GO:0006355;GO:0009755;GO:0043565;GO:0046982;GO:1901700;GO:0005515;GO:0019222;GO:0009719;GO:0044238;GO:0006351;GO:0051094;GO:0009740;GO:0032870;GO:0044464;GO:0071229;GO:0006725;GO:0048582;GO:0048574;GO:0009058;GO:0034654;GO:0009628;GO:0031323;GO:2000306;GO:0071370;GO:0071215;GO:2001141;GO:…	K08066	PF00808	virNOG14237	K	sp|Q9ZVL3|NFYC3_ARATH Nuclear transcription factor Y subunit C-3 OS=Arabidopsis thaliana OX=3702 GN=NFYC3 PE=1 SV=1	XP_004302444.1 PREDICTED: nuclear transcription factor Y subunit C-9 [Fragaria vesca subsp. vesca]
TRINITY_DN10500_c0_g3	360	-	-	-	-	-	-	-
TRINITY_DN10501_c0_g1	931	-	-	-	-	-	-	-
TRINITY_DN10501_c0_g2	597	-	-	-	-	-	-	-
TRINITY_DN10503_c0_g1	1341	GO:0051222;GO:0005515;GO:1903829;GO:1901700;GO:0005635;GO:0000060;GO:0070727;GO:0008565;GO:0044446;GO:1901699;GO:1901701;GO:0046822;GO:0031090;GO:0005575;GO:1900180;GO:0016020;GO:0070201;GO:0051649;GO:0005048;GO:0012505;GO:0051641;GO:1904589;GO:0044464;GO:0071229;GO:0071705;GO:1903827;GO:0042886;GO:0031974;GO:0032879;GO:0051020;GO:0009719;GO:0033218;GO:0071310;GO:0065007;GO:0005622;GO:0046824;GO:…	K20222	-	virNOG02754	YU	sp|O00410|IPO5_HUMAN Importin-5 OS=Homo sapiens OX=9606 GN=IPO5 PE=1 SV=4	XP_007204956.1 importin-5 [Prunus persica] &gt;ONH99006.1 hypothetical protein PRUPE_6G004500 [Prunus persica] &gt;ONH99007.1 hypothetical protein PRUPE_6G004500 [Prunus persica] &gt;ONH99008.1 hypothetical protein PRUPE_6G004500 [Prunus persica]
TRINITY_DN10505_c0_g1	1448	-	-	PF07983;PF00722	virNOG32010	S	sp|C1IE32|E13B_CRYAT Glucan endo-1,3-beta-glucosidase OS=Cryptopygus antarcticus OX=187623 PE=1 SV=1	GBF96344.1 glucan endo-1,3-beta-D-glucosidase [Raphidocelis subcapitata]
TRINITY_DN10506_c0_g1	339	-	K06961	PF17903	virNOG08473	J	sp|O74777|KRR1_SCHPO KRR1 small subunit processome component homolog OS=Schizosaccharomyces pombe (strain 972 / ATCC 24843) OX=284812 GN=mis3 PE=3 SV=1	XP_024175207.1 uncharacterized protein LOC112180871 isoform X1 [Rosa chinensis]
TRINITY_DN10507_c0_g1	714	GO:0044237;GO:0015035;GO:0008152;GO:0051537;GO:0005575;GO:0003674;GO:0042592;GO:0055114;GO:0019725;GO:0005488;GO:0022900;GO:0065007;GO:0048037;GO:0009987;GO:0005622;GO:0016491;GO:0005794;GO:0043227;GO:0046872;GO:0043167;GO:0005737;GO:0050789;GO:0005623;GO:0051536;GO:0043231;GO:0044444;GO:0051540;GO:0044424;GO:0015036;GO:0043229;GO:0008150;GO:0043169;GO:0009055;GO:0012505;GO:0016667;GO:0050794;GO:…	K03676	PF00462	virNOG21846	O	sp|Q9FVX1|GRXC3_ARATH Glutaredoxin-C3 OS=Arabidopsis thaliana OX=3702 GN=GRXC3 PE=2 SV=1	CAB4318123.1 unnamed protein product [Prunus armeniaca]
TRINITY_DN10508_c0_g1	1025	GO:0043170;GO:0043226;GO:0044464;GO:0060255;GO:0044260;GO:0071704;GO:1903506;GO:0006351;GO:0051171;GO:0005623;GO:0044238;GO:0008150;GO:0019222;GO:0044424;GO:0019219;GO:0005488;GO:0005634;GO:0010556;GO:1901360;GO:0006355;GO:0031326;GO:0032774;GO:0003677;GO:0044237;GO:2000112;GO:1901363;GO:0005575;GO:0003674;GO:1901362;GO:0018130;GO:0044249;GO:1901576;GO:0046483;GO:0034641;GO:0050794;GO:0010468;GO:…	-	PF02365	virNOG10713	S	sp|Q9FMR3|NAC90_ARATH NAC domain-containing protein 90 OS=Arabidopsis thaliana OX=3702 GN=NAC090 PE=1 SV=1	XP_024158878.1 NAC domain-containing protein 90 [Rosa chinensis] &gt;PRQ32462.1 putative transcription factor NAM family [Rosa chinensis]
TRINITY_DN1050_c0_g1	1214	GO:0005622;GO:0043227;GO:0016021;GO:0080167;GO:0005575;GO:0009628;GO:0031224;GO:0016020;GO:0005783;GO:0050896;GO:0044446;GO:0005789;GO:0005886;GO:0098827;GO:0071944;GO:0044464;GO:0043226;GO:0012505;GO:0044444;GO:0044424;GO:0042175;GO:0043229;GO:0008150;GO:0044422;GO:0031984;GO:0044425;GO:0005623;GO:0005737;GO:0044432;GO:0043231	-	PF02453	virNOG05448;KOG1792	U	sp|Q9SUT9|RTNLB_ARATH Reticulon-like protein B2 OS=Arabidopsis thaliana OX=3702 GN=RTNLB2 PE=1 SV=1	XP_007218819.1 reticulon-like protein B1 [Prunus persica] &gt;ONI25436.1 hypothetical protein PRUPE_2G303500 [Prunus persica]
TRINITY_DN10510_c0_g1	501	-	-	-	NOG115951;NOG208580	S	-	KAF1855795.1 hypothetical protein Lal_00008628 [Lupinus albus]
TRINITY_DN10511_c0_g1	1547	GO:0044464;GO:0006351;GO:0019222;GO:0044238;GO:0006357;GO:0006355;GO:0031326;GO:0032774;GO:0005575;GO:1901362;GO:2000113;GO:0010605;GO:1901576;GO:0046483;GO:0031327;GO:0044249;GO:0003676;GO:0044271;GO:0043231;GO:0009890;GO:1902679;GO:0010467;GO:0016070;GO:0065007;GO:0010558;GO:0051172;GO:0005622;GO:0051252;GO:0010629;GO:0080090;GO:0097659;GO:2001141;GO:0008152;GO:0009058;GO:0006725;GO:0034654;GO:…	K09537	PF00226	virNOG13251	O	sp|O89114|DNJB5_MOUSE DnaJ homolog subfamily B member 5 OS=Mus musculus OX=10090 GN=Dnajb5 PE=2 SV=1	XP_024199284.1 dnaJ protein ERDJ2-like [Rosa chinensis]
TRINITY_DN10512_c0_g1	337	GO:0005575;GO:0046914;GO:0042445;GO:0019447;GO:0003674;GO:0009069;GO:0005829;GO:0009063;GO:0044237;GO:0009056;GO:0043449;GO:0050896;GO:1901605;GO:0046686;GO:0043436;GO:0010817;GO:0019148;GO:0043450;GO:0010038;GO:0005739;GO:0005488;GO:1901575;GO:0009692;GO:0006520;GO:0016810;GO:0044424;GO:0008150;GO:0044238;GO:0009507;GO:0044281;GO:0009093;GO:0005623;GO:0005737;GO:0071704;GO:0010035;GO:0044464;GO:…	-	-	virNOG05367	S	sp|Q6ZHE5|DCYD1_ORYSJ Putative D-cysteine desulfhydrase 1, mitochondrial OS=Oryza sativa subsp. japonica OX=39947 GN=Os02g0773300 PE=2 SV=2	XP_011625271.1 putative D-cysteine desulfhydrase 1, mitochondrial [Amborella trichopoda] &gt;ERN11111.1 hypothetical protein AMTR_s00024p00154360 [Amborella trichopoda]
TRINITY_DN10513_c0_g1	504	-	-	-	-	-	-	-
TRINITY_DN10514_c0_g1	400	GO:0043231;GO:0044271;GO:0006207;GO:0043169;GO:0046134;GO:1901362;GO:0044249;GO:0090407;GO:0046483;GO:0019856;GO:0004151;GO:1901576;GO:0006220;GO:0009156;GO:0008152;GO:0072528;GO:0009116;GO:0034654;GO:0009058;GO:0006725;GO:0006221;GO:0009129;GO:0046872;GO:0043167;GO:0009123;GO:0009220;GO:0005622;GO:1901564;GO:0044283;GO:0044281;GO:0044238;GO:0046132;GO:0009507;GO:0016810;GO:0009117;GO:0006753;GO:…	K01465	-	virNOG00901	F	sp|Q0JJD1|PYRC_ORYSJ Dihydroorotase, mitochondrial OS=Oryza sativa subsp. japonica OX=39947 GN=PYRC PE=2 SV=1	XP_024183529.1 dihydroorotase, mitochondrial isoform X1 [Rosa chinensis] &gt;PRQ49973.1 putative dihydroorotase [Rosa chinensis]
TRINITY_DN10516_c0_g1	671	-	-	PF05498	-	-	-	-
TRINITY_DN10516_c0_g2	647	-	-	-	-	-	-	-
TRINITY_DN10517_c0_g1	1247	-	-	PF00560	euNOG02950;COG4886;virNOG10541;COG0515	ST	sp|C0LGG9|Y5344_ARATH Probable LRR receptor-like serine/threonine-protein kinase At1g53440 OS=Arabidopsis thaliana OX=3702 GN=At1g53440 PE=2 SV=2	PRQ28270.1 putative protein kinase RLK-Pelle-DLSV family [Rosa chinensis]
TRINITY_DN10518_c0_g1	913	-	-	-	virNOG19927	S	-	XP_024178247.1 uncharacterized protein LOC112184210 [Rosa chinensis] &gt;PRQ47464.1 hypothetical protein RchiOBHm_Chr2g0099951 [Rosa chinensis]
TRINITY_DN10518_c0_g2	1058	-	-	-	virNOG19927	S	-	XP_024178247.1 uncharacterized protein LOC112184210 [Rosa chinensis] &gt;PRQ47464.1 hypothetical protein RchiOBHm_Chr2g0099951 [Rosa chinensis]
TRINITY_DN10519_c0_g1	326	-	-	-	-	-	-	-
TRINITY_DN10519_c0_g2	345	-	-	-	-	-	-	-
TRINITY_DN1051_c0_g1	2769	-	-	-	virNOG19757;virNOG15042	R	sp|A2Y5T7|SNAT1_ORYSI Serotonin N-acetyltransferase 1, chloroplastic OS=Oryza sativa subsp. indica OX=39946 GN=SNAT1 PE=3 SV=3	XP_004307753.1 PREDICTED: uncharacterized protein LOC101311324 isoform X1 [Fragaria vesca subsp. vesca]
TRINITY_DN10520_c0_g1	568	GO:0061458;GO:0036094;GO:0044237;GO:0016020;GO:0008144;GO:1901265;GO:1901363;GO:0005575;GO:0097367;GO:0003674;GO:0000166;GO:0032501;GO:0140096;GO:0019538;GO:0036211;GO:0005488;GO:0000003;GO:0006796;GO:0016021;GO:0048507;GO:0004672;GO:0044267;GO:0030154;GO:0071704;GO:0016310;GO:0005623;GO:0010087;GO:0010065;GO:0008150;GO:0035639;GO:0044238;GO:0044425;GO:0010067;GO:0016773;GO:0048508;GO:0043170;GO:…	-	PF00069	virNOG03867	T	sp|C0LGP4|Y3475_ARATH Probable LRR receptor-like serine/threonine-protein kinase At3g47570 OS=Arabidopsis thaliana OX=3702 GN=At3g47570 PE=2 SV=1	XP_040365815.1 probable LRR receptor-like serine/threonine-protein kinase At3g47570 isoform X1 [Rosa chinensis]
TRINITY_DN10521_c0_g1	527	-	K03801	-	-	-	-	CAB4281756.1 unnamed protein product [Prunus armeniaca]
TRINITY_DN10522_c0_g1	1478	-	K15032	-	virNOG02620	K	sp|Q84X53|MTEF1_ARATH Transcription termination factor MTEF1, chloroplastic OS=Arabidopsis thaliana OX=3702 GN=MTERF1 PE=2 SV=2	XP_004303507.1 PREDICTED: uncharacterized protein LOC101312846 [Fragaria vesca subsp. vesca]
TRINITY_DN10523_c0_g1	509	-	-	-	-	-	-	-
TRINITY_DN10524_c0_g2	908	-	-	-	-	-	-	-
TRINITY_DN10525_c0_g1	1390	GO:0044237;GO:0008152;GO:0070647;GO:0071704;GO:0044238;GO:0008150;GO:0043170;GO:0006807;GO:0036211;GO:0019538;GO:0006464;GO:0032446;GO:1901564;GO:0044267;GO:0044260;GO:0009987;GO:0043412;GO:0016567	-	PF13474	virNOG07479	R	sp|Q93YV9|SKIP8_ARATH F-box protein SKIP8 OS=Arabidopsis thaliana OX=3702 GN=SKIP8 PE=1 SV=1	XP_024173648.1 F-box protein SKIP8 [Rosa chinensis] &gt;PRQ17363.1 putative F-box domain, NTF2-like domain-containing protein [Rosa chinensis]
TRINITY_DN10526_c0_g1	2101	GO:0032553;GO:0032559;GO:0009987;GO:1901564;GO:0043167;GO:0004674;GO:0006807;GO:0005524;GO:0006464;GO:0031224;GO:0006793;GO:0097159;GO:0016772;GO:0008152;GO:0005886;GO:0071944;GO:0043412;GO:0003824;GO:0043168;GO:0016301;GO:0017076;GO:0006468;GO:0032555;GO:0030554;GO:0004672;GO:0044267;GO:0006796;GO:0016021;GO:0019538;GO:0036211;GO:0005488;GO:0140096;GO:0000166;GO:0097367;GO:0003674;GO:0005575;GO:…	-	PF00069	COG0515;virNOG02268	T	sp|Q93YN1|CRPK1_ARATH Cold-responsive protein kinase 1 OS=Arabidopsis thaliana OX=3702 GN=CRPK1 PE=1 SV=1	XP_024158769.1 cold-responsive protein kinase 1 [Rosa chinensis] &gt;XP_024158770.1 cold-responsive protein kinase 1 [Rosa chinensis] &gt;PRQ31065.1 putative protein kinase RLK-Pelle-DLSV family [Rosa chinensis]
TRINITY_DN10526_c0_g2	1847	GO:0006464;GO:0005524;GO:0006807;GO:0043167;GO:0004674;GO:0032559;GO:0009987;GO:1901564;GO:0032553;GO:0008152;GO:0005886;GO:0016772;GO:0006793;GO:0097159;GO:0031224;GO:0006468;GO:0016301;GO:0017076;GO:0043168;GO:0043412;GO:0003824;GO:0071944;GO:0030554;GO:0032555;GO:0000166;GO:0140096;GO:0036211;GO:0019538;GO:0005488;GO:0006796;GO:0016021;GO:0004672;GO:0044267;GO:0036094;GO:0044237;GO:0016020;GO:…	-	PF00069	virNOG02268	T	sp|Q93YN1|CRPK1_ARATH Cold-responsive protein kinase 1 OS=Arabidopsis thaliana OX=3702 GN=CRPK1 PE=1 SV=1	XP_024161347.1 cold-responsive protein kinase 1 [Rosa chinensis] &gt;XP_024161348.1 cold-responsive protein kinase 1 [Rosa chinensis] &gt;XP_024161349.1 cold-responsive protein kinase 1 [Rosa chinensis] &gt;PRQ30659.1 putative protein kinase RLK-Pelle-DLSV family [Rosa chinensis]
TRINITY_DN10527_c0_g1	1478	GO:0031224;GO:0009058;GO:0008152;GO:0009987;GO:0005622;GO:0000139;GO:0043227;GO:0098791;GO:0016051;GO:0009059;GO:0044444;GO:0043229;GO:0044422;GO:0031984;GO:0005975;GO:0043231;GO:0044249;GO:0003824;GO:1901576;GO:0010191;GO:0005802;GO:0051070;GO:0005575;GO:0010192;GO:0031410;GO:0031090;GO:0003674;GO:0006080;GO:0016020;GO:0005976;GO:0044237;GO:0044446;GO:0044431;GO:0005794;GO:0016021;GO:0000271;GO:…	-	PF05637	virNOG11382	MG	sp|Q564G7|GMGT1_CYATE Galactomannan galactosyltransferase 1 OS=Cyamopsis tetragonoloba OX=3832 GN=GMGT1 PE=1 SV=1	KAB2626596.1 glycosyltransferase 6-like [Pyrus ussuriensis x Pyrus communis]
TRINITY_DN10528_c0_g1	350	-	-	-	-	-	-	-
TRINITY_DN10529_c0_g1	1704	-	-	-	-	-	-	-
TRINITY_DN1052_c0_g1	5112	GO:0008152;GO:0006082;GO:0071704;GO:0006631;GO:0019752;GO:0044281;GO:0044237;GO:0006629;GO:0044238;GO:0008150;GO:0032787;GO:0003674;GO:0044255;GO:0003824;GO:0043436;GO:0016874;GO:0009987	-	PF00501;PF13193	virNOG01985;virNOG16708	I	sp|Q9SEY5|AAE2_ARATH Isovalerate--CoA ligase AAE2 OS=Arabidopsis thaliana OX=3702 GN=AAE2 PE=1 SV=1	XP_024165022.1 probable acyl-activating enzyme 2 [Rosa chinensis] &gt;XP_040364959.1 probable acyl-activating enzyme 2 [Rosa chinensis] &gt;PRQ24040.1 putative 4-coumarate--CoA ligase [Rosa chinensis]
TRINITY_DN10530_c0_g1	796	GO:0043170;GO:0044260;GO:0016740;GO:0016567;GO:0044464;GO:0005737;GO:0005623;GO:0071704;GO:0019941;GO:0061659;GO:0044424;GO:0004842;GO:0035639;GO:0044238;GO:0008150;GO:0005488;GO:1901575;GO:0044265;GO:0019538;GO:0036211;GO:0140096;GO:0000166;GO:0005515;GO:0006508;GO:0044389;GO:0044267;GO:0044237;GO:0009056;GO:0043632;GO:0036094;GO:0003674;GO:0097367;GO:0005575;GO:1901265;GO:1901363;GO:0008144;GO:…	K10575	-	-	-	-	XP_040361461.1 ubiquitin-conjugating enzyme E2 7 isoform X2 [Rosa chinensis]
TRINITY_DN10531_c0_g1	1000	-	-	-	-	-	-	-
TRINITY_DN10531_c0_g2	1167	-	-	-	-	-	-	-
TRINITY_DN10531_c0_g3	850	-	-	-	-	-	-	-
TRINITY_DN10531_c0_g4	768	-	-	-	-	-	-	-
TRINITY_DN10531_c0_g5	316	-	-	-	-	-	-	-
TRINITY_DN10531_c1_g1	359	-	-	-	-	-	-	-
TRINITY_DN10532_c0_g2	983	-	-	-	-	-	-	-
TRINITY_DN10533_c0_g1	1631	-	-	PF04852	virNOG11859;virNOG17550	S	sp|Q9LW68|LSH4_ARATH Protein LIGHT-DEPENDENT SHORT HYPOCOTYLS 4 OS=Arabidopsis thaliana OX=3702 GN=LSH4 PE=1 SV=1	XP_024161151.1 protein LIGHT-DEPENDENT SHORT HYPOCOTYLS 4 [Rosa chinensis] &gt;PRQ29824.1 putative ALOG domain-containing protein [Rosa chinensis]
TRINITY_DN10534_c0_g1	342	-	-	-	NOG68038;KOG4658;NOG81593;virNOG04327	TRZ	sp|Q9LRR4|R13L1_ARATH Putative disease resistance RPP13-like protein 1 OS=Arabidopsis thaliana OX=3702 GN=RPPL1 PE=3 SV=1	XP_008385062.2 putative disease resistance RPP13-like protein 1 [Malus domestica] &gt;XP_028954175.1 putative disease resistance RPP13-like protein 1 [Malus domestica] &gt;XP_028954176.1 putative disease resistance RPP13-like protein 1 [Malus domestica]
TRINITY_DN10535_c0_g1	3175	GO:0044238;GO:0008150;GO:0016788;GO:0004518;GO:0043229;GO:0044424;GO:0009451;GO:0043231;GO:0090305;GO:0071704;GO:0090304;GO:0003676;GO:0005623;GO:0043412;GO:0003824;GO:0046483;GO:0043226;GO:0044464;GO:0034641;GO:0004519;GO:0043170;GO:1901363;GO:0006725;GO:0003674;GO:0097159;GO:0005575;GO:0006139;GO:0008152;GO:0016787;GO:0044237;GO:1901360;GO:0043227;GO:0005622;GO:0009987;GO:0016070;GO:0006807;GO:…	-	PF01535;PF13041;PF12854	virNOG02871	R	sp|Q8GYP6|PPR49_ARATH Pentatricopeptide repeat-containing protein At1g18900 OS=Arabidopsis thaliana OX=3702 GN=At1g18900 PE=2 SV=1	XP_024170308.1 pentatricopeptide repeat-containing protein At1g74750 [Rosa chinensis] &gt;XP_024170309.1 pentatricopeptide repeat-containing protein At1g74750 [Rosa chinensis] &gt;PRQ16085.1 putative Smr domain, tetratricopeptide-like helical domain-containing protein [Rosa chinensis]
TRINITY_DN10536_c0_g1	1133	-	-	PF05678	virNOG20075	S	sp|O80683|CAB25_ARATH Calmodulin-binding protein 25 OS=Arabidopsis thaliana OX=3702 GN=CAMBP25 PE=1 SV=1	TQD73482.1 hypothetical protein C1H46_040977 [Malus baccata]
TRINITY_DN10537_c0_g1	360	-	-	-	-	-	-	KAB8616634.1 hypothetical protein FH972_025969 [Carpinus fangiana]
TRINITY_DN10538_c0_g1	650	-	K02932	-	virNOG09805	J	sp|Q4KTI3|RL5_SUBDO 60S ribosomal protein L5 OS=Suberites domuncula OX=55567 GN=RPL5 PE=2 SV=1	KDD76608.1 ribosomal L18p/L5e [Helicosporidium sp. ATCC 50920]
TRINITY_DN10539_c0_g1	717	-	-	-	virNOG04141	O	-	XP_007222182.1 uncharacterized protein LOC18789805 [Prunus persica] &gt;ONI32551.1 hypothetical protein PRUPE_1G372600 [Prunus persica]
TRINITY_DN1053_c0_g1	1017	-	-	-	-	-	-	PRQ46589.1 putative arabinogalactan peptide, AGP [Rosa chinensis]
TRINITY_DN1053_c1_g1	3020	GO:0005623;GO:0005737;GO:0044435;GO:0015630;GO:0001101;GO:0044434;GO:0043231;GO:0044444;GO:0044424;GO:0031967;GO:0043229;GO:0044422;GO:0008150;GO:0031975;GO:0005875;GO:0009719;GO:0009507;GO:0009941;GO:0043228;GO:0033993;GO:0071944;GO:0044464;GO:0043226;GO:0010033;GO:0050896;GO:0044446;GO:0009536;GO:0032991;GO:0005886;GO:0005575;GO:0044430;GO:0009526;GO:0005829;GO:0016020;GO:0005634;GO:0009725;GO:…	-	PF00612;PF13178	virNOG07764	S	sp|Q9FXI5|IQD32_ARATH Protein IQ-DOMAIN 32 OS=Arabidopsis thaliana OX=3702 GN=IQD32 PE=1 SV=3	XP_008221304.1 PREDICTED: protein IQ-DOMAIN 32 [Prunus mume]
TRINITY_DN1053_c2_g1	1029	-	-	-	-	-	-	XP_011458160.1 PREDICTED: uncharacterized protein LOC101303010 isoform X1 [Fragaria vesca subsp. vesca]
TRINITY_DN10540_c0_g1	2545	GO:0044421;GO:0048037;GO:0032501;GO:0000166;GO:0005488;GO:0010016;GO:0048507;GO:0009653;GO:0010817;GO:0010374;GO:0036094;GO:0009056;GO:0044237;GO:0042447;GO:1901363;GO:1901265;GO:0042445;GO:0005575;GO:0003674;GO:0044464;GO:0043226;GO:0071704;GO:0005623;GO:0005737;GO:0008150;GO:0050662;GO:0044424;GO:0016645;GO:0090626;GO:0016614;GO:0007275;GO:0048731;GO:0065007;GO:0048856;GO:0009791;GO:0006807;GO:…	K00279	PF09265;PF01565	virNOG02207	C	sp|Q9LY71|CKX6_ARATH Cytokinin dehydrogenase 6 OS=Arabidopsis thaliana OX=3702 GN=CKX6 PE=2 SV=2	XP_024161055.1 LOW QUALITY PROTEIN: cytokinin dehydrogenase 6-like [Rosa chinensis]
TRINITY_DN10541_c0_g1	2378	GO:0044085;GO:0006139;GO:0006281;GO:0000280;GO:0006725;GO:0008152;GO:0045132;GO:0000724;GO:0070192;GO:0051716;GO:0016043;GO:0005622;GO:0009987;GO:0000725;GO:0071840;GO:0043227;GO:0048285;GO:0033554;GO:0051301;GO:0006807;GO:0051321;GO:0051026;GO:0022402;GO:0022414;GO:0043229;GO:0051276;GO:0043231;GO:1903046;GO:0090304;GO:0046483;GO:0034641;GO:0045143;GO:0005575;GO:0006974;GO:0044237;GO:0006996;GO:…	-	PF02984;PF00134	virNOG00964	D	sp|Q1PFW3|CCSDS_ARATH Cyclin-SDS OS=Arabidopsis thaliana OX=3702 GN=SDS PE=1 SV=2	XP_024196752.1 cyclin-SDS [Rosa chinensis] &gt;PRQ41018.1 putative cyclin [Rosa chinensis]
TRINITY_DN10542_c0_g1	5267	GO:0044422;GO:0009605;GO:0003725;GO:0043229;GO:0048519;GO:0044003;GO:0030554;GO:0009607;GO:0050789;GO:0032555;GO:0090304;GO:0051707;GO:0003824;GO:0031050;GO:0034641;GO:0010468;GO:0017076;GO:0002376;GO:0043168;GO:0051701;GO:0090502;GO:0006139;GO:0010216;GO:0097159;GO:0009616;GO:0016893;GO:0016891;GO:0032991;GO:0016787;GO:0140098;GO:0010608;GO:0051716;GO:0045087;GO:0016246;GO:0043207;GO:0032559;GO:…	K11592	PF04851;PF02170;PF00636;PF00271;PF03368	virNOG10401	A	sp|Q5N870|DCL3A_ORYSJ Endoribonuclease Dicer homolog 3a OS=Oryza sativa subsp. japonica OX=39947 GN=DCL3A PE=2 SV=1	XP_024162113.1 endoribonuclease Dicer homolog 3a isoform X1 [Rosa chinensis] &gt;PRQ28075.1 putative ribonuclease III post-transcriptional gene silencing PAZ-Argonaute family [Rosa chinensis]
TRINITY_DN10543_c0_g1	3108	-	-	-	virNOG22490;virNOG18089	SR	sp|Q8LBW3|LBD12_ARATH LOB domain-containing protein 12 OS=Arabidopsis thaliana OX=3702 GN=LBD12 PE=1 SV=2	XP_024198844.1 protein DOUBLE-STRAND BREAK FORMATION [Rosa chinensis] &gt;PRQ34640.1 hypothetical protein RchiOBHm_Chr5g0071301 [Rosa chinensis]
TRINITY_DN10544_c0_g1	4906	GO:0090501;GO:0006379;GO:0044464;GO:1902369;GO:1903312;GO:0031974;GO:0019222;GO:0044238;GO:1901700;GO:0005515;GO:0010817;GO:0006954;GO:0044446;GO:0032496;GO:0070935;GO:0048366;GO:0005575;GO:0051704;GO:0043228;GO:0048518;GO:0048827;GO:0009895;GO:0002237;GO:0019900;GO:0010605;GO:0046483;GO:1901576;GO:0044249;GO:0048367;GO:0003676;GO:0090305;GO:0043233;GO:0043231;GO:0031123;GO:0019901;GO:0009693;GO:…	K12741	PF00076	virNOG11671;KOG0118	A	sp|Q9LKA4|UBA2C_ARATH UBP1-associated protein 2C OS=Arabidopsis thaliana OX=3702 GN=UBA2C PE=2 SV=1	XP_024199207.1 UBP1-associated protein 2C [Rosa chinensis] &gt;XP_040361294.1 UBP1-associated protein 2C [Rosa chinensis] &gt;PRQ31071.1 putative nucleotide-binding alpha-beta plait domain-containing protein [Rosa chinensis]
TRINITY_DN10545_c0_g1	455	-	-	-	-	-	sp|Q86IV5|CTNA_DICDI Countin-1 OS=Dictyostelium discoideum OX=44689 GN=ctnA PE=1 SV=1	QDZ18964.1 hypothetical protein A3770_02p14820 [Chloropicon primus]
TRINITY_DN10545_c0_g2	614	-	-	-	-	-	sp|Q86IV5|CTNA_DICDI Countin-1 OS=Dictyostelium discoideum OX=44689 GN=ctnA PE=1 SV=1	QDZ18964.1 hypothetical protein A3770_02p14820 [Chloropicon primus]
TRINITY_DN10546_c0_g1	2597	GO:0098588;GO:0043227;GO:0005622;GO:0044446;GO:0016787;GO:0005773;GO:0008152;GO:0031090;GO:0003674;GO:0016798;GO:0005575;GO:0016020;GO:0098805;GO:0005774;GO:0003824;GO:0004553;GO:0097599;GO:0044464;GO:0043226;GO:0005623;GO:0005975;GO:0005737;GO:0005576;GO:0043231;GO:0009044;GO:0071704;GO:0043229;GO:0044424;GO:0044444;GO:0044437;GO:0044422;GO:0008150;GO:0044238	-	PF01915;PF00933	virNOG13992	R	sp|Q9LXA8|BXL6_ARATH Probable beta-D-xylosidase 6 OS=Arabidopsis thaliana OX=3702 GN=BXL6 PE=2 SV=1	XP_011466576.1 PREDICTED: probable beta-D-xylosidase 6 isoform X2 [Fragaria vesca subsp. vesca]
TRINITY_DN10547_c0_g2	562	-	K02975	PF03297	COG4901;virNOG21703	J	sp|Q7SC06|RS25_NEUCR 40S ribosomal protein S25 OS=Neurospora crassa (strain ATCC 24698 / 74-OR23-1A / CBS 708.71 / DSM 1257 / FGSC 987) OX=367110 GN=rps-25 PE=3 SV=1	BAK03272.1 predicted protein [Hordeum vulgare subsp. vulgare]
TRINITY_DN10548_c0_g1	348	GO:0008150;GO:0035639;GO:0023052;GO:0030554;GO:0005623;GO:0050789;GO:0032555;GO:0044464;GO:0071944;GO:0050794;GO:0043531;GO:0017076;GO:0006950;GO:0043168;GO:0016020;GO:0008144;GO:1901265;GO:1901363;GO:0005575;GO:0097159;GO:0097367;GO:0007165;GO:0003674;GO:0036094;GO:0005886;GO:0050896;GO:0051716;GO:0043167;GO:0032559;GO:0009987;GO:0006952;GO:0032553;GO:0000166;GO:0065007;GO:0007154;GO:0005524;GO:…	-	PF01582	virNOG10093;NOG65877	TS	sp|Q40392|TMVRN_NICGU TMV resistance protein N OS=Nicotiana glutinosa OX=35889 GN=N PE=1 SV=1	XP_024156328.2 uncharacterized protein LOC112164352 [Rosa chinensis]
TRINITY_DN10548_c0_g2	414	-	-	-	COG4886;virNOG29577	ST	sp|Q40392|TMVRN_NICGU TMV resistance protein N OS=Nicotiana glutinosa OX=35889 GN=N PE=1 SV=1	XP_024156328.2 uncharacterized protein LOC112164352 [Rosa chinensis]
TRINITY_DN10548_c1_g1	1682	-	-	-	-	-	-	RXH76068.1 hypothetical protein DVH24_001647 [Malus domestica]
TRINITY_DN10548_c1_g3	620	-	-	-	-	-	-	PQQ08440.1 hypothetical protein Pyn_19243 [Prunus yedoensis var. nudiflora]
TRINITY_DN10549_c0_g1	799	-	-	-	-	-	sp|Q4WMA6|CFMB_ASPFU GPI-anchored hemophore cfmB OS=Neosartorya fumigata (strain ATCC MYA-4609 / Af293 / CBS 101355 / FGSC A1100) OX=330879 GN=cfmB PE=3 SV=1	-
TRINITY_DN1054_c0_g1	2213	GO:0030062;GO:0003824;GO:0071496;GO:0031669;GO:0045240;GO:0009416;GO:0016903;GO:0005947;GO:0046395;GO:0044422;GO:0009642;GO:0016624;GO:0009605;GO:0016054;GO:0009267;GO:0044444;GO:0043229;GO:0031668;GO:0043233;GO:0043231;GO:0006082;GO:0044248;GO:0051716;GO:1901565;GO:0016491;GO:0044282;GO:0009987;GO:0005622;GO:0042221;GO:1901564;GO:0043227;GO:0033554;GO:0007154;GO:0003863;GO:0005759;GO:0006807;GO:…	K00167	PF02779	virNOG03359	C	sp|Q9SAV3|ODBB1_ARATH 2-oxoisovalerate dehydrogenase subunit beta 1, mitochondrial OS=Arabidopsis thaliana OX=3702 GN=BCDH BETA1 PE=2 SV=1	XP_024200190.1 2-oxoisovalerate dehydrogenase subunit beta 1, mitochondrial [Rosa chinensis] &gt;PRQ35806.1 putative 3-methyl-2-oxobutanoate dehydrogenase (2-methylpropanoyl-transferring) [Rosa chinensis]
TRINITY_DN10550_c0_g1	1089	-	-	-	euNOG25157;virNOG20739	S	sp|Q8TGM7|ART2_YEAST Putative uncharacterized protein ART2 OS=Saccharomyces cerevisiae (strain ATCC 204508 / S288c) OX=559292 GN=ART2 PE=5 SV=1	XP_011013113.1 PREDICTED: LOW QUALITY PROTEIN: uncharacterized protein LOC105117228 [Populus euphratica]
TRINITY_DN10550_c0_g2	597	-	-	-	-	-	-	PHT25457.1 hypothetical protein CQW23_34916 [Capsicum baccatum]
TRINITY_DN10551_c0_g1	1656	GO:0008150;GO:0044238;GO:0044424;GO:0009117;GO:0008219;GO:0071704;GO:0009262;GO:0005623;GO:0044281;GO:0005737;GO:0006753;GO:0044464;GO:0043226;GO:0055086;GO:0044260;GO:0006950;GO:0043170;GO:1901137;GO:0003674;GO:0012501;GO:0005575;GO:0006974;GO:1901135;GO:0044237;GO:0050896;GO:0006796;GO:1901360;GO:0051726;GO:1901293;GO:0006259;GO:0032501;GO:0005634;GO:0005488;GO:0043169;GO:0032502;GO:0043229;GO:…	K10808	PF00268	virNOG04833	F	sp|P49730|RIR2_TOBAC Ribonucleoside-diphosphate reductase small chain OS=Nicotiana tabacum OX=4097 PE=2 SV=1	XP_004303968.1 PREDICTED: ribonucleoside-diphosphate reductase small chain [Fragaria vesca subsp. vesca]
TRINITY_DN10551_c1_g1	797	-	K10808	-	virNOG04833	F	sp|P36603|RIR2_SCHPO Ribonucleoside-diphosphate reductase small chain OS=Schizosaccharomyces pombe (strain 972 / ATCC 24843) OX=284812 GN=suc22 PE=3 SV=2	KAG5219981.1 Ribonucleotide-diphosphate reductase [Salix suchowensis]
TRINITY_DN10551_c1_g2	708	GO:0006950;GO:0043170;GO:0044260;GO:0055086;GO:0006753;GO:0044464;GO:0043226;GO:0005623;GO:0044281;GO:0005737;GO:0009262;GO:0008219;GO:0071704;GO:0044424;GO:0009117;GO:0008150;GO:0044238;GO:0005634;GO:0005488;GO:0032501;GO:0006259;GO:0051726;GO:1901293;GO:0006796;GO:1901360;GO:0044237;GO:0050896;GO:1901135;GO:0005575;GO:0006974;GO:0003674;GO:0012501;GO:1901137;GO:0018130;GO:0016728;GO:0009165;GO:…	K10808	PF00268	virNOG04833	F	sp|Q9C167|RIR2_NEUCR Ribonucleoside-diphosphate reductase small chain OS=Neurospora crassa (strain ATCC 24698 / 74-OR23-1A / CBS 708.71 / DSM 1257 / FGSC 987) OX=367110 GN=rnr-2 PE=3 SV=2	KAG5219981.1 Ribonucleotide-diphosphate reductase [Salix suchowensis]
TRINITY_DN10552_c0_g1	565	-	-	-	-	-	-	-
TRINITY_DN10552_c0_g2	1122	-	-	-	-	-	-	-
TRINITY_DN10552_c1_g1	544	-	-	-	-	-	-	-
TRINITY_DN10553_c0_g1	910	GO:0032555;GO:0030554;GO:0016301;GO:0017076;GO:0043168;GO:0006468;GO:0071944;GO:0043412;GO:0003824;GO:0008152;GO:0005886;GO:0006793;GO:0097159;GO:0031224;GO:0016772;GO:0006807;GO:0005524;GO:0006464;GO:1901564;GO:0032559;GO:0009987;GO:0032553;GO:0043167;GO:0004674;GO:0005623;GO:0071704;GO:0016310;GO:0044238;GO:0035639;GO:0008150;GO:0044425;GO:0043170;GO:0016773;GO:0044260;GO:0044464;GO:0016740;GO:…	-	-	-	-	-	PQP92022.1 hypothetical protein Pyn_08534 [Prunus yedoensis var. nudiflora]
TRINITY_DN10554_c0_g1	1244	GO:0051603;GO:0050794;GO:0003824;GO:0043412;GO:0050789;GO:0044248;GO:0070647;GO:0001101;GO:0009057;GO:0043231;GO:0044444;GO:0019783;GO:0023052;GO:0043229;GO:0101005;GO:0008233;GO:0071310;GO:0008234;GO:0009725;GO:0006807;GO:0007154;GO:0065007;GO:0004843;GO:0006464;GO:0042221;GO:1901564;GO:0009987;GO:0005622;GO:0043227;GO:0009867;GO:0051716;GO:1901565;GO:0030163;GO:0016787;GO:0016579;GO:0044257;GO:…	-	PF00917	virNOG06671	D	sp|Q9FPT1|UBP12_ARATH Ubiquitin C-terminal hydrolase 12 OS=Arabidopsis thaliana OX=3702 GN=UBP12 PE=1 SV=2	PRQ39599.1 putative ubiquitinyl hydrolase 1 [Rosa chinensis]
TRINITY_DN10555_c0_g1	778	-	K03941	-	virNOG07014	C	sp|Q12644|NDUS8_NEUCR NADH-ubiquinone oxidoreductase 23 kDa subunit, mitochondrial OS=Neurospora crassa (strain ATCC 24698 / 74-OR23-1A / CBS 708.71 / DSM 1257 / FGSC 987) OX=367110 GN=nuo21.3c PE=2 SV=1	KAB8342976.1 hypothetical protein FH972_022571 [Carpinus fangiana]
TRINITY_DN10555_c0_g2	417	-	-	-	-	-	-	-
TRINITY_DN10555_c1_g1	448	-	-	-	-	-	-	-
TRINITY_DN10556_c0_g1	2432	GO:0008152;GO:0034645;GO:0080090;GO:0097659;GO:2001141;GO:0031323;GO:0006725;GO:0009058;GO:0097159;GO:0034654;GO:0006139;GO:0009059;GO:0010467;GO:0065007;GO:0016070;GO:0006807;GO:0051252;GO:0043227;GO:0005622;GO:0009987;GO:0009889;GO:0044271;GO:0043231;GO:0090304;GO:0050789;GO:0003676;GO:0046983;GO:0019438;GO:0043229;GO:1901362;GO:0018130;GO:1901576;GO:0046483;GO:0044249;GO:0010468;GO:0050794;GO:…	-	PF00010	virNOG12648	K	sp|Q9LEZ3|BIM1_ARATH Transcription factor BIM1 OS=Arabidopsis thaliana OX=3702 GN=BIM1 PE=1 SV=2	XP_004299270.1 PREDICTED: transcription factor BIM1 [Fragaria vesca subsp. vesca]
TRINITY_DN10557_c0_g1	1810	-	-	-	virNOG03677	S	-	XP_004302508.1 PREDICTED: uncharacterized protein LOC101296878 [Fragaria vesca subsp. vesca]
TRINITY_DN10558_c0_g1	1174	-	-	PF16884;PF00107	virNOG11142	R	sp|Q9SLN8|DBR_TOBAC 2-alkenal reductase (NADP(+)-dependent) OS=Nicotiana tabacum OX=4097 GN=DBR PE=1 SV=1	XP_024189091.1 2-alkenal reductase (NADP(+)-dependent) [Rosa chinensis] &gt;PRQ41480.1 putative oxidoreductase [Rosa chinensis]
TRINITY_DN10559_c0_g1	1324	GO:1903506;GO:0071704;GO:0051171;GO:0006351;GO:0005623;GO:0008150;GO:0044238;GO:0031974;GO:0044424;GO:0019222;GO:0043170;GO:0044464;GO:0043226;GO:0044260;GO:0060255;GO:0003677;GO:0032774;GO:0044446;GO:0044237;GO:0005730;GO:1901363;GO:2000112;GO:0044428;GO:0003674;GO:0005575;GO:0019219;GO:0005634;GO:0010556;GO:0005488;GO:0043232;GO:1901360;GO:0070013;GO:0006355;GO:0031326;GO:0044271;GO:0043233;GO:…	-	PF02701	virNOG17530;virNOG35261	RK	sp|Q84TE9|DOF53_ARATH Dof zinc finger protein DOF5.3 OS=Arabidopsis thaliana OX=3702 GN=DOF5.3 PE=2 SV=1	XP_024161212.1 dof zinc finger protein DOF3.2 [Rosa chinensis] &gt;PRQ33754.1 putative transcription factor C2C2-Dof family [Rosa chinensis]
TRINITY_DN10559_c1_g1	1089	-	-	-	-	-	-	-
TRINITY_DN1055_c0_g1	3144	-	-	-	virNOG11367	R	sp|Q1JPN0|STR7_ARATH Rhodanese-like domain-containing protein 7 OS=Arabidopsis thaliana OX=3702 GN=STR7 PE=2 SV=1	XP_004308989.2 PREDICTED: rhodanese-like domain-containing protein 7 [Fragaria vesca subsp. vesca]
TRINITY_DN10560_c0_g1	2854	GO:0044464;GO:0043226;GO:0016758;GO:0016740;GO:0012505;GO:0043170;GO:0044424;GO:0031982;GO:0008150;GO:0044238;GO:0097708;GO:0044425;GO:0005623;GO:0005737;GO:0045229;GO:0071704;GO:0044431;GO:0071555;GO:0005794;GO:0016021;GO:0071554;GO:0000271;GO:0098588;GO:0016757;GO:0045489;GO:0005768;GO:0005575;GO:0031410;GO:0031090;GO:0003674;GO:0045488;GO:0016020;GO:0005976;GO:0044237;GO:0044446;GO:0003824;GO:…	K13648	PF01501	virNOG01418	G	sp|Q9ZVI7|GAUT7_ARATH Probable galacturonosyltransferase 7 OS=Arabidopsis thaliana OX=3702 GN=GAUT7 PE=1 SV=2	XP_024189059.1 probable galacturonosyltransferase 7 [Rosa chinensis] &gt;PRQ42587.1 putative polygalacturonate 4-alpha-galacturonosyltransferase [Rosa chinensis]
TRINITY_DN10561_c0_g1	604	-	-	-	-	-	-	RXI01641.1 hypothetical protein DVH24_014990 [Malus domestica]
TRINITY_DN10562_c0_g1	689	GO:0006979;GO:0005777;GO:0006950;GO:0043226;GO:0044464;GO:0031907;GO:0005782;GO:0009408;GO:0043233;GO:0043231;GO:0005737;GO:0005623;GO:0044422;GO:0008150;GO:0044444;GO:0044424;GO:0031974;GO:0043229;GO:1901700;GO:0042579;GO:0070013;GO:0042221;GO:0005622;GO:0044439;GO:0009987;GO:0043227;GO:0000302;GO:0044438;GO:0050896;GO:0006457;GO:0044446;GO:0009266;GO:0009628;GO:0005575	K13993	PF00011	virNOG19429	O	sp|Q9FHQ3|HS157_ARATH 15.7 kDa heat shock protein, peroxisomal OS=Arabidopsis thaliana OX=3702 GN=HSP15.7 PE=2 SV=1	XP_024186557.1 15.7 kDa heat shock protein, peroxisomal [Rosa chinensis] &gt;PRQ45411.1 putative small heat shock protein HSP20 [Rosa chinensis]
TRINITY_DN10563_c0_g1	1950	GO:0016758;GO:0044464;GO:0044036;GO:0012505;GO:0044425;GO:0033692;GO:0044238;GO:0052386;GO:0032504;GO:0045229;GO:0000271;GO:0016021;GO:0070592;GO:0071555;GO:0005794;GO:0044264;GO:0045489;GO:0016020;GO:0005575;GO:0034637;GO:0048366;GO:0005789;GO:0044446;GO:0005783;GO:1901576;GO:0044249;GO:0048827;GO:0032502;GO:0031984;GO:0043231;GO:0048367;GO:0044432;GO:0016043;GO:0005622;GO:0010393;GO:0048731;GO:…	-	-	virNOG05321	G	sp|Q9LN68|GATL1_ARATH Probable galacturonosyltransferase-like 1 OS=Arabidopsis thaliana OX=3702 GN=GATL1 PE=2 SV=1	XP_004291912.1 PREDICTED: probable galacturonosyltransferase-like 1 [Fragaria vesca subsp. vesca]
TRINITY_DN10564_c0_g1	617	-	-	-	virNOG16120;KOG4658	T	-	XP_024191498.2 putative disease resistance RPP13-like protein 1 [Rosa chinensis] &gt;XP_040367399.1 putative disease resistance RPP13-like protein 1 [Rosa chinensis] &gt;XP_040367401.1 putative disease resistance RPP13-like protein 1 [Rosa chinensis] &gt;XP_040367402.1 putative disease resistance RPP13-like protein 1 [Rosa chinensis] &gt;XP_040367403.1 putative disease resistance RPP13-like prote…
TRINITY_DN10565_c0_g1	579	-	-	-	virNOG04327;KOG4658;NOG81593	TZ	sp|Q9LRR5|DRL21_ARATH Putative disease resistance protein At3g14460 OS=Arabidopsis thaliana OX=3702 GN=At3g14460 PE=3 SV=1	XP_024182786.1 putative disease resistance RPP13-like protein 1 isoform X1 [Rosa chinensis]
TRINITY_DN10566_c0_g1	1828	GO:0140096;GO:0005515;GO:0005488;GO:0005634;GO:0019538;GO:0036211;GO:0000151;GO:0044389;GO:0044267;GO:1990234;GO:0044237;GO:0003674;GO:0005575;GO:0043170;GO:0016740;GO:0016567;GO:0043226;GO:0044464;GO:1902494;GO:0044260;GO:0071704;GO:0005737;GO:0005623;GO:0004842;GO:0044238;GO:0008150;GO:0044424;GO:0006464;GO:0031625;GO:0006807;GO:0043167;GO:0046872;GO:0019899;GO:0043227;GO:0019787;GO:1901564;GO:…	-	PF20167;PF13920	virNOG03401	O	sp|Q7XI08|XB34_ORYSJ Probable E3 ubiquitin-protein ligase XBOS34 OS=Oryza sativa subsp. japonica OX=39947 GN=XBOS34 PE=2 SV=1	XP_021833426.1 uncharacterized protein LOC110773232 [Prunus avium]
TRINITY_DN10567_c0_g1	586	-	-	-	-	-	-	-
TRINITY_DN10567_c0_g2	3528	GO:0044446;GO:0003674;GO:0031090;GO:0044428;GO:0005575;GO:0016020;GO:0005488;GO:0005634;GO:0045184;GO:0000060;GO:0005515;GO:0005635;GO:0006606;GO:0070727;GO:0006610;GO:0008565;GO:0015833;GO:0070013;GO:0051179;GO:0005737;GO:0034399;GO:0071705;GO:0005623;GO:0042886;GO:0006886;GO:0006913;GO:0044424;GO:0031974;GO:0031975;GO:0051020;GO:0033218;GO:0008150;GO:0005048;GO:0051170;GO:0051649;GO:0042277;GO:…	K18752	PF03810;PF13513	virNOG00882	U	sp|Q8H0U4|TNPO1_ARATH Transportin-1 OS=Arabidopsis thaliana OX=3702 GN=TRN1 PE=1 SV=1	XP_004290745.1 PREDICTED: transportin-1 [Fragaria vesca subsp. vesca]
TRINITY_DN10568_c0_g1	1341	GO:0015833;GO:0044439;GO:0070727;GO:0045184;GO:0005488;GO:0098588;GO:0005829;GO:0016020;GO:0005575;GO:0003674;GO:0031090;GO:0044438;GO:0006996;GO:0072663;GO:0044446;GO:0043226;GO:0044464;GO:0006810;GO:0042277;GO:0051641;GO:0005048;GO:0051649;GO:0008150;GO:0033218;GO:0006886;GO:0044424;GO:0042886;GO:0005737;GO:0071705;GO:0005623;GO:0051179;GO:0043574;GO:0016043;GO:0005778;GO:0051234;GO:0005622;GO:…	K13337	PF04614	virNOG00769	U	sp|Q94EI3|PE192_ARATH Peroxisome biogenesis protein 19-2 OS=Arabidopsis thaliana OX=3702 GN=PEX19-2 PE=1 SV=1	XP_024175069.1 peroxisome biogenesis protein 19-2 [Rosa chinensis] &gt;PRQ18193.1 putative pex19 protein [Rosa chinensis]
TRINITY_DN10569_c0_g1	317	-	-	-	-	-	-	XP_024156752.1 F-box protein At4g09920 [Rosa chinensis] &gt;XP_040363129.1 F-box protein At4g09920 [Rosa chinensis] &gt;XP_040363130.1 F-box protein At4g09920 [Rosa chinensis] &gt;PRQ31860.1 putative F-box domain, FBD domain, leucine-rich repeat domain, L domain-containing protein [Rosa chinensis]
TRINITY_DN1056_c0_g1	2865	-	-	-	virNOG07008	S	-	XP_024166716.1 uncharacterized protein LOC112173335 isoform X1 [Rosa chinensis] &gt;PRQ27008.1 hypothetical protein RchiOBHm_Chr6g0300731 [Rosa chinensis]
TRINITY_DN10570_c0_g1	1268	GO:0043229;GO:0006897;GO:0044444;GO:0048513;GO:0043169;GO:0032502;GO:0031984;GO:0044422;GO:0044432;GO:0043231;GO:0070647;GO:0032446;GO:0005774;GO:0043412;GO:0003824;GO:0000323;GO:0002376;GO:0031224;GO:0098805;GO:0098852;GO:0008152;GO:0098827;GO:0005773;GO:0044440;GO:0043227;GO:0019787;GO:1901564;GO:0051234;GO:0005622;GO:0009987;GO:0043167;GO:0046872;GO:0006807;GO:0048856;GO:0006464;GO:0048731;GO:…	-	PF12428;PF12906	virNOG04899	A	sp|Q0IH10|MARH3_XENLA E3 ubiquitin-protein ligase MARCHF3 OS=Xenopus laevis OX=8355 GN=marchf3 PE=2 SV=1	XP_024191183.2 uncharacterized protein LOC112195068 isoform X1 [Rosa chinensis]
TRINITY_DN10571_c0_g1	3023	GO:0044434;GO:0006811;GO:0005623;GO:0044435;GO:0005737;GO:0051179;GO:0008150;GO:0044425;GO:0009507;GO:0031975;GO:0044424;GO:0009941;GO:0006810;GO:0044464;GO:0043226;GO:0006091;GO:0044237;GO:0050896;GO:0044446;GO:0042170;GO:0016020;GO:0009314;GO:0005575;GO:0031090;GO:0003674;GO:0016722;GO:0005488;GO:0022900;GO:0016021;GO:0043231;GO:0044422;GO:0043169;GO:0016723;GO:0044444;GO:0031967;GO:0043229;GO:…	-	PF08022;PF01794;PF08030	virNOG00376	QP	sp|Q3KTM0|FRO7_ARATH Ferric reduction oxidase 7, chloroplastic OS=Arabidopsis thaliana OX=3702 GN=FRO7 PE=2 SV=1	XP_004301589.1 PREDICTED: ferric reduction oxidase 7, chloroplastic [Fragaria vesca subsp. vesca]
TRINITY_DN10572_c0_g1	1667	GO:0034654;GO:0009058;GO:0006725;GO:0031323;GO:2001141;GO:0080090;GO:0097659;GO:0008152;GO:0051172;GO:0005622;GO:0006952;GO:0010558;GO:0051252;GO:1902679;GO:0009890;GO:0016070;GO:0065007;GO:0010467;GO:0010646;GO:0140110;GO:0003712;GO:0044271;GO:0043231;GO:0010605;GO:0044249;GO:0031327;GO:0046483;GO:1901576;GO:1901362;GO:0005575;GO:2000022;GO:0032774;GO:0031326;GO:0006355;GO:0080134;GO:0023051;GO:…	K13464	PF06200;PF09425	virNOG19427	S	sp|Q9C5K8|TIF3B_ARATH Protein TIFY 3B OS=Arabidopsis thaliana OX=3702 GN=TIFY3B PE=1 SV=1	XP_011461243.1 PREDICTED: protein TIFY 3B [Fragaria vesca subsp. vesca]
TRINITY_DN10573_c0_g1	641	-	-	-	-	-	-	-
TRINITY_DN10574_c0_g2	359	-	-	-	-	-	-	-
TRINITY_DN10574_c0_g3	391	-	-	-	-	-	-	-
TRINITY_DN10574_c0_g4	347	-	-	-	-	-	-	-
TRINITY_DN10574_c0_g5	896	-	-	-	-	-	-	-
TRINITY_DN10574_c0_g6	948	-	-	-	-	-	-	-
TRINITY_DN10574_c1_g1	763	-	-	-	-	-	-	-
TRINITY_DN10575_c0_g1	391	-	-	-	-	-	-	-
TRINITY_DN10576_c0_g1	1208	-	-	-	-	-	-	XP_011459685.1 PREDICTED: uncharacterized protein LOC105350038 [Fragaria vesca subsp. vesca]
TRINITY_DN10577_c0_g1	2301	GO:0044464;GO:0043226;GO:0009941;GO:0006810;GO:0034220;GO:0022804;GO:0008150;GO:0009507;GO:0031975;GO:0044425;GO:0044424;GO:0044434;GO:0006811;GO:0005623;GO:0005737;GO:0044435;GO:0051179;GO:0016021;GO:0015291;GO:0016020;GO:0005575;GO:0031090;GO:0003674;GO:0042170;GO:0044446;GO:0005315;GO:0006820;GO:0022857;GO:0044422;GO:0044444;GO:0031967;GO:0043229;GO:0043231;GO:0005622;GO:0051234;GO:0031969;GO:…	-	PF07690	virNOG03410	G	sp|Q66GI9|ANTR4_ARATH Probable anion transporter 4, chloroplastic OS=Arabidopsis thaliana OX=3702 GN=ANTR4 PE=2 SV=1	XP_024156979.1 probable anion transporter 4, chloroplastic isoform X1 [Rosa chinensis] &gt;PRQ34379.1 putative major facilitator superfamily [Rosa chinensis]
TRINITY_DN10579_c0_g1	2862	GO:0031224;GO:0051234;GO:0005575;GO:0016020;GO:0044425;GO:0008150;GO:0016021;GO:0051179;GO:0006810;GO:0006811	-	PF13967;PF14703;PF02714	virNOG00373	S	sp|F4JCY2|CSCL8_ARATH CSC1-like protein At3g54510 OS=Arabidopsis thaliana OX=3702 GN=At3g54510 PE=3 SV=1	XP_004308611.1 PREDICTED: CSC1-like protein At3g54510 isoform X1 [Fragaria vesca subsp. vesca]
TRINITY_DN10579_c1_g1	369	-	-	-	-	-	-	-
TRINITY_DN1057_c0_g1	365	-	-	-	-	-	-	-
TRINITY_DN1057_c0_g2	6756	-	-	PF10441	virNOG02877	S	-	CAB4321142.1 unnamed protein product [Prunus armeniaca]
TRINITY_DN10580_c0_g1	501	-	K02976	-	virNOG21270	J	sp|Q9LYK9|RS263_ARATH 40S ribosomal protein S26-3 OS=Arabidopsis thaliana OX=3702 GN=RPS26C PE=2 SV=1	ESQ44449.1 hypothetical protein EUTSA_v10006245mg [Eutrema salsugineum]
TRINITY_DN10581_c0_g1	399	-	-	-	-	-	-	-
TRINITY_DN10582_c0_g1	648	-	-	-	-	-	-	-
TRINITY_DN10583_c0_g1	1269	GO:0005774;GO:0071944;GO:0033036;GO:0034613;GO:0015031;GO:0031201;GO:0044444;GO:0043229;GO:0044422;GO:0030054;GO:0071702;GO:0043231;GO:0051234;GO:0009987;GO:0005622;GO:0071840;GO:0043227;GO:0043933;GO:0032984;GO:0016043;GO:0019905;GO:0022411;GO:0009506;GO:0043624;GO:0098805;GO:0008104;GO:0046907;GO:0005911;GO:0005773;GO:0005886;GO:0032991;GO:0043226;GO:0044464;GO:0051641;GO:0051649;GO:0006810;GO:…	K15296	PF14938	virNOG08764	U	sp|P93798|SNAA_VITVI Alpha-soluble NSF attachment protein OS=Vitis vinifera OX=29760 PE=2 SV=1	XP_008374460.1 alpha-soluble NSF attachment protein 2 [Malus domestica] &gt;RXI08747.1 hypothetical protein DVH24_022891 [Malus domestica]
TRINITY_DN10584_c0_g1	3211	-	-	PF14309	euNOG25351;virNOG04927	S	-	XP_024180844.1 uncharacterized protein LOC112186611 isoform X3 [Rosa chinensis] &gt;XP_024180845.1 uncharacterized protein LOC112186611 isoform X3 [Rosa chinensis] &gt;PRQ46534.1 hypothetical protein RchiOBHm_Chr2g0090061 [Rosa chinensis]
TRINITY_DN10585_c0_g1	1478	GO:0005982;GO:0019252;GO:0009889;GO:0043036;GO:0043231;GO:0005975;GO:0050789;GO:0032881;GO:0044422;GO:0044444;GO:0009532;GO:0043229;GO:0044249;GO:1901576;GO:0050794;GO:0006109;GO:0009536;GO:0008152;GO:0080090;GO:0034645;GO:0031323;GO:0009058;GO:0065007;GO:0032885;GO:0009059;GO:0009570;GO:0016051;GO:0044262;GO:0044042;GO:0030246;GO:0006073;GO:0009987;GO:0005622;GO:0043227;GO:0071704;GO:0044434;GO:…	-	-	virNOG12350	G	sp|Q94AX2|PTST_ARATH Protein PTST, chloroplastic OS=Arabidopsis thaliana OX=3702 GN=PTST PE=1 SV=1	XP_040368964.1 protein PTST, chloroplastic isoform X1 [Rosa chinensis] &gt;PRQ55315.1 putative immunoglobulin E-set [Rosa chinensis]
TRINITY_DN10585_c1_g2	385	-	-	-	-	-	-	-
TRINITY_DN10587_c0_g1	1904	GO:0044237;GO:0016787;GO:0008152;GO:0003674;GO:0006725;GO:0005575;GO:0006139;GO:0097159;GO:1901363;GO:0003723;GO:0006807;GO:0005488;GO:0016070;GO:0043227;GO:0009987;GO:0005622;GO:1901360;GO:0090304;GO:0005623;GO:0003676;GO:0090305;GO:0043231;GO:0071704;GO:0043229;GO:0044424;GO:0004518;GO:0009451;GO:0016788;GO:0008150;GO:0044238;GO:0043170;GO:0004519;GO:0034641;GO:0046483;GO:0003824;GO:0043412;GO:…	-	PF20431;PF01535;PF13041	virNOG03226	R	sp|P93005|PP181_ARATH Pentatricopeptide repeat-containing protein At2g33680 OS=Arabidopsis thaliana OX=3702 GN=PCMP-E19 PE=3 SV=1	XP_024179127.1 pentatricopeptide repeat-containing protein At2g33680 [Rosa chinensis] &gt;PRQ55685.1 putative tetratricopeptide-like helical domain-containing protein [Rosa chinensis]
TRINITY_DN10587_c0_g2	2451	GO:0008152;GO:0016787;GO:0044237;GO:1901363;GO:0097159;GO:0006139;GO:0005575;GO:0003674;GO:0006725;GO:0016070;GO:0005488;GO:0006807;GO:0003723;GO:1901360;GO:0005622;GO:0009987;GO:0043227;GO:0071704;GO:0043231;GO:0090305;GO:0005623;GO:0003676;GO:0090304;GO:0044238;GO:0016788;GO:0008150;GO:0009451;GO:0004518;GO:0044424;GO:0043229;GO:0004519;GO:0043170;GO:0043226;GO:0044464;GO:0003824;GO:0043412;GO:…	-	PF20431;PF13041;PF01535	virNOG03226	R	sp|P93005|PP181_ARATH Pentatricopeptide repeat-containing protein At2g33680 OS=Arabidopsis thaliana OX=3702 GN=PCMP-E19 PE=3 SV=1	XP_024171785.1 pentatricopeptide repeat-containing protein At2g33680 [Rosa chinensis]
TRINITY_DN10587_c1_g1	981	GO:0044271;GO:0019438;GO:0006729;GO:0018130;GO:1901362;GO:0046165;GO:0034641;GO:0051188;GO:1901576;GO:0003824;GO:0016829;GO:0046483;GO:0044249;GO:0009108;GO:0006066;GO:0008152;GO:0017144;GO:0042559;GO:1901615;GO:0006725;GO:0009058;GO:0016835;GO:0046146;GO:0008124;GO:1901617;GO:0006807;GO:1901564;GO:0042558;GO:0009987;GO:0034311;GO:0044283;GO:0044281;GO:0016836;GO:0071704;GO:0034312;GO:0008150;GO:…	-	PF01329	virNOG18077	S	sp|Q9LU63|ATP1_ARATH Probable pterin-4-alpha-carbinolamine dehydratase, chloroplastic OS=Arabidopsis thaliana OX=3702 GN=ATP1 PE=1 SV=1	XP_024170536.1 probable pterin-4-alpha-carbinolamine dehydratase, chloroplastic [Rosa chinensis] &gt;PRQ59690.1 putative 4a-hydroxytetrahydrobiopterin dehydratase transcription coactivator Tc-PD family [Rosa chinensis]
TRINITY_DN10589_c0_g1	1544	-	K14773	PF04900	virNOG06103	R	sp|O74862|UTP23_SCHPO rRNA-processing protein utp23 OS=Schizosaccharomyces pombe (strain 972 / ATCC 24843) OX=284812 GN=utp23 PE=3 SV=1	XP_004290322.1 PREDICTED: rRNA-processing protein UTP23 homolog [Fragaria vesca subsp. vesca]
TRINITY_DN1058_c0_g1	1646	GO:0043603;GO:0006749;GO:0051186;GO:0044464;GO:0006751;GO:0016829;GO:0003824;GO:0034641;GO:0010035;GO:0006575;GO:0071704;GO:0044273;GO:0043171;GO:0044248;GO:0005623;GO:0005737;GO:0016840;GO:0008150;GO:0044424;GO:0051187;GO:1901575;GO:0006807;GO:0006518;GO:1901565;GO:0042219;GO:0010038;GO:0005622;GO:0009987;GO:0010288;GO:1901564;GO:0046686;GO:0042221;GO:0006790;GO:0008152;GO:0016842;GO:0044237;GO:…	-	PF04752	virNOG00382	P	sp|Q84MC1|GCT22_ARATH Gamma-glutamylcyclotransferase 2-2 OS=Arabidopsis thaliana OX=3702 GN=GGCT2;2 PE=1 SV=1	XP_024167930.1 gamma-glutamylcyclotransferase 2-1 isoform X1 [Rosa chinensis] &gt;PRQ27444.1 putative glutathione-specific gamma-glutamylcyclotransferase, gamma-glutamyl cyclotransferase [Rosa chinensis]
TRINITY_DN1058_c0_g2	12167	GO:0090626;GO:0044424;GO:0008150;GO:0005737;GO:0005623;GO:0006970;GO:0030154;GO:0010090;GO:0043226;GO:0040007;GO:0006950;GO:0060341;GO:0071472;GO:0000932;GO:0070925;GO:0010033;GO:0050896;GO:0009845;GO:0009653;GO:0009651;GO:0043232;GO:0000003;GO:0097305;GO:0032501;GO:0043229;GO:0044444;GO:0080001;GO:0007033;GO:0050789;GO:0090558;GO:0048608;GO:0022618;GO:0033993;GO:0044085;GO:0009825;GO:0071214;GO:…	-	PF14844;PF00400;PF02138	virNOG01217	TU	sp|F4HZB2|BCHA1_ARATH Protein SPIRRIG OS=Arabidopsis thaliana OX=3702 GN=SPI PE=1 SV=1	XP_024168439.1 protein SPIRRIG isoform X1 [Rosa chinensis] &gt;XP_024168440.1 protein SPIRRIG isoform X1 [Rosa chinensis] &gt;PRQ26004.1 putative transcription factor WD40-like family [Rosa chinensis]
TRINITY_DN10590_c0_g1	386	-	-	-	-	-	-	-
TRINITY_DN10591_c0_g1	1435	-	-	PF00931;PF01582	virNOG10093;virNOG29577	T	sp|A0A290U7C4|ROQ1_NICBE Disease resistance protein Roq1 OS=Nicotiana benthamiana OX=4100 GN=ROQ1 PE=1 SV=1	XP_024186939.1 TMV resistance protein N [Rosa chinensis] &gt;XP_024186940.1 TMV resistance protein N [Rosa chinensis] &gt;XP_040372653.1 TMV resistance protein N [Rosa chinensis] &gt;PRQ44688.1 putative winged helix-turn-helix DNA-binding domain, toll-like receptor [Rosa chinensis]
TRINITY_DN10591_c1_g1	850	-	-	PF01582	COG4886;virNOG10093	TS	sp|Q40392|TMVRN_NICGU TMV resistance protein N OS=Nicotiana glutinosa OX=35889 GN=N PE=1 SV=1	XP_040361460.1 TMV resistance protein N [Rosa chinensis] &gt;PRQ33988.1 putative winged helix-turn-helix DNA-binding domain, toll-like receptor [Rosa chinensis]
TRINITY_DN10592_c0_g1	933	GO:0031974;GO:0042254;GO:0044238;GO:0015934;GO:0009507;GO:0000470;GO:0044464;GO:0034660;GO:1990904;GO:0005575;GO:0031090;GO:0016020;GO:0005198;GO:0044446;GO:0022625;GO:0098588;GO:0044445;GO:0003676;GO:0030054;GO:0022613;GO:0044271;GO:0043233;GO:0043231;GO:0003735;GO:0044249;GO:0042788;GO:0046483;GO:0043043;GO:1901576;GO:0043603;GO:0005844;GO:0022626;GO:0043228;GO:0009506;GO:0009058;GO:0006725;GO:…	K02936	PF01248	virNOG13089	J	sp|P35685|RL7A1_ORYSJ 60S ribosomal protein L7a-1 OS=Oryza sativa subsp. japonica OX=39947 GN=RPL7A-1 PE=2 SV=1	KAF9624454.1 hypothetical protein IFM89_011462 [Coptis chinensis]
TRINITY_DN10592_c0_g2	1034	-	K02936	PF01248	virNOG13089	J	sp|O57592|RL7A_TAKRU 60S ribosomal protein L7a OS=Takifugu rubripes OX=31033 GN=rpl7a PE=3 SV=3	RMZ54225.1 hypothetical protein APUTEX25_000576 [Auxenochlorella protothecoides]
TRINITY_DN10593_c0_g1	402	-	-	-	virNOG26530	S	-	PRQ60122.1 hypothetical protein RchiOBHm_Chr1g0377781 [Rosa chinensis]
TRINITY_DN10594_c0_g1	2237	GO:1901576;GO:0044249;GO:0016763;GO:0048646;GO:0030198;GO:0031984;GO:0032502;GO:0009555;GO:0043231;GO:0015020;GO:0032989;GO:0016043;GO:0098791;GO:0005622;GO:0010927;GO:0044262;GO:0043062;GO:0048856;GO:0016051;GO:0045492;GO:0009058;GO:0008152;GO:0010208;GO:0070589;GO:0044464;GO:0016758;GO:0044036;GO:0012505;GO:0071669;GO:0033692;GO:0044425;GO:0044238;GO:0010584;GO:0045229;GO:0000271;GO:0070592;GO:…	K00735	PF03360	virNOG03238	O	sp|Q9SXC4|IRX9H_ARATH Probable beta-1,4-xylosyltransferase IRX9H OS=Arabidopsis thaliana OX=3702 GN=IRX9H PE=2 SV=2	XP_024172758.1 probable beta-1,4-xylosyltransferase IRX9H [Rosa chinensis] &gt;PRQ20859.1 putative 1,4-beta-D-xylan synthase [Rosa chinensis]
TRINITY_DN10595_c0_g1	1794	GO:0044249;GO:1901576;GO:0046483;GO:0034641;GO:0050794;GO:0009888;GO:0001558;GO:0048518;GO:0032502;GO:0048364;GO:0022402;GO:0009330;GO:0043229;GO:0060429;GO:0051128;GO:0090558;GO:0043231;GO:0051276;GO:0050789;GO:0032989;GO:0003676;GO:0048367;GO:0090304;GO:0048869;GO:0048468;GO:0016043;GO:0009987;GO:0022622;GO:0005622;GO:0043227;GO:0071840;GO:0010026;GO:0065007;GO:0048731;GO:0007275;GO:0009059;GO:…	-	-	euNOG13407;virNOG10609	S	sp|Q9FLU1|BIN4_ARATH DNA-binding protein BIN4 OS=Arabidopsis thaliana OX=3702 GN=BIN4 PE=1 SV=2	XP_024178962.1 DNA-binding protein BIN4 isoform X2 [Rosa chinensis] &gt;XP_024178967.1 DNA-binding protein BIN4 isoform X3 [Rosa chinensis] &gt;PRQ60624.1 putative DNA-binding protein BIN4 [Rosa chinensis]
TRINITY_DN10596_c0_g1	1554	-	K05658	PF00664;PF00005	virNOG09176	Q	sp|Q9C7F2|AB14B_ARATH ABC transporter B family member 14 OS=Arabidopsis thaliana OX=3702 GN=ABCB14 PE=3 SV=1	XP_040364427.1 LOW QUALITY PROTEIN: ABC transporter B family member 19 [Rosa chinensis]
TRINITY_DN10599_c0_g1	683	-	-	-	-	-	-	-
TRINITY_DN1059_c0_g1	5043	-	-	-	-	-	-	-
TRINITY_DN105_c0_g1	1458	GO:0044550;GO:0003824;GO:0005506;GO:0046906;GO:0019748;GO:0044425;GO:0043169;GO:0016709;GO:0008150;GO:0020037;GO:0005488;GO:0016705;GO:0048037;GO:0016491;GO:0043167;GO:0046872;GO:0016021;GO:0004497;GO:0008152;GO:0031224;GO:0003674;GO:0009058;GO:0097159;GO:0046914;GO:0005575;GO:1901363;GO:0016020;GO:0055114	-	PF00067	virNOG06071	Q	sp|Q8VWZ7|C76B6_CATRO Geraniol 8-hydroxylase OS=Catharanthus roseus OX=4058 GN=CYP76B6 PE=1 SV=1	XP_024170049.1 geraniol 8-hydroxylase [Rosa chinensis] &gt;PRQ19900.1 putative geraniol 8-hydroxylase [Rosa chinensis]
TRINITY_DN105_c0_g2	2944	-	-	PF00067	virNOG00331	Q	sp|A6YIH8|C7D55_HYOMU Premnaspirodiene oxygenase OS=Hyoscyamus muticus OX=35626 GN=CYP71D55 PE=1 SV=1	XP_024176647.1 desmethyl-deoxy-podophyllotoxin synthase [Rosa chinensis] &gt;PRQ55875.1 putative premnaspirodiene oxygenase [Rosa chinensis]
TRINITY_DN105_c1_g1	2736	GO:0042886;GO:0071702;GO:1904680;GO:0051179;GO:0005887;GO:0071705;GO:0005623;GO:0031226;GO:0044425;GO:0008150;GO:0006810;GO:0022857;GO:0015031;GO:0044464;GO:0033036;GO:0035673;GO:0071944;GO:0005886;GO:0005215;GO:0042887;GO:0035672;GO:0016020;GO:0008104;GO:0003674;GO:0031224;GO:0005575;GO:0045184;GO:0055085;GO:0015833;GO:0016021;GO:0006857;GO:0044459;GO:0051234	-	PF03169	virNOG08949	T	sp|O82485|OPT7_ARATH Oligopeptide transporter 7 OS=Arabidopsis thaliana OX=3702 GN=OPT7 PE=2 SV=1	XP_004309550.1 PREDICTED: oligopeptide transporter 7 [Fragaria vesca subsp. vesca]
TRINITY_DN10600_c0_g1	923	GO:0005634;GO:0010556;GO:0005488;GO:0090567;GO:0000003;GO:0032501;GO:0019219;GO:0006355;GO:0031326;GO:1901360;GO:0044237;GO:0061458;GO:0003677;GO:0032774;GO:0005575;GO:0003674;GO:2000112;GO:1901363;GO:0043170;GO:0044260;GO:0060255;GO:0044464;GO:0043226;GO:0005623;GO:0051171;GO:0006351;GO:0071704;GO:1903506;GO:0044424;GO:0019222;GO:0008150;GO:0044238;GO:0048856;GO:0009791;GO:0006807;GO:0048731;GO:…	-	PF03110	virNOG24288;virNOG21403	K	sp|Q38741|SBP1_ANTMA Squamosa promoter-binding protein 1 OS=Antirrhinum majus OX=4151 GN=SBP1 PE=2 SV=1	QIL87238.1 SPL13 [Rubus occidentalis]
TRINITY_DN10601_c0_g1	438	-	K04097	PF02798	virNOG38622;virNOG37908;virNOG30860	O	sp|Q0ZS46|GST_PLAVI Glutathione S-transferase OS=Plasmodium vivax OX=5855 GN=GST PE=2 SV=1	XP_001699266.1 glutathione S-transferase [Chlamydomonas reinhardtii] &gt;PNW71783.1 hypothetical protein CHLRE_16g682725v5 [Chlamydomonas reinhardtii]
TRINITY_DN10603_c0_g1	887	-	-	-	-	-	-	-
TRINITY_DN10604_c0_g1	348	-	-	-	-	-	-	-
TRINITY_DN10604_c0_g2	1219	-	-	-	-	-	-	-
TRINITY_DN10604_c0_g3	624	-	-	-	-	-	-	-
TRINITY_DN10605_c0_g1	4668	GO:0008150;GO:0044424;GO:1903506;GO:0071704;GO:0009617;GO:0005737;GO:0051171;GO:0005623;GO:0051173;GO:0043226;GO:0060255;GO:0044260;GO:0043170;GO:0006950;GO:1901363;GO:2000112;GO:0003674;GO:0044212;GO:0050896;GO:0044237;GO:1901360;GO:0019219;GO:0005488;GO:0010556;GO:0005634;GO:0009605;GO:0019438;GO:0043229;GO:0009607;GO:0009889;GO:0090304;GO:0050789;GO:0051707;GO:0010604;GO:0010468;GO:0050794;GO:…	-	PF03110	virNOG00326	R	sp|Q8RY95|SPL14_ARATH Squamosa promoter-binding-like protein 14 OS=Arabidopsis thaliana OX=3702 GN=SPL14 PE=1 SV=3	QIL87231.1 SPL6 [Rubus occidentalis]
TRINITY_DN10605_c1_g1	1374	-	-	-	-	-	-	-
TRINITY_DN10605_c2_g1	426	-	-	-	-	-	-	-
TRINITY_DN10606_c0_g1	1902	-	-	PF20431;PF13041;PF01535	virNOG01887	R	sp|Q9CA54|PP122_ARATH Pentatricopeptide repeat-containing protein At1g74630 OS=Arabidopsis thaliana OX=3702 GN=PCMP-H71 PE=2 SV=1	XP_024180523.1 pentatricopeptide repeat-containing protein At1g74630 [Rosa chinensis] &gt;PRQ53512.1 putative tetratricopeptide-like helical domain-containing protein [Rosa chinensis]
TRINITY_DN10607_c0_g1	606	-	K03283	PF10712	virNOG03266;virNOG14834	O	sp|O93866|HSP70_TRIRU Heat shock 70 kDa protein OS=Trichophyton rubrum OX=5551 GN=HSP70 PE=2 SV=1	XP_023907019.1 heat shock 70 kDa protein [Quercus suber]
TRINITY_DN10608_c0_g1	934	GO:0016301;GO:0017076;GO:0043168;GO:0001558;GO:0033993;GO:0050794;GO:0097306;GO:0009968;GO:0051707;GO:0003824;GO:0050789;GO:0009856;GO:0032555;GO:0030308;GO:0030554;GO:0009607;GO:0071396;GO:0009788;GO:0048519;GO:0023052;GO:0010483;GO:0048364;GO:0009605;GO:0009742;GO:0009791;GO:0000160;GO:0006807;GO:0007275;GO:0005524;GO:0048545;GO:0009737;GO:0009987;GO:0043207;GO:0022622;GO:0032559;GO:0042221;GO:…	-	PF07714	virNOG14889;COG0515;virNOG30241	T	sp|Q9SCZ4|FERON_ARATH Receptor-like protein kinase FERONIA OS=Arabidopsis thaliana OX=3702 GN=FER PE=1 SV=1	XP_040370604.1 receptor-like protein kinase FERONIA [Rosa chinensis]
TRINITY_DN1060_c0_g1	2012	-	-	PF00954;PF01453;PF08276	COG0515;virNOG02323;euNOG03117	T	sp|O81832|Y4729_ARATH G-type lectin S-receptor-like serine/threonine-protein kinase At4g27290 OS=Arabidopsis thaliana OX=3702 GN=At4g27290 PE=3 SV=4	XP_011462090.1 PREDICTED: G-type lectin S-receptor-like serine/threonine-protein kinase At4g27290 [Fragaria vesca subsp. vesca]
TRINITY_DN10610_c0_g1	2049	-	-	-	-	-	-	XP_024172977.1 uncharacterized protein LOC112178931 [Rosa chinensis] &gt;PRQ16995.1 putative COMM domain-containing protein [Rosa chinensis]
TRINITY_DN10610_c0_g2	674	GO:0140096;GO:0006807;GO:0004175;GO:1901575;GO:0019538;GO:0070011;GO:1901565;GO:0044459;GO:0004190;GO:1901564;GO:0006508;GO:0070001;GO:0008152;GO:0005886;GO:0046658;GO:0016787;GO:0030163;GO:0009056;GO:0016020;GO:0031225;GO:0003674;GO:0031224;GO:0005575;GO:0043170;GO:0003824;GO:0044464;GO:0071944;GO:0009057;GO:0071704;GO:0031226;GO:0005623;GO:0044425;GO:0008233;GO:0044238;GO:0008150	-	-	-	-	-	-
TRINITY_DN10610_c1_g1	573	GO:0043170;GO:0071944;GO:0003824;GO:0044464;GO:0031226;GO:0005623;GO:0009057;GO:0071704;GO:0044425;GO:0008233;GO:0044238;GO:0008150;GO:0006807;GO:0004175;GO:1901575;GO:0019538;GO:0140096;GO:0044459;GO:0004190;GO:1901564;GO:0006508;GO:0070001;GO:0070011;GO:1901565;GO:0046658;GO:0016787;GO:0030163;GO:0009056;GO:0005886;GO:0008152;GO:0031224;GO:0003674;GO:0005575;GO:0016020;GO:0031225	-	-	virNOG09175	O	sp|Q8VYV9|APF1_ARATH Aspartyl protease family protein 1 OS=Arabidopsis thaliana OX=3702 GN=APF1 PE=2 SV=1	XP_024179558.1 aspartyl protease family protein 1 isoform X3 [Rosa chinensis]
TRINITY_DN10610_c1_g2	1421	GO:0044459;GO:1901564;GO:0004190;GO:0006508;GO:0070001;GO:0070011;GO:1901565;GO:0006807;GO:0004175;GO:1901575;GO:0019538;GO:0140096;GO:0031224;GO:0003674;GO:0005575;GO:0031225;GO:0016020;GO:0046658;GO:0030163;GO:0016787;GO:0009056;GO:0005886;GO:0008152;GO:0071944;GO:0003824;GO:0044464;GO:0043170;GO:0044425;GO:0008233;GO:0044238;GO:0008150;GO:0005623;GO:0031226;GO:0009057;GO:0071704	-	PF14543;PF14541	virNOG09175	O	sp|Q8VYV9|APF1_ARATH Aspartyl protease family protein 1 OS=Arabidopsis thaliana OX=3702 GN=APF1 PE=2 SV=1	XP_024179557.1 aspartyl protease family protein 1 isoform X2 [Rosa chinensis] &gt;PRQ47330.1 putative nepenthesin [Rosa chinensis]
TRINITY_DN10611_c0_g1	1291	GO:0036211;GO:0140096;GO:0005783;GO:0006457;GO:0031406;GO:0005575;GO:0046914;GO:0070201;GO:0012505;GO:0051248;GO:0018126;GO:0005506;GO:0044464;GO:0001501;GO:0051046;GO:0019222;GO:0048029;GO:0060348;GO:0032879;GO:0044238;GO:0050662;GO:0030246;GO:0032269;GO:0048856;GO:0006464;GO:0065007;GO:0048731;GO:0002791;GO:1901564;GO:0005622;GO:0051172;GO:0016491;GO:0043167;GO:0046872;GO:0061077;GO:0080090;GO:…	-	PF13640	virNOG03398	S	sp|Q6JHU8|P3H1_CHICK Prolyl 3-hydroxylase 1 OS=Gallus gallus OX=9031 GN=P3H1 PE=1 SV=1	XP_024193061.1 uncharacterized protein LOC112196826 isoform X1 [Rosa chinensis] &gt;PRQ40985.1 putative procollagen-proline 3-dioxygenase [Rosa chinensis]
TRINITY_DN10612_c0_g1	378	-	-	PF03514	virNOG03579	K	sp|Q9XE58|SCL14_ARATH Scarecrow-like protein 14 OS=Arabidopsis thaliana OX=3702 GN=SCL14 PE=1 SV=2	XP_024199030.1 scarecrow-like protein 14 [Rosa chinensis]
TRINITY_DN10613_c0_g1	1693	GO:0034641;GO:0006287;GO:1901576;GO:0003824;GO:0016829;GO:0046483;GO:0044249;GO:0018130;GO:0140097;GO:0006285;GO:1901362;GO:0009416;GO:0006284;GO:0043229;GO:0019438;GO:0003887;GO:0043169;GO:0006303;GO:0090304;GO:0034061;GO:0003676;GO:0043231;GO:0044271;GO:0010224;GO:0051575;GO:0043227;GO:0000725;GO:0009987;GO:0005622;GO:0043167;GO:0046872;GO:0051716;GO:0000724;GO:0006807;GO:0006260;GO:0009059;GO:…	K03512	PF14791;PF14792;PF14716;PF10391	virNOG04020	L	sp|Q9FNY4|DPOLL_ARATH DNA polymerase lambda OS=Arabidopsis thaliana OX=3702 GN=POLL PE=1 SV=1	XP_024196567.1 DNA polymerase lambda [Rosa chinensis] &gt;PRQ41218.1 putative DNA-directed DNA polymerase [Rosa chinensis]
TRINITY_DN10615_c0_g1	938	GO:0072521;GO:0006790;GO:0008299;GO:0009987;GO:0005622;GO:1901564;GO:0006163;GO:0006807;GO:0006629;GO:0046912;GO:1901617;GO:0044255;GO:0009058;GO:0006694;GO:0006725;GO:0006139;GO:0046490;GO:0009506;GO:0006793;GO:0008152;GO:0005911;GO:1901615;GO:0046483;GO:0003824;GO:1901576;GO:0090407;GO:0044249;GO:0019287;GO:0034641;GO:0016746;GO:1901362;GO:0019637;GO:0043603;GO:0019693;GO:0006637;GO:0033865;GO:…	K01641	-	virNOG04301	I	-	BBH03289.1 hydroxymethylglutaryl-CoA synthase / HMG-CoA synthase / 3-hydroxy-3-methylglutaryl coenzyme A synthase [Prunus dulcis]
TRINITY_DN10615_c0_g2	2077	GO:1901363;GO:1901265;GO:0008144;GO:0016020;GO:0003674;GO:0097367;GO:0005575;GO:0036094;GO:0044237;GO:0016021;GO:0006796;GO:0004672;GO:0044267;GO:0140096;GO:0000166;GO:0005488;GO:0019538;GO:0036211;GO:0044425;GO:0044238;GO:0035639;GO:0008150;GO:0016310;GO:0071704;GO:0005623;GO:0016740;GO:0044464;GO:0044260;GO:0016773;GO:0043170;GO:0016772;GO:0031224;GO:0006793;GO:0097159;GO:0005886;GO:0008152;GO:…	-	PF19160	virNOG02548	T	sp|O04086|Y1105_ARATH Probable receptor-like protein kinase At1g11050 OS=Arabidopsis thaliana OX=3702 GN=At1g11050 PE=2 SV=1	XP_024197626.1 probable receptor-like protein kinase At1g11050 [Rosa chinensis] &gt;PRQ37167.1 putative protein kinase RLK-Pelle-DLSV family [Rosa chinensis]
TRINITY_DN10616_c0_g1	455	-	-	-	-	-	-	-
TRINITY_DN10618_c0_g1	1648	GO:0003674;GO:0005575;GO:0008104;GO:0016787;GO:0008152;GO:0051234;GO:0070001;GO:0005622;GO:1901564;GO:0006508;GO:0004190;GO:0015833;GO:0070011;GO:0006807;GO:0004175;GO:0019538;GO:0005488;GO:0045184;GO:0140096;GO:0005515;GO:0044424;GO:0008233;GO:0008150;GO:0044238;GO:0051179;GO:0071702;GO:0005623;GO:0071705;GO:0005737;GO:0043130;GO:0071704;GO:0042886;GO:0033036;GO:0003824;GO:0015031;GO:0044464;GO:…	K11885	PF00627;PF00240;PF09668	virNOG01653	L	sp|Q1EBV4|DDI1_ARATH Protein DNA-DAMAGE INDUCIBLE 1 OS=Arabidopsis thaliana OX=3702 GN=DDI1 PE=1 SV=1	XP_024160329.1 protein DNA-DAMAGE INDUCIBLE 1 isoform X1 [Rosa chinensis] &gt;PRQ34995.1 putative DNA damage-inducible protein [Rosa chinensis]
TRINITY_DN10619_c0_g1	2052	-	-	PF05056	virNOG12048	S	-	XP_024159451.1 uncharacterized protein LOC112166784 [Rosa chinensis] &gt;PRQ34338.1 hypothetical protein RchiOBHm_Chr5g0067691 [Rosa chinensis]
TRINITY_DN10619_c1_g1	558	-	-	PF05056	virNOG12048	S	-	XP_011460900.1 PREDICTED: uncharacterized protein LOC105350492 isoform X1 [Fragaria vesca subsp. vesca]
TRINITY_DN1061_c0_g1	1970	-	-	PF00400	virNOG02810	R	sp|Q9Y7K5|YGI3_SCHPO Uncharacterized WD repeat-containing protein C2A9.03 OS=Schizosaccharomyces pombe (strain 972 / ATCC 24843) OX=284812 GN=SPBC2A9.03 PE=4 SV=2	XP_024157827.1 uncharacterized WD repeat-containing protein C2A9.03 [Rosa chinensis] &gt;XP_024157828.1 uncharacterized WD repeat-containing protein C2A9.03 [Rosa chinensis] &gt;XP_024157829.1 uncharacterized WD repeat-containing protein C2A9.03 [Rosa chinensis] &gt;PRQ34945.1 putative transcription factor WD40-like family [Rosa chinensis]
TRINITY_DN10620_c0_g1	2590	GO:0005623;GO:0005737;GO:0017171;GO:0030054;GO:0071704;GO:0043231;GO:0005576;GO:0009505;GO:0044444;GO:0043229;GO:0044424;GO:0008150;GO:0044238;GO:0008233;GO:0012505;GO:0043170;GO:0071944;GO:0005618;GO:0008236;GO:0044464;GO:0043226;GO:0003824;GO:0016787;GO:0030312;GO:0008152;GO:0005911;GO:0005575;GO:0009506;GO:0003674;GO:0055044;GO:0019538;GO:0004175;GO:0006807;GO:0004252;GO:0140096;GO:0005622;GO:…	-	PF00082;PF02225;PF05922;PF17766	virNOG08612	O	sp|Q9ZUF6|SBT18_ARATH Subtilisin-like protease SBT1.8 OS=Arabidopsis thaliana OX=3702 GN=SBT1.8 PE=1 SV=1	XP_024182018.1 subtilisin-like protease SBT1.8 [Rosa chinensis] &gt;PRQ47029.1 putative cucumisin [Rosa chinensis]
TRINITY_DN10621_c0_g1	496	-	K02896	PF01246	COG2075;virNOG17777	J	sp|Q92354|RL24A_SCHPO 60S ribosomal protein L24-A OS=Schizosaccharomyces pombe (strain 972 / ATCC 24843) OX=284812 GN=rpl2401 PE=3 SV=1	BAK00513.1 predicted protein [Hordeum vulgare subsp. vulgare]
TRINITY_DN10622_c0_g1	671	-	-	-	-	-	-	-
TRINITY_DN10623_c0_g1	1001	-	-	-	-	-	-	-
TRINITY_DN10624_c0_g1	1745	GO:0044267;GO:0009987;GO:1901564;GO:0043167;GO:0046872;GO:0006807;GO:0036211;GO:0019538;GO:0005488;GO:0006464;GO:0003674;GO:0046914;GO:0044237;GO:0008152;GO:0032446;GO:0044260;GO:0016567;GO:0043412;GO:0016740;GO:0003824;GO:0043170;GO:0008270;GO:0043169;GO:0008150;GO:0044238;GO:0070647;GO:0071704	K11979	-	virNOG00181	R	sp|Q8N806|UBR7_HUMAN Putative E3 ubiquitin-protein ligase UBR7 OS=Homo sapiens OX=9606 GN=UBR7 PE=1 SV=2	XP_024174604.1 putative E3 ubiquitin-protein ligase UBR7 isoform X1 [Rosa chinensis] &gt;PRQ17419.1 putative chromatin regulator PHD family [Rosa chinensis]
TRINITY_DN10624_c0_g3	582	-	-	-	-	-	-	-
TRINITY_DN10625_c0_g1	3209	GO:0016043;GO:0051252;GO:0005622;GO:0006325;GO:0010467;GO:0065007;GO:0016070;GO:0033554;GO:0006305;GO:0031323;GO:0009058;GO:0006725;GO:0009628;GO:0034654;GO:0008152;GO:0097659;GO:0080090;GO:2001141;GO:1901576;GO:0043412;GO:0046483;GO:0044249;GO:1901362;GO:0140097;GO:0044271;GO:0043231;GO:0090116;GO:0003676;GO:0006355;GO:0031326;GO:0006259;GO:0003886;GO:0005575;GO:0032774;GO:0003677;GO:0009008;GO:…	K00558	PF01426;PF00145;PF00385	virNOG10393	B	sp|Q94F87|CMT2_ARATH DNA (cytosine-5)-methyltransferase CMT2 OS=Arabidopsis thaliana OX=3702 GN=CMT2 PE=2 SV=3	XP_040367697.1 DNA (cytosine-5)-methyltransferase CMT2 isoform X2 [Rosa chinensis] &gt;PRQ19055.1 putative DNA (cytosine-5-)-methyltransferase [Rosa chinensis]
TRINITY_DN10626_c0_g1	884	-	-	-	-	-	-	-
TRINITY_DN10627_c0_g1	423	-	-	-	virNOG23126	S	sp|O64818|Y2309_ARATH Uncharacterized protein At2g23090 OS=Arabidopsis thaliana OX=3702 GN=At2g23090 PE=1 SV=1	KAF8060025.1 hypothetical protein HT031_004963 [Scenedesmus sp. PABB004]
TRINITY_DN10628_c0_g1	1659	GO:0048364;GO:0043229;GO:0019438;GO:0023052;GO:0009889;GO:0050789;GO:0090304;GO:0050794;GO:0034641;GO:0048608;GO:0010468;GO:0018130;GO:0006139;GO:0097159;GO:0009790;GO:0034645;GO:0003700;GO:0051716;GO:0009735;GO:0022622;GO:0009987;GO:0042221;GO:0043227;GO:0007275;GO:0048316;GO:0009059;GO:0009791;GO:0009793;GO:0006807;GO:0000160;GO:0008150;GO:0044424;GO:0071704;GO:1903506;GO:0005623;GO:0051171;GO:…	-	PF00847	virNOG10717;virNOG20350	K	sp|Q9SUQ2|CRF2_ARATH Ethylene-responsive transcription factor CRF2 OS=Arabidopsis thaliana OX=3702 GN=CRF2 PE=1 SV=1	XP_004298872.1 PREDICTED: ethylene-responsive transcription factor CRF2 [Fragaria vesca subsp. vesca]
TRINITY_DN10629_c0_g1	754	-	-	-	-	-	-	-
TRINITY_DN1062_c0_g1	1813	GO:0005623;GO:0051171;GO:0071704;GO:0030154;GO:1903506;GO:0044424;GO:0008150;GO:0043170;GO:0060255;GO:0044260;GO:0043226;GO:0099402;GO:0044237;GO:0044212;GO:0048440;GO:0003674;GO:2000112;GO:1901363;GO:0005488;GO:0005634;GO:0010556;GO:0000003;GO:0090567;GO:0032501;GO:0019219;GO:1901360;GO:0050789;GO:0090304;GO:0009889;GO:0035670;GO:0043229;GO:0019438;GO:0018130;GO:0034641;GO:0050794;GO:0010468;GO:…	-	PF00249	virNOG22232;virNOG19678	KS	sp|Q9FJV5|KAN4_ARATH Probable transcription factor KAN4 OS=Arabidopsis thaliana OX=3702 GN=KAN4 PE=1 SV=1	XP_024166549.1 probable transcription factor KAN4 [Rosa chinensis] &gt;PRQ26945.1 putative transcription factor MYB-HB-like family [Rosa chinensis]
TRINITY_DN1062_c1_g1	1649	-	K09422	-	virNOG35708;virNOG25906	K	sp|O22059|CPC_ARATH Transcription factor CPC OS=Arabidopsis thaliana OX=3702 GN=CPC PE=1 SV=1	XP_028115469.1 transcription factor CPC-like [Camellia sinensis]
TRINITY_DN1062_c1_g2	819	GO:1901362;GO:0009888;GO:1901576;GO:0046483;GO:0000988;GO:0044249;GO:0003676;GO:0032989;GO:0044271;GO:0043231;GO:0140110;GO:0032502;GO:0048856;GO:0001134;GO:0010467;GO:0016070;GO:0065007;GO:0010026;GO:0005622;GO:0016043;GO:0051252;GO:0000904;GO:0097659;GO:0080090;GO:2001141;GO:0008152;GO:0009058;GO:0006725;GO:0034654;GO:0031323;GO:0044464;GO:0006351;GO:0019222;GO:0044238;GO:0006357;GO:0043565;GO:…	K09422	PF00249	virNOG25906;virNOG35708	K	sp|O22059|CPC_ARATH Transcription factor CPC OS=Arabidopsis thaliana OX=3702 GN=CPC PE=1 SV=1	XP_024166657.1 MYB-like transcription factor ETC3 [Rosa chinensis] &gt;PRQ58418.1 putative transcription factor MYB-HB-like family [Rosa chinensis]
TRINITY_DN1062_c1_g3	876	-	-	-	-	-	-	PRQ17453.1 hypothetical protein RchiOBHm_Chr7g0195171 [Rosa chinensis]
TRINITY_DN10630_c0_g1	611	-	K04730	PF13456	virNOG36647;virNOG40276;KOG1075;virNOG22502	RS	sp|P0C2F6|RNHX1_ARATH Putative ribonuclease H protein At1g65750 OS=Arabidopsis thaliana OX=3702 GN=At1g65750 PE=3 SV=1	PRQ28207.1 putative ribonuclease H-like domain, acyl-CoA desaturase [Rosa chinensis]
TRINITY_DN10630_c0_g2	582	GO:0008150;GO:0019674;GO:0031975;GO:0016052;GO:0044424;GO:1901616;GO:0016614;GO:0019866;GO:0071704;GO:0005623;GO:0052590;GO:0005737;GO:0046174;GO:1902494;GO:0022904;GO:0043226;GO:0019751;GO:0052591;GO:0051186;GO:1990204;GO:0046496;GO:0003674;GO:1901135;GO:0019362;GO:0034308;GO:0009056;GO:0044237;GO:1901360;GO:0006796;GO:0005739;GO:0045333;GO:0044422;GO:0044444;GO:0043229;GO:0019400;GO:0044248;GO:…	K00111	PF16901	COG0578;virNOG00767	C	sp|Q9SS48|SDP6_ARATH Glycerol-3-phosphate dehydrogenase SDP6, mitochondrial OS=Arabidopsis thaliana OX=3702 GN=SDP6 PE=1 SV=1	XP_004307359.1 PREDICTED: glycerol-3-phosphate dehydrogenase SDP6, mitochondrial [Fragaria vesca subsp. vesca]
TRINITY_DN10630_c0_g3	827	-	-	PF13456	virNOG22502;virNOG40015;virNOG36647;virNOG40276	SR	sp|P0C2F6|RNHX1_ARATH Putative ribonuclease H protein At1g65750 OS=Arabidopsis thaliana OX=3702 GN=At1g65750 PE=3 SV=1	PRQ50126.1 putative ribonuclease H-like domain, reverse transcriptase zinc-binding domain-containing protein [Rosa chinensis]
TRINITY_DN10631_c0_g1	979	-	-	-	-	-	-	-
TRINITY_DN10631_c0_g2	332	-	-	-	-	-	-	-
TRINITY_DN10632_c0_g1	1931	GO:0006260;GO:0006807;GO:0033554;GO:0016070;GO:0009059;GO:0005622;GO:0009987;GO:0051716;GO:0004527;GO:0016787;GO:0006261;GO:0034645;GO:0016893;GO:0008152;GO:0008409;GO:0034654;GO:0006139;GO:0097159;GO:0006281;GO:0009058;GO:0006725;GO:0016772;GO:0018130;GO:0140097;GO:1901362;GO:0034641;GO:0044249;GO:0046483;GO:0016888;GO:1901576;GO:0003824;GO:0004520;GO:0003676;GO:0034061;GO:0090304;GO:0048256;GO:…	-	PF02739	virNOG14345	S	sp|O67550|EX53_AQUAE 5&apos;-3&apos; exonuclease OS=Aquifex aeolicus (strain VF5) OX=224324 GN=aq_1628 PE=3 SV=1	XP_007199038.2 uncharacterized protein LOC18768408 [Prunus persica] &gt;ONH90470.1 hypothetical protein PRUPE_8G055700 [Prunus persica]
TRINITY_DN10633_c0_g1	3502	GO:0035639;GO:0044238;GO:0008150;GO:0044425;GO:0071704;GO:0016310;GO:0005623;GO:0044464;GO:0016740;GO:0044260;GO:0016773;GO:0043170;GO:1901363;GO:1901265;GO:0008144;GO:0016020;GO:0005575;GO:0003674;GO:0097367;GO:0046777;GO:0036094;GO:0044237;GO:0016021;GO:0006796;GO:0044389;GO:0044267;GO:0004672;GO:0000166;GO:0005515;GO:0140096;GO:0005488;GO:0019538;GO:0036211;GO:0030554;GO:0032555;GO:0003824;GO:…	-	PF01453;PF00069	virNOG02229	T	sp|Q8RWZ5|SD25_ARATH G-type lectin S-receptor-like serine/threonine-protein kinase SD2-5 OS=Arabidopsis thaliana OX=3702 GN=SD25 PE=1 SV=1	XP_024165699.1 G-type lectin S-receptor-like serine/threonine-protein kinase SD2-5 [Rosa chinensis] &gt;PRQ26741.1 putative protein kinase RLK-Pelle-SD-2b family [Rosa chinensis]
TRINITY_DN10634_c0_g1	807	-	-	-	-	-	-	-
TRINITY_DN10637_c0_g1	342	-	-	-	-	-	-	-
TRINITY_DN10638_c0_g1	1777	GO:0016071;GO:0008152;GO:0009536;GO:0016787;GO:0006725;GO:0006139;GO:0097159;GO:0010467;GO:0007275;GO:0016070;GO:0009791;GO:0003723;GO:0006807;GO:0048856;GO:0043227;GO:0005622;GO:0009987;GO:0043231;GO:0090305;GO:0004016;GO:0006397;GO:0090304;GO:0003676;GO:0016788;GO:0032502;GO:0043229;GO:0000963;GO:0044444;GO:0016829;GO:0046483;GO:0003824;GO:0043412;GO:0034641;GO:0016556;GO:0090615;GO:0044237;GO:…	-	PF12854;PF01535;PF13041	KOG4197;virNOG04403;NOG29176	RS	sp|Q3ECK2|PPR92_ARATH Pentatricopeptide repeat-containing protein At1g62680, mitochondrial OS=Arabidopsis thaliana OX=3702 GN=At1g62680 PE=2 SV=2	ONI00530.1 hypothetical protein PRUPE_6G093300 [Prunus persica]
TRINITY_DN10638_c1_g1	350	GO:0043226;GO:0016849;GO:0044464;GO:0000966;GO:0140053;GO:0004519;GO:0080156;GO:0043170;GO:0000959;GO:0009507;GO:0044238;GO:0008150;GO:0004518;GO:0044424;GO:0009451;GO:0071704;GO:0005737;GO:0005623;GO:1901360;GO:0009975;GO:0032501;GO:0090351;GO:0005488;GO:0005739;GO:1901363;GO:1900864;GO:0003674;GO:0005575;GO:0090615;GO:0016556;GO:0044237;GO:0006396;GO:0009845;GO:0043412;GO:0003824;GO:0046483;GO:…	-	-	-	-	-	PRQ30724.1 putative tetratricopeptide-like helical domain-containing protein [Rosa chinensis]
TRINITY_DN10639_c0_g1	3552	GO:0008150;GO:0003824;GO:0008152;GO:0003674	K00142	PF00501;PF13360;PF13193;PF01011	virNOG09601	I	sp|F4K1G2|AEE19_ARATH Putative acyl-activating enzyme 19 OS=Arabidopsis thaliana OX=3702 GN=At5g35930 PE=2 SV=1	XP_024192586.1 putative acyl-activating enzyme 19 isoform X1 [Rosa chinensis]
TRINITY_DN1063_c0_g1	3037	GO:0044428;GO:0003674;GO:0005575;GO:1901363;GO:2000112;GO:0044446;GO:0006396;GO:0044237;GO:0032774;GO:0006355;GO:0031326;GO:1901360;GO:0070013;GO:0010556;GO:0005634;GO:0005488;GO:0019219;GO:0044424;GO:0031974;GO:0019222;GO:0008150;GO:0044238;GO:0006351;GO:0051171;GO:0005623;GO:1903506;GO:0071704;GO:0044260;GO:0060255;GO:0044464;GO:0043226;GO:0043170;GO:1990904;GO:0009058;GO:0006725;GO:0034654;GO:…	K15191	-	virNOG01465;KOG1855	R	sp|O80567|LRP6B_ARATH La-related protein 6B OS=Arabidopsis thaliana OX=3702 GN=LARP6B PE=1 SV=2	XP_024182638.1 la-related protein 6B [Rosa chinensis] &gt;PRQ46006.1 putative lupus La protein [Rosa chinensis]
TRINITY_DN10640_c0_g1	575	-	K01610	-	virNOG02962	C	sp|Q96UL8|PCKA_EMENI Phosphoenolpyruvate carboxykinase (ATP) OS=Emericella nidulans (strain FGSC A4 / ATCC 38163 / CBS 112.46 / NRRL 194 / M139) OX=227321 GN=acuF PE=3 SV=3	XP_023880496.1 phosphoenolpyruvate carboxykinase (ATP) [Quercus suber]
TRINITY_DN10641_c0_g1	780	GO:0043226;GO:0010035;GO:0046677;GO:0006979;GO:0006950;GO:0008150;GO:0034050;GO:0044424;GO:0008219;GO:0009617;GO:0005737;GO:0005623;GO:0006955;GO:0009862;GO:0000166;GO:0071495;GO:0070887;GO:0005488;GO:0005739;GO:0005634;GO:1901363;GO:1901265;GO:0005829;GO:0003674;GO:0000302;GO:0036094;GO:0009626;GO:0050896;GO:0010033;GO:0051707;GO:0050794;GO:0043168;GO:0002376;GO:0017076;GO:0009605;GO:0023052;GO:…	-	PF00560	euNOG28653;virNOG28525	TR	sp|Q9FHF0|RPS4B_ARATH Disease resistance protein RPS4B OS=Arabidopsis thaliana OX=3702 GN=RPS4B PE=1 SV=1	XP_040365244.1 disease resistance protein RPV1 isoform X3 [Rosa chinensis]
TRINITY_DN10642_c0_g1	792	GO:0051234;GO:0000070;GO:0065004;GO:0009987;GO:0000228;GO:0043227;GO:0071840;GO:0000793;GO:0048285;GO:0043933;GO:0051303;GO:0051301;GO:0051321;GO:0031981;GO:0097159;GO:0051383;GO:0044085;GO:0051316;GO:0003690;GO:0032991;GO:0043229;GO:0044422;GO:0034508;GO:0051276;GO:0008608;GO:0044454;GO:0070013;GO:0043232;GO:0005488;GO:0005634;GO:0000003;GO:0007127;GO:0003674;GO:0044428;GO:1901363;GO:0070925;GO:…	-	-	virNOG09388	S	-	XP_024183874.1 centromere protein C isoform X5 [Rosa chinensis]
TRINITY_DN10643_c0_g1	1401	GO:0005622;GO:0043227;GO:0016021;GO:0032586;GO:0005488;GO:0098588;GO:0009705;GO:0003723;GO:0097159;GO:0005575;GO:0031224;GO:0003674;GO:0031090;GO:0098805;GO:1901363;GO:0016020;GO:0005783;GO:0005789;GO:0044446;GO:0000325;GO:0098827;GO:0005773;GO:0005886;GO:0000322;GO:0005774;GO:0071944;GO:0043226;GO:0044464;GO:0012505;GO:0044437;GO:0044444;GO:0000326;GO:0044424;GO:0042175;GO:0043229;GO:0044422;GO:…	-	PF00168	virNOG21164;virNOG40658;virNOG11674	R	sp|O04133|SRC2_SOYBN Protein SRC2 OS=Glycine max OX=3847 GN=SRC2 PE=2 SV=1	XP_024196885.1 protein SRC2 [Rosa chinensis] &gt;PRQ39161.1 putative C2 domain-containing protein [Rosa chinensis]
TRINITY_DN10646_c0_g1	1559	-	-	PF01582;PF00931	virNOG10093;COG4886	ST	sp|V9M2S5|RPV1_VITRO Disease resistance protein RPV1 OS=Vitis rotundifolia OX=103349 GN=RPV1 PE=1 SV=1	XP_028959287.1 TMV resistance protein N-like [Malus domestica]
TRINITY_DN10648_c0_g1	613	GO:0043229;GO:0046527;GO:0044424;GO:0003674;GO:0080043;GO:0005575;GO:0008150;GO:0005623;GO:0043231;GO:0008152;GO:0043227;GO:0005622;GO:0016740;GO:0003824;GO:0044464;GO:0043226;GO:0016758;GO:0016757;GO:0035251;GO:0080044;GO:0008194	-	-	virNOG04097	CG	sp|Q9LHJ2|U82A1_ARATH UDP-glycosyltransferase 82A1 OS=Arabidopsis thaliana OX=3702 GN=UGT82A1 PE=2 SV=1	XP_024182230.1 UDP-glycosyltransferase 82A1 [Rosa chinensis] &gt;PRQ52285.1 putative hexosyltransferase [Rosa chinensis]
TRINITY_DN10649_c0_g1	1104	GO:0048046;GO:0003824;GO:1901575;GO:0006629;GO:0008150;GO:0044238;GO:0003674;GO:0005575;GO:0016042;GO:0005576;GO:0008152;GO:0071704;GO:0009056;GO:0016787	-	PF13472	virNOG13931	I	sp|Q9SRM5|CPR49_ARATH GDSL esterase/lipase CPRD49 OS=Arabidopsis thaliana OX=3702 GN=CPRD49 PE=2 SV=1	XP_024194918.1 GDSL esterase/lipase CPRD49 [Rosa chinensis] &gt;PRQ59431.1 putative SGNH hydrolase-type esterase domain-containing protein [Rosa chinensis]
TRINITY_DN1064_c0_g1	1379	-	K07574	PF01985	virNOG21176	S	sp|P54454|YQEI_BACSU Probable RNA-binding protein YqeI OS=Bacillus subtilis (strain 168) OX=224308 GN=yqeI PE=4 SV=1	XP_024168175.1 uncharacterized protein LOC112174606 [Rosa chinensis] &gt;PRQ23954.1 putative RNA-binding, CRM domain-containing protein [Rosa chinensis]
TRINITY_DN10650_c0_g1	2036	-	-	PF12452	virNOG12705	S	-	XP_024168074.1 uncharacterized protein LOC112174525 [Rosa chinensis] &gt;XP_024168075.1 uncharacterized protein LOC112174525 [Rosa chinensis] &gt;XP_024168076.1 uncharacterized protein LOC112174525 [Rosa chinensis]
TRINITY_DN10651_c0_g1	1207	GO:0043226;GO:0044464;GO:0005774;GO:0044422;GO:0044425;GO:0044444;GO:0044437;GO:0044424;GO:0043229;GO:0043231;GO:0005737;GO:0005623;GO:0016021;GO:0005622;GO:0043227;GO:0098588;GO:0098805;GO:0016020;GO:0005575;GO:0031224;GO:0031090;GO:0005773;GO:0044446	-	PF00335	virNOG07994	S	sp|Q940P5|TET19_ARATH Tetraspanin-19 OS=Arabidopsis thaliana OX=3702 GN=TOM2AH3 PE=2 SV=1	XP_024180113.1 tetraspanin-19 isoform X1 [Rosa chinensis] &gt;PRQ49821.1 putative tetraspanin/Peripherin [Rosa chinensis]
TRINITY_DN10652_c0_g1	689	-	-	PF05938	virNOG23939	S	sp|F4JLQ5|SPH2_ARATH S-protein homolog 2 OS=Arabidopsis thaliana OX=3702 GN=SPH2 PE=3 SV=1	XP_024192355.1 S-protein homolog 5 [Rosa chinensis] &gt;PRQ36921.1 putative plant self-incompatibility S1 [Rosa chinensis]
TRINITY_DN10653_c0_g1	459	-	-	-	-	-	-	-
TRINITY_DN10654_c0_g1	1076	-	-	-	-	-	-	XP_023912405.1 uncharacterized protein LOC112023989 [Quercus suber]
TRINITY_DN10655_c0_g1	309	-	-	-	-	-	-	-
TRINITY_DN10656_c0_g1	864	-	-	-	-	-	-	-
TRINITY_DN10657_c0_g1	1991	GO:0006396;GO:0044237;GO:0050896;GO:0010033;GO:0003674;GO:2000112;GO:1901363;GO:0005739;GO:0010556;GO:0005488;GO:0000003;GO:0032501;GO:0097305;GO:1901360;GO:0005623;GO:0051171;GO:0005737;GO:0071704;GO:0044424;GO:0004518;GO:0008150;GO:0043170;GO:0060255;GO:0043226;GO:0016787;GO:0009790;GO:0009536;GO:0006139;GO:0097159;GO:0032268;GO:0003723;GO:0009791;GO:0009793;GO:0006807;GO:0007275;GO:0048316;GO:…	-	PF13041;PF01535	virNOG04291	R	sp|Q9SV96|PP358_ARATH Pentatricopeptide repeat-containing protein At4g39620, chloroplastic OS=Arabidopsis thaliana OX=3702 GN=EMB2453 PE=2 SV=1	XP_024194546.1 pentatricopeptide repeat-containing protein At4g39620, chloroplastic [Rosa chinensis]
TRINITY_DN10658_c0_g1	1353	GO:0006139;GO:0097159;GO:0003674;GO:0006725;GO:0044085;GO:1901363;GO:0006396;GO:0044237;GO:0034470;GO:0006364;GO:0008152;GO:0009987;GO:0000455;GO:0071840;GO:1901360;GO:0001522;GO:0005488;GO:0003723;GO:0006807;GO:0009982;GO:0016070;GO:0010467;GO:0009451;GO:0042254;GO:0008150;GO:0044238;GO:0003676;GO:0090304;GO:0000154;GO:0071704;GO:0022613;GO:0034641;GO:0031118;GO:0046483;GO:0016072;GO:0043412;GO:…	-	PF00849	virNOG05330	A	sp|Q0E0Y3|PUS7_ORYSJ RNA pseudouridine synthase 7 OS=Oryza sativa subsp. japonica OX=39947 GN=Os02g0512300 PE=2 SV=2	PRQ16909.1 putative tRNA pseudouridine(32) synthase [Rosa chinensis]
TRINITY_DN10659_c0_g1	435	GO:0050896;GO:0005886;GO:0036094;GO:0003674;GO:0097367;GO:0007165;GO:0097159;GO:0005575;GO:1901265;GO:1901363;GO:0008144;GO:0016020;GO:0005488;GO:0005524;GO:0065007;GO:0000166;GO:0007154;GO:0032553;GO:0006952;GO:0009987;GO:0032559;GO:0043167;GO:0051716;GO:0050789;GO:0032555;GO:0005623;GO:0030554;GO:0023052;GO:0035639;GO:0008150;GO:0043168;GO:0006950;GO:0017076;GO:0043531;GO:0050794;GO:0071944;GO:…	-	PF00931	KOG4658;virNOG30035;virNOG30183	T	sp|O23317|DRL24_ARATH Probable disease resistance protein At4g14610 OS=Arabidopsis thaliana OX=3702 GN=At4g14610 PE=3 SV=1	AEW24008.1 putative CC-NBS-LRR disease resistance protein, partial [Rubus sp. LAK-2011]
TRINITY_DN1065_c0_g1	2937	GO:0008144;GO:1901265;GO:1901363;GO:0097367;GO:0003674;GO:0036094;GO:0044237;GO:0046173;GO:0043647;GO:0006796;GO:0000166;GO:0019140;GO:0005488;GO:0008150;GO:0032958;GO:0035639;GO:0071704;GO:0016310;GO:0044281;GO:0044283;GO:0016740;GO:0019751;GO:0016773;GO:0016772;GO:1901617;GO:0097159;GO:0006793;GO:0009058;GO:1901615;GO:0017144;GO:0008152;GO:0006066;GO:0043167;GO:0032559;GO:0009987;GO:0032553;GO:…	K19517	PF00294	virNOG03993	G	sp|Q93Z01|MIK_ARATH Inositol 3-kinase OS=Arabidopsis thaliana OX=3702 GN=At5g58730 PE=2 SV=1	XP_024157436.1 inositol 3-kinase [Rosa chinensis] &gt;PRQ34484.1 putative inositol 3-kinase [Rosa chinensis]
TRINITY_DN10660_c0_g1	451	GO:0046527;GO:0003674;GO:0008150;GO:0102360;GO:0102425;GO:0047893;GO:0008152;GO:0016758;GO:0003824;GO:0016740;GO:0016757;GO:0008194;GO:0035251	-	-	virNOG07165	GC	sp|Q8W491|U73B3_ARATH UDP-glycosyltransferase 73B3 OS=Arabidopsis thaliana OX=3702 GN=UGT73B3 PE=2 SV=1	XP_024164984.1 scopoletin glucosyltransferase [Rosa chinensis] &gt;PRQ23011.1 putative flavonol 7-O-beta-glucosyltransferase [Rosa chinensis]
TRINITY_DN10661_c0_g1	1257	-	-	-	virNOG26893	R	-	XP_021818641.1 uncharacterized protein LOC110760649 [Prunus avium]
TRINITY_DN10662_c0_g1	527	-	-	PF00646	virNOG35357;virNOG29022	R	sp|Q9LIR8|FBK67_ARATH F-box/kelch-repeat protein At3g23880 OS=Arabidopsis thaliana OX=3702 GN=At3g23880 PE=2 SV=1	XP_024182475.1 F-box/kelch-repeat protein At3g23880 [Rosa chinensis] &gt;PRQ48355.1 putative F-box domain, galactose oxidase/kelch, beta-propeller, F-box associated interaction [Rosa chinensis]
TRINITY_DN10663_c0_g1	2340	GO:0071840;GO:0043227;GO:0000228;GO:0005622;GO:0009987;GO:0016043;GO:0051716;GO:0006807;GO:0006260;GO:0031981;GO:0051301;GO:0009059;GO:0033554;GO:0009058;GO:0006725;GO:0006281;GO:0009526;GO:0000790;GO:0006139;GO:0034645;GO:0006261;GO:0008152;GO:0032991;GO:0009536;GO:0000785;GO:0034641;GO:1901576;GO:0046483;GO:0042555;GO:0044249;GO:0043228;GO:0031967;GO:0043229;GO:0044444;GO:0022402;GO:0006301;GO:…	-	PF09739	virNOG00578	S	sp|Q501D5|MCMBP_ARATH Mini-chromosome maintenance complex-binding protein OS=Arabidopsis thaliana OX=3702 GN=ETG1 PE=1 SV=1	XP_024167969.1 mini-chromosome maintenance complex-binding protein [Rosa chinensis] &gt;PRQ59613.1 putative mini-chromosome maintenance complex-binding protein [Rosa chinensis]
TRINITY_DN10664_c0_g1	2305	GO:0044424;GO:0044238;GO:0035639;GO:0008150;GO:0004467;GO:0005737;GO:0044281;GO:0005623;GO:0006970;GO:0071704;GO:0016878;GO:0046677;GO:0010035;GO:0043226;GO:0044464;GO:0102391;GO:0006950;GO:0006979;GO:0005575;GO:0003674;GO:0097367;GO:1901363;GO:1901265;GO:0008144;GO:0050896;GO:0044237;GO:0000302;GO:0036094;GO:0016874;GO:0009651;GO:0043436;GO:0005488;GO:1901700;GO:0000166;GO:0016877;GO:0044444;GO:…	K01897	PF00501	virNOG01655	I	sp|Q8LKS5|LACS7_ARATH Long chain acyl-CoA synthetase 7, peroxisomal OS=Arabidopsis thaliana OX=3702 GN=LACS7 PE=1 SV=2	XP_004304992.1 PREDICTED: long chain acyl-CoA synthetase 6, peroxisomal [Fragaria vesca subsp. vesca]
TRINITY_DN10665_c0_g1	1056	-	-	-	virNOG16623	S	sp|P16273|PRPX_HORVU Pathogen-related protein OS=Hordeum vulgare OX=4513 PE=2 SV=2	XP_024166159.1 pathogen-related protein [Rosa chinensis] &gt;PRQ24846.1 putative NTF2-like domain-containing protein [Rosa chinensis]
TRINITY_DN10666_c0_g1	1850	GO:0071840;GO:0000793;GO:0048285;GO:0043227;GO:0000228;GO:0005622;GO:0009987;GO:0016043;GO:0070192;GO:0006807;GO:0051321;GO:0031981;GO:0051301;GO:0000280;GO:0006725;GO:0006139;GO:0045132;GO:0008152;GO:0034641;GO:0046483;GO:0099086;GO:0045143;GO:0043228;GO:0043229;GO:0022414;GO:0022402;GO:0044422;GO:0090304;GO:0000795;GO:1903046;GO:0051276;GO:0044454;GO:0043231;GO:0043233;GO:0000794;GO:0006259;GO:…	K19533	-	virNOG03192;NOG130460	S	sp|Q9LME2|SYCP1_ARATH Synaptonemal complex protein 1 OS=Arabidopsis thaliana OX=3702 GN=ZYP1A PE=2 SV=1	XP_040368249.1 synaptonemal complex protein 1 [Rosa chinensis]
TRINITY_DN10667_c0_g1	1567	-	-	-	virNOG17467	S	-	XP_024156488.1 uncharacterized protein LOC112164509 isoform X2 [Rosa chinensis] &gt;PRQ31410.1 hypothetical protein RchiOBHm_Chr5g0035191 [Rosa chinensis]
TRINITY_DN10668_c0_g1	1460	GO:0004560;GO:0071944;GO:0005618;GO:0048046;GO:0004553;GO:0003824;GO:0044464;GO:0005623;GO:0016042;GO:0005576;GO:0009505;GO:0071704;GO:0016298;GO:0016788;GO:0008150;GO:0044238;GO:1901575;GO:0015928;GO:0009056;GO:0030312;GO:0016787;GO:0008152;GO:0003674;GO:0005575;GO:0016798;GO:0006629	-	PF00657	virNOG09573	R	sp|Q9LIN2|GDL53_ARATH GDSL esterase/lipase At3g26430 OS=Arabidopsis thaliana OX=3702 GN=At3g26430 PE=1 SV=1	XP_024192487.1 GDSL esterase/lipase At3g26430 [Rosa chinensis] &gt;PRQ40196.1 putative alpha-L-fucosidase [Rosa chinensis]
TRINITY_DN10669_c0_g1	1074	GO:0015318;GO:0005773;GO:0005215;GO:0015711;GO:0098656;GO:0003333;GO:0006865;GO:0098805;GO:0046942;GO:0031224;GO:0008514;GO:0055085;GO:0015849;GO:0043227;GO:0005622;GO:0051234;GO:0043231;GO:0071702;GO:0044422;GO:0015171;GO:0043229;GO:0044444;GO:0022857;GO:0006820;GO:0005774;GO:0044446;GO:0016020;GO:0003674;GO:0031090;GO:0005575;GO:0015075;GO:0098588;GO:0016021;GO:0006811;GO:0051179;GO:0005737;GO:…	K15015	PF01490	virNOG05244	E	sp|O80668|AVT1A_ARATH Amino acid transporter AVT1A OS=Arabidopsis thaliana OX=3702 GN=AVT1A PE=2 SV=2	XP_024184674.1 amino acid transporter AVT1A isoform X2 [Rosa chinensis]
TRINITY_DN1066_c0_g1	2880	GO:1901360;GO:0070013;GO:0019219;GO:0005634;GO:0010556;GO:0005488;GO:2000112;GO:0044428;GO:0003674;GO:0044237;GO:0016072;GO:0043226;GO:0044260;GO:0060255;GO:0043170;GO:0008150;GO:0044424;GO:1903506;GO:0071704;GO:0005623;GO:0051173;GO:0051171;GO:0010628;GO:0043933;GO:0071840;GO:0043227;GO:0065004;GO:0006352;GO:0009987;GO:0006399;GO:0009059;GO:0031981;GO:0006807;GO:0031328;GO:0044085;GO:0006384;GO:…	K15196	PF00382;PF07741	virNOG04138	K	sp|P46070|TF3B_KLULA Transcription factor IIIB 70 kDa subunit OS=Kluyveromyces lactis (strain ATCC 8585 / CBS 2359 / DSM 70799 / NBRC 1267 / NRRL Y-1140 / WM37) OX=284590 GN=TDS4 PE=3 SV=2	XP_024172837.1 transcription factor IIIB 70 kDa subunit isoform X1 [Rosa chinensis] &gt;PRQ20433.1 putative transcription factor TFIIB, brf1, TBP-binding domain-containing protein [Rosa chinensis]
TRINITY_DN10670_c0_g1	372	-	-	-	-	-	-	-
TRINITY_DN10670_c0_g2	377	-	-	-	-	-	-	-
TRINITY_DN10670_c0_g3	361	-	-	-	-	-	-	-
TRINITY_DN10671_c0_g1	2518	-	-	-	-	-	-	-
TRINITY_DN10671_c0_g2	847	GO:0050794;GO:0003824;GO:0060860;GO:0016301;GO:0017076;GO:0043168;GO:0009909;GO:0043229;GO:0048519;GO:0023052;GO:0050789;GO:0032555;GO:0030554;GO:0009987;GO:0032559;GO:0032553;GO:0004675;GO:0043227;GO:0051716;GO:0006807;GO:0005524;GO:0097159;GO:0006793;GO:0005886;GO:0048831;GO:0044260;GO:0043226;GO:0016740;GO:0048581;GO:0043170;GO:0016773;GO:0044424;GO:0051241;GO:0008150;GO:0005623;GO:0048580;GO:…	-	PF00069	virNOG00759	T	sp|Q9SII6|PIX13_ARATH Probable serine/threonine-protein kinase PIX13 OS=Arabidopsis thaliana OX=3702 GN=PIX13 PE=1 SV=2	XP_024184099.1 probable serine/threonine-protein kinase PIX13 [Rosa chinensis] &gt;PRQ47220.1 putative transferase, protein kinase RLK-Pelle-RLCK-VIIa-2 family [Rosa chinensis]
TRINITY_DN10671_c0_g3	2174	-	-	-	-	-	-	XP_020424343.1 uncharacterized protein LOC109950264 [Prunus persica]
TRINITY_DN10671_c0_g4	763	GO:0043226;GO:0016740;GO:0044260;GO:0016773;GO:0048581;GO:0043170;GO:0008150;GO:0051241;GO:0044424;GO:0071704;GO:0016310;GO:2000026;GO:0048580;GO:0005623;GO:0009910;GO:0006796;GO:0044267;GO:2000242;GO:0000166;GO:0005488;GO:0019538;GO:0005634;GO:1901363;GO:1901265;GO:0003674;GO:0036094;GO:0051093;GO:0050896;GO:0044237;GO:0003824;GO:0060860;GO:0050794;GO:0009909;GO:0017076;GO:0016301;GO:0043168;GO:…	-	-	KOG1187;virNOG00759	T	sp|Q9SII6|PIX13_ARATH Probable serine/threonine-protein kinase PIX13 OS=Arabidopsis thaliana OX=3702 GN=PIX13 PE=1 SV=2	XP_041017871.1 probable serine/threonine-protein kinase PIX13 isoform X2 [Juglans microcarpa x Juglans regia]
TRINITY_DN10672_c0_g1	711	-	-	PF07714	virNOG02323;COG0515	T	sp|O81832|Y4729_ARATH G-type lectin S-receptor-like serine/threonine-protein kinase At4g27290 OS=Arabidopsis thaliana OX=3702 GN=At4g27290 PE=3 SV=4	PRQ30595.1 putative protein kinase RLK-Pelle-DLSV family [Rosa chinensis]
TRINITY_DN10673_c0_g1	719	GO:0140097;GO:0043228;GO:0045143;GO:0000400;GO:0046483;GO:0017111;GO:1903046;GO:0003676;GO:0000794;GO:0010212;GO:0043233;GO:0065003;GO:0043231;GO:0022402;GO:0051026;GO:0022414;GO:0016887;GO:0005654;GO:0033554;GO:0000725;GO:0005622;GO:0070192;GO:0016043;GO:0043167;GO:0045132;GO:0034622;GO:0042623;GO:0008152;GO:0009628;GO:0000280;GO:0006725;GO:0006281;GO:0000217;GO:0098813;GO:0008094;GO:0071824;GO:…	K10872	PF08423	virNOG05503	L	sp|Q96449|DMC1_SOYBN Meiotic recombination protein DMC1 homolog OS=Glycine max OX=3847 PE=2 SV=1	EXC16754.1 Meiotic recombination protein DMC1-like protein [Morus notabilis]
TRINITY_DN10674_c0_g1	3065	-	K05387	PF10613;PF01094;PF00060	KOG1052;virNOG11172	TEP	sp|Q9LV72|GLR12_ARATH Glutamate receptor 1.2 OS=Arabidopsis thaliana OX=3702 GN=GLR1.2 PE=2 SV=1	XP_040368927.1 glutamate receptor 1.4 isoform X1 [Rosa chinensis] &gt;PRQ56866.1 putative periplasmic binding protein-like I [Rosa chinensis]
TRINITY_DN10675_c0_g1	590	-	-	-	-	-	-	-
TRINITY_DN10676_c0_g1	450	-	-	-	-	-	-	-
TRINITY_DN10677_c0_g1	2438	GO:0043227;GO:0005622;GO:0016491;GO:0043167;GO:0046872;GO:0009543;GO:0005488;GO:0003674;GO:0016679;GO:0031978;GO:0005575;GO:0044436;GO:0055114;GO:0044446;GO:0031976;GO:0008152;GO:0009579;GO:0009536;GO:0046148;GO:0004097;GO:0003824;GO:0043226;GO:0044464;GO:0016682;GO:0043229;GO:0044424;GO:0044444;GO:0043169;GO:0009507;GO:0009534;GO:0031984;GO:0044422;GO:0008150;GO:0044435;GO:0005737;GO:0042440;GO:…	K00422	PF00264;PF12143;PF12142	virNOG08373	S	sp|P43309|PPO_MALDO Polyphenol oxidase, chloroplastic OS=Malus domestica OX=3750 PE=1 SV=1	XP_024156865.1 polyphenol oxidase, chloroplastic-like [Rosa chinensis]
TRINITY_DN10678_c0_g1	812	GO:0046872;GO:0043167;GO:0009987;GO:0016491;GO:0005622;GO:0043227;GO:0048037;GO:0022900;GO:0005488;GO:0055114;GO:0009314;GO:0005575;GO:0009628;GO:0003674;GO:0009536;GO:0051537;GO:0015979;GO:0008152;GO:0044237;GO:0050896;GO:0044464;GO:0043226;GO:0003824;GO:0006091;GO:0009416;GO:0008150;GO:0009055;GO:0009507;GO:0043169;GO:0044444;GO:0043229;GO:0044424;GO:0051540;GO:0043231;GO:0005623;GO:0051536;GO:…	K02639	PF00111	virNOG20113	C	sp|Q43517|FER1_SOLLC Ferredoxin-1, chloroplastic OS=Solanum lycopersicum OX=4081 GN=SEND33 PE=2 SV=1	NP_001289320.1 ferredoxin-like [Pyrus x bretschneideri] &gt;AHM26652.1 ferredoxin 1 [Pyrus x bretschneideri] &gt;AKI29091.1 leaf L-A-like ferredoxin [Pyrus betulifolia] &gt;KAB2621225.1 ferredoxin-like [Pyrus ussuriensis x Pyrus communis]
TRINITY_DN10679_c0_g1	658	GO:0009987;GO:0005622;GO:1901564;GO:0071840;GO:0043227;GO:0006518;GO:0016043;GO:0005840;GO:0006807;GO:0010467;GO:0009059;GO:0009570;GO:0009526;GO:0009058;GO:0043604;GO:0006412;GO:0034645;GO:0009536;GO:0032991;GO:0008152;GO:0034641;GO:0044249;GO:0043043;GO:1901576;GO:0043603;GO:0043228;GO:0009532;GO:0044444;GO:0043229;GO:0031967;GO:0032544;GO:0044422;GO:0043231;GO:0044271;GO:0044267;GO:0043232;GO:…	K19033	-	NOG105139;virNOG40770;virNOG23790	SJ	sp|O80439|RR31_ARATH 30S ribosomal protein S31, chloroplastic OS=Arabidopsis thaliana OX=3702 GN=RPS31 PE=1 SV=1	XP_008388201.1 30S ribosomal protein S31, chloroplastic [Malus domestica] &gt;RXH81776.1 hypothetical protein DVH24_036117 [Malus domestica]
TRINITY_DN1067_c0_g1	4133	-	-	PF17874	virNOG17168;virNOG06554;NOG153017	ZS	-	XP_024177887.1 uncharacterized protein LOC112183762 [Rosa chinensis] &gt;PRQ60461.1 hypothetical protein RchiOBHm_Chr1g0381491 [Rosa chinensis]
TRINITY_DN10680_c0_g1	1652	-	-	PF11955	virNOG13135	S	sp|Q9ZUZ6|WTF9_ARATH Protein WHAT&apos;S THIS FACTOR 9, mitochondrial OS=Arabidopsis thaliana OX=3702 GN=WTF9 PE=4 SV=1	XP_024187968.1 protein WHAT&apos;S THIS FACTOR 9, mitochondrial [Rosa chinensis] &gt;PRQ44398.1 putative plant organelle RNA recognition domain-containing protein [Rosa chinensis]
TRINITY_DN10681_c0_g1	549	-	K11252	PF00125	virNOG17871;virNOG21582;virNOG34412;NOG50035	B	sp|Q8J1K2|H2B_ROSNE Histone H2B OS=Rosellinia necatrix OX=77044 GN=hh2b PE=3 SV=3	XP_023908873.1 histone H2B-like [Quercus suber]
TRINITY_DN10682_c0_g1	1412	-	-	PF00168	virNOG17845	R	-	XP_024167664.1 leucine-rich repeat extensin-like protein 3 isoform X1 [Rosa chinensis]
TRINITY_DN10682_c1_g1	1180	-	-	-	-	-	-	-
TRINITY_DN10683_c0_g1	688	-	-	-	-	-	sp|Q86IV5|CTNA_DICDI Countin-1 OS=Dictyostelium discoideum OX=44689 GN=ctnA PE=1 SV=1	QDZ18964.1 hypothetical protein A3770_02p14820 [Chloropicon primus]
TRINITY_DN10684_c0_g1	1687	GO:0043229;GO:0043138;GO:0090304;GO:0051276;GO:0070647;GO:0032446;GO:0034641;GO:0003824;GO:0004003;GO:0006284;GO:0006139;GO:0097159;GO:0034645;GO:0016787;GO:0043227;GO:0071840;GO:0009987;GO:0000724;GO:0051716;GO:0006260;GO:0006807;GO:0009059;GO:0044424;GO:0003678;GO:0043140;GO:0008150;GO:0005623;GO:0005737;GO:0005694;GO:0016818;GO:0071704;GO:0044260;GO:0032392;GO:0043226;GO:0006950;GO:0009378;GO:…	-	PF03478;PF00646	virNOG00793	R	sp|Q3EBZ2|SKI23_ARATH F-box protein SKIP23 OS=Arabidopsis thaliana OX=3702 GN=SKIP23 PE=1 SV=1	XP_024161661.1 F-box protein SKIP23 isoform X2 [Rosa chinensis] &gt;PRQ25060.1 putative F-box domain-containing protein [Rosa chinensis]
TRINITY_DN10685_c0_g1	3756	-	-	PF00149	virNOG05954	R	-	XP_024163542.1 uncharacterized protein LOC112170470 isoform X5 [Rosa chinensis] &gt;PRQ27618.1 putative metallo-dependent phosphatase [Rosa chinensis]
TRINITY_DN10686_c0_g1	1521	GO:0043226;GO:0044464;GO:0099080;GO:0006810;GO:0006950;GO:0008150;GO:0097708;GO:0044437;GO:0044424;GO:0031982;GO:0042886;GO:0099081;GO:0005737;GO:0005623;GO:0071705;GO:0051179;GO:0015630;GO:0015833;GO:0043232;GO:0006914;GO:0005856;GO:0045184;GO:0098588;GO:0005776;GO:0042594;GO:0016020;GO:0044430;GO:0031410;GO:0005575;GO:0031090;GO:0061919;GO:0099512;GO:0050896;GO:0009056;GO:0044237;GO:0044446;GO:…	K08341	PF02991	virNOG19391	Z	sp|M1C146|ATG8C_SOLTU Autophagy-related protein 8C-like OS=Solanum tuberosum OX=4113 GN=ATG8CL PE=1 SV=1	XP_024183380.1 autophagy-related protein 8C-like [Rosa chinensis] &gt;PRQ52781.1 putative autophagy protein Atg8 ubiquitin [Rosa chinensis]
TRINITY_DN10687_c0_g1	2737	GO:0043233;GO:0043231;GO:0005623;GO:0003676;GO:0044422;GO:0031974;GO:0044424;GO:0043229;GO:0043228;GO:0043226;GO:0044464;GO:0005730;GO:0044446;GO:1901363;GO:0097159;GO:0005575;GO:0003674;GO:0044428;GO:0005488;GO:0005634;GO:0003723;GO:0031981;GO:0070013;GO:0043232;GO:0005622;GO:0043227	K14837	PF00076	virNOG01079	R	sp|Q5AHI7|NOP12_CANAL Nucleolar protein 12 OS=Candida albicans (strain SC5314 / ATCC MYA-2876) OX=237561 GN=NOP12 PE=3 SV=2	XP_024175045.1 nucleolar protein 12 [Rosa chinensis] &gt;PRQ18813.1 putative nucleotide-binding alpha-beta plait domain, RBM34, RNA recognition motif 1 [Rosa chinensis]
TRINITY_DN10688_c0_g1	2128	GO:0006820;GO:0051592;GO:0050794;GO:0071702;GO:0071248;GO:0050789;GO:1901679;GO:0044422;GO:0043229;GO:0044444;GO:0015866;GO:0015217;GO:0051716;GO:0043227;GO:0042221;GO:0015215;GO:0009987;GO:0051234;GO:0000295;GO:0015711;GO:0031224;GO:0034599;GO:0015216;GO:0006810;GO:0015867;GO:0015238;GO:0006979;GO:0006950;GO:0008509;GO:0043226;GO:0015865;GO:0010035;GO:0051503;GO:0006811;GO:0019866;GO:0051179;GO:…	K14684	PF00153;PF13499;PF13833	virNOG02886	C	sp|Q9FI43|MAPC2_ARATH Calcium-dependent mitochondrial ATP-magnesium/phosphate carrier protein 2 OS=Arabidopsis thaliana OX=3702 GN=APC2 PE=1 SV=1	XP_024186122.1 calcium-dependent mitochondrial ATP-magnesium/phosphate carrier protein 2 isoform X1 [Rosa chinensis] &gt;XP_024186123.1 calcium-dependent mitochondrial ATP-magnesium/phosphate carrier protein 2 isoform X1 [Rosa chinensis] &gt;XP_024186124.1 calcium-dependent mitochondrial ATP-magnesium/phosphate carrier protein 2 isoform X1 [Rosa chinensis] &gt;XP_024186125.1 calcium-dependent mit…
TRINITY_DN10689_c0_g1	2698	GO:0005623;GO:0050789;GO:0042592;GO:0005575;GO:0019725;GO:0008150;GO:0065007;GO:0065008;GO:0009987;GO:0050794;GO:0045454	-	PF01436	virNOG15550	S	sp|Q5ZI67|NHLC2_CHICK NHL repeat-containing protein 2 OS=Gallus gallus OX=9031 GN=NHLRC2 PE=2 SV=1	XP_024163567.1 uncharacterized protein LOC112170492 isoform X1 [Rosa chinensis] &gt;PRQ25561.1 putative transcription factor WD40-like family [Rosa chinensis]
TRINITY_DN1068_c0_g1	1376	GO:0044464;GO:0043226;GO:0044260;GO:0060255;GO:0043170;GO:0008150;GO:0044238;GO:0009719;GO:0044424;GO:0019222;GO:0071704;GO:1903506;GO:0005623;GO:0051171;GO:0006351;GO:1901360;GO:0006355;GO:0031326;GO:0009641;GO:0043565;GO:0019219;GO:0010556;GO:0005634;GO:0005488;GO:2000112;GO:0009314;GO:1901363;GO:0055044;GO:0005575;GO:0003674;GO:0003677;GO:0032774;GO:0044237;GO:0010033;GO:0050896;GO:0010218;GO:…	K09338	PF04618;PF00046;PF02183	virNOG01640	K	sp|Q05466|HAT4_ARATH Homeobox-leucine zipper protein HAT4 OS=Arabidopsis thaliana OX=3702 GN=HAT4 PE=1 SV=1	XP_024175873.1 homeobox-leucine zipper protein HAT3 isoform X1 [Rosa chinensis]
TRINITY_DN1068_c0_g2	2211	GO:0050896;GO:0010033;GO:0044237;GO:0003674;GO:1901363;GO:0009314;GO:2000112;GO:0090567;GO:0000003;GO:0005488;GO:0005634;GO:0010556;GO:0019219;GO:0042802;GO:0032501;GO:0071495;GO:0070887;GO:0009641;GO:0009653;GO:0048507;GO:1901360;GO:0051171;GO:0005623;GO:1903506;GO:0071704;GO:0051253;GO:0044424;GO:0071365;GO:0048523;GO:0009826;GO:0045934;GO:0008150;GO:0043170;GO:0048589;GO:0060255;GO:0009892;GO:…	K09338	PF04618	virNOG01640	K	sp|Q05466|HAT4_ARATH Homeobox-leucine zipper protein HAT4 OS=Arabidopsis thaliana OX=3702 GN=HAT4 PE=1 SV=1	XP_024174242.1 homeobox-leucine zipper protein HAT4 [Rosa chinensis] &gt;PRQ18282.1 putative transcription factor HD-ZIP family [Rosa chinensis]
TRINITY_DN1068_c1_g1	1948	GO:0008047;GO:0098772;GO:0050896;GO:0060589;GO:0005096;GO:0005575;GO:0051336;GO:0043547;GO:0003674;GO:0007165;GO:0065007;GO:0007154;GO:0050790;GO:0044093;GO:0043087;GO:0030695;GO:0051716;GO:0005622;GO:0009987;GO:0043085;GO:0065009;GO:0005737;GO:0050789;GO:0005623;GO:0008150;GO:0051345;GO:0023052;GO:0044424;GO:0030234;GO:0044464;GO:0050794	-	PF00786;PF00620	virNOG00256	T	sp|F4JI46|RGAP2_ARATH Rho GTPase-activating protein 2 OS=Arabidopsis thaliana OX=3702 GN=ROPGAP2 PE=1 SV=1	XP_024165280.1 rho GTPase-activating protein 2 [Rosa chinensis] &gt;PRQ26241.1 putative Rho GTPase activation protein [Rosa chinensis]
TRINITY_DN1068_c1_g2	1802	GO:0008150;GO:0044424;GO:0023052;GO:0051345;GO:0065009;GO:0005623;GO:0005737;GO:0050789;GO:0044464;GO:0050794;GO:0030234;GO:0007165;GO:0003674;GO:0043547;GO:0005575;GO:0051336;GO:0098772;GO:0008047;GO:0005096;GO:0060589;GO:0050896;GO:0051716;GO:0030695;GO:0043085;GO:0009987;GO:0005622;GO:0050790;GO:0065007;GO:0007154;GO:0043087;GO:0044093	-	PF00786;PF00620	virNOG00256	T	sp|F4JI46|RGAP2_ARATH Rho GTPase-activating protein 2 OS=Arabidopsis thaliana OX=3702 GN=ROPGAP2 PE=1 SV=1	XP_004292616.1 PREDICTED: rho GTPase-activating protein 2 [Fragaria vesca subsp. vesca]
TRINITY_DN10690_c0_g1	2141	GO:0017076;GO:0002376;GO:0016831;GO:0043168;GO:0004611;GO:0051707;GO:0003824;GO:0071496;GO:0030554;GO:0031668;GO:0009607;GO:0032555;GO:0005975;GO:0016830;GO:0044422;GO:0009605;GO:0044444;GO:0009267;GO:0043229;GO:0006006;GO:0005524;GO:0031981;GO:0051716;GO:0045087;GO:0009987;GO:0032559;GO:0043207;GO:0042221;GO:0032553;GO:0043227;GO:0009620;GO:0016036;GO:0097159;GO:0006950;GO:0043226;GO:0010035;GO:…	K01610	PF01293	virNOG02962;COG1866	C	sp|Q96UL8|PCKA_EMENI Phosphoenolpyruvate carboxykinase (ATP) OS=Emericella nidulans (strain FGSC A4 / ATCC 38163 / CBS 112.46 / NRRL 194 / M139) OX=227321 GN=acuF PE=3 SV=3	XP_023880496.1 phosphoenolpyruvate carboxykinase (ATP) [Quercus suber]
TRINITY_DN10690_c0_g2	986	-	K01610	PF01293	virNOG02962	C	sp|Q6FRR0|PCKA_CANGA Phosphoenolpyruvate carboxykinase (ATP) OS=Candida glabrata (strain ATCC 2001 / CBS 138 / JCM 3761 / NBRC 0622 / NRRL Y-65) OX=284593 GN=PCK1 PE=3 SV=1	BAJ93773.1 predicted protein [Hordeum vulgare subsp. vulgare]
TRINITY_DN10691_c0_g2	762	GO:0009507;GO:0044238;GO:0008150;GO:0004518;GO:0044424;GO:0009451;GO:0071704;GO:0005737;GO:0005623;GO:0043226;GO:0016849;GO:0000966;GO:0044464;GO:0140053;GO:0004519;GO:0080156;GO:0043170;GO:0000959;GO:1900864;GO:1901363;GO:0003674;GO:0005575;GO:0090615;GO:0016556;GO:0009845;GO:0044237;GO:0006396;GO:1901360;GO:0009975;GO:0032501;GO:0090351;GO:0005488;GO:0005739;GO:0032502;GO:0016788;GO:0043229;GO:…	-	PF13041;PF12854	NOG71160;virNOG04403;KOG4197	RS	sp|P0C7Q7|PPR38_ARATH Putative pentatricopeptide repeat-containing protein At1g12700, mitochondrial OS=Arabidopsis thaliana OX=3702 GN=At1g12700 PE=3 SV=1	PRQ30727.1 putative tetratricopeptide-like helical domain-containing protein [Rosa chinensis]
TRINITY_DN10691_c0_g3	909	GO:0009975;GO:0032501;GO:0090351;GO:0005739;GO:0005488;GO:1901360;GO:0016556;GO:0090615;GO:0006396;GO:0044237;GO:0009845;GO:1901363;GO:1900864;GO:0003674;GO:0005575;GO:0140053;GO:0004519;GO:0080156;GO:0043170;GO:0000959;GO:0044464;GO:0000966;GO:0016849;GO:0043226;GO:0071704;GO:0005623;GO:0005737;GO:0009507;GO:0008150;GO:0044238;GO:0044424;GO:0004518;GO:0009451;GO:0010467;GO:0007275;GO:0016070;GO:…	-	PF12854;PF01535;PF13041	virNOG04403;NOG71160	RS	sp|P0C7Q7|PPR38_ARATH Putative pentatricopeptide repeat-containing protein At1g12700, mitochondrial OS=Arabidopsis thaliana OX=3702 GN=At1g12700 PE=3 SV=1	PRQ30727.1 putative tetratricopeptide-like helical domain-containing protein [Rosa chinensis]
TRINITY_DN10691_c1_g2	341	GO:0006396;GO:0044237;GO:0009845;GO:0090615;GO:0016556;GO:1900864;GO:1901363;GO:0005575;GO:0003674;GO:0032501;GO:0009975;GO:0005488;GO:0005739;GO:0090351;GO:1901360;GO:0071704;GO:0005737;GO:0005623;GO:0044238;GO:0008150;GO:0009507;GO:0009451;GO:0004518;GO:0044424;GO:0080156;GO:0140053;GO:0004519;GO:0000959;GO:0043170;GO:0043226;GO:0016849;GO:0044464;GO:0000966;GO:0009536;GO:0008152;GO:0016071;GO:…	-	-	-	-	-	XP_034228213.1 pentatricopeptide repeat-containing protein At1g63330-like [Prunus dulcis] &gt;VVA31744.1 PREDICTED: pentatricopeptide [Prunus dulcis]
TRINITY_DN10692_c0_g1	624	-	-	-	-	-	-	-
TRINITY_DN10693_c0_g1	1453	GO:0046467;GO:0008152;GO:0009312;GO:0006793;GO:0044255;GO:0009058;GO:0006629;GO:0016051;GO:0006040;GO:0009987;GO:0005622;GO:0046493;GO:0043227;GO:0005975;GO:0006664;GO:0043231;GO:0043764;GO:0044444;GO:0043229;GO:1903509;GO:0019637;GO:1901271;GO:0016746;GO:0044249;GO:0090407;GO:1901576;GO:0003824;GO:0044237;GO:1901135;GO:0005575;GO:0008654;GO:0003674;GO:1901137;GO:0006643;GO:2001289;GO:0005739;GO:…	-	PF00132	virNOG07317	R	sp|F4JIP6|LPXD2_ARATH Probable UDP-3-O-acylglucosamine N-acyltransferase 2, mitochondrial OS=Arabidopsis thaliana OX=3702 GN=LPXD2 PE=3 SV=1	XP_040362109.1 probable UDP-3-O-acylglucosamine N-acyltransferase 2, mitochondrial isoform X2 [Rosa chinensis] &gt;XP_040362110.1 probable UDP-3-O-acylglucosamine N-acyltransferase 2, mitochondrial isoform X2 [Rosa chinensis] &gt;PRQ28541.1 putative UDP-3-O-(3-hydroxymyristoyl)glucosamine N-acyltransferase [Rosa chinensis]
TRINITY_DN10694_c0_g1	2389	GO:0071840;GO:0009987;GO:0010628;GO:0031057;GO:0048468;GO:0033044;GO:0048869;GO:2000736;GO:0031981;GO:0005102;GO:0048515;GO:0048545;GO:0070076;GO:0018193;GO:0006139;GO:0010639;GO:0043401;GO:0034645;GO:0016571;GO:0046184;GO:0010468;GO:0034641;GO:0050794;GO:0051246;GO:0007286;GO:0010604;GO:0051427;GO:0046293;GO:0051570;GO:0016577;GO:0000976;GO:0031490;GO:0033993;GO:0031399;GO:0043229;GO:0017000;GO:…	K15601	PF02373	virNOG07059	K	sp|Q9SSE9|JMJ25_ARATH Lysine-specific demethylase JMJ25 OS=Arabidopsis thaliana OX=3702 GN=JMJ25 PE=1 SV=1	XP_024176218.1 lysine-specific demethylase JMJ25 [Rosa chinensis]
TRINITY_DN10694_c0_g2	1007	GO:0019219;GO:0032501;GO:0071495;GO:0000003;GO:0010556;GO:0005634;GO:0006081;GO:0044212;GO:0050896;GO:0010033;GO:0044237;GO:0044428;GO:0001046;GO:0043170;GO:0043226;GO:0060255;GO:0044260;GO:1903506;GO:0000979;GO:0008213;GO:0071704;GO:0030154;GO:0005737;GO:0005623;GO:0051173;GO:0051213;GO:0008150;GO:0007289;GO:0044424;GO:0007283;GO:0048545;GO:0018193;GO:0070076;GO:0048515;GO:0005102;GO:0031981;GO:…	K15601	PF08879	virNOG07059	K	sp|Q9SSE9|JMJ25_ARATH Lysine-specific demethylase JMJ25 OS=Arabidopsis thaliana OX=3702 GN=JMJ25 PE=1 SV=1	XP_011468933.1 PREDICTED: lysine-specific demethylase JMJ25-like isoform X4 [Fragaria vesca subsp. vesca]
TRINITY_DN10694_c0_g3	2433	-	-	-	-	-	-	-
TRINITY_DN10695_c0_g1	435	-	-	-	-	-	-	-
TRINITY_DN10696_c0_g1	1248	GO:0034641;GO:0006413;GO:0071944;GO:0044260;GO:0044464;GO:0044249;GO:1901576;GO:0043043;GO:0043603;GO:0043170;GO:1901566;GO:0044238;GO:0008150;GO:0043169;GO:0003676;GO:0005623;GO:0071704;GO:0044271;GO:1901564;GO:0009987;GO:0044267;GO:0046872;GO:0006518;GO:0043167;GO:0005488;GO:0003743;GO:0019538;GO:0006807;GO:0003723;GO:0009059;GO:0010467;GO:0097159;GO:0005575;GO:0003674;GO:0009058;GO:1901363;GO:…	K03238	PF01873	virNOG01643	J	sp|P55871|IF2B_MALDO Eukaryotic translation initiation factor 2 subunit beta OS=Malus domestica OX=3750 PE=2 SV=2	XP_024183057.1 eukaryotic translation initiation factor 2 subunit beta [Rosa chinensis] &gt;XP_024183058.1 eukaryotic translation initiation factor 2 subunit beta [Rosa chinensis] &gt;XP_024183059.1 eukaryotic translation initiation factor 2 subunit beta [Rosa chinensis] &gt;PRQ48371.1 Eukaryotic translation initiation factor 2 subunit beta [Rosa chinensis]
TRINITY_DN10697_c0_g1	1317	GO:0032259;GO:0003674;GO:0043229;GO:0044424;GO:0044444;GO:0005575;GO:0008150;GO:0016741;GO:0005737;GO:0005623;GO:0008152;GO:0043231;GO:0008168;GO:0043227;GO:0005622;GO:0016740;GO:0003824;GO:0043226;GO:0044464;GO:0005739	K18162	PF08241	virNOG02445	R	sp|O80543|Y1280_ARATH Putative methyltransferase At1g22800, mitochondrial OS=Arabidopsis thaliana OX=3702 GN=At1g22800 PE=1 SV=2	XP_024175170.1 putative methyltransferase At1g22800, mitochondrial isoform X1 [Rosa chinensis] &gt;PRQ20721.1 putative malonyl-[acyl-carrier protein] O-methyltransferase [Rosa chinensis]
TRINITY_DN10698_c0_g1	764	GO:0098798;GO:0046907;GO:0016787;GO:0032991;GO:0017144;GO:0031224;GO:0006139;GO:0006793;GO:0009161;GO:0009260;GO:0006163;GO:0006807;GO:1990542;GO:0046390;GO:0043227;GO:0009987;GO:0051234;GO:0098660;GO:0072521;GO:0009124;GO:0009142;GO:0009199;GO:0019438;GO:0043229;GO:0009152;GO:0044444;GO:0044422;GO:0009165;GO:0042776;GO:0018130;GO:0099131;GO:0019693;GO:0019637;GO:0009167;GO:0034641;GO:0003824;GO:…	K02128	PF00137	virNOG25829	C	sp|P16000|ATP9_EMENI ATP synthase subunit 9, mitochondrial OS=Emericella nidulans (strain FGSC A4 / ATCC 38163 / CBS 112.46 / NRRL 194 / M139) OX=227321 GN=atp9 PE=3 SV=2	XP_023881076.1 ATP synthase subunit 9, mitochondrial-like [Quercus suber] &gt;XP_023902841.1 ATP synthase subunit 9, mitochondrial-like [Quercus suber]
TRINITY_DN10698_c0_g2	655	GO:0098662;GO:0051641;GO:0034220;GO:0051649;GO:0044464;GO:0006753;GO:0015985;GO:0006091;GO:0055086;GO:0015399;GO:0072522;GO:0009145;GO:0044281;GO:0044238;GO:0098655;GO:0044425;GO:0009117;GO:0042626;GO:0044429;GO:0015075;GO:0016021;GO:0009141;GO:1902600;GO:0015077;GO:0009206;GO:0006119;GO:0009150;GO:0044446;GO:0009259;GO:0031966;GO:0016020;GO:0016817;GO:0099132;GO:0005575;GO:0098796;GO:0031090;GO:…	K02128	-	virNOG25829	C	sp|P00842|ATP9_NEUCR ATP synthase subunit 9, mitochondrial OS=Neurospora crassa (strain ATCC 24698 / 74-OR23-1A / CBS 708.71 / DSM 1257 / FGSC 987) OX=367110 GN=oli PE=1 SV=1	XP_023881076.1 ATP synthase subunit 9, mitochondrial-like [Quercus suber] &gt;XP_023902841.1 ATP synthase subunit 9, mitochondrial-like [Quercus suber]
TRINITY_DN10699_c0_g1	1904	GO:0051603;GO:0017076;GO:0043168;GO:0003824;GO:0043412;GO:0061630;GO:0032446;GO:0070647;GO:0030554;GO:0043231;GO:0009057;GO:0032555;GO:0044248;GO:0043229;GO:0031625;GO:0006464;GO:0005524;GO:0006807;GO:1901565;GO:0019899;GO:0043167;GO:1901564;GO:0005622;GO:0032559;GO:0009987;GO:0043227;GO:0032553;GO:0019787;GO:0000209;GO:0008152;GO:0030163;GO:0006511;GO:0044257;GO:0097159;GO:0043170;GO:0043226;GO:…	K10583	-	virNOG00446	O	sp|Q9FF66|UBC22_ARATH Ubiquitin-conjugating enzyme E2 22 OS=Arabidopsis thaliana OX=3702 GN=UBC22 PE=1 SV=1	RVW15861.1 Ubiquitin-conjugating enzyme E2 22 [Vitis vinifera] &gt;RVX05061.1 Ubiquitin-conjugating enzyme E2 22 [Vitis vinifera]
TRINITY_DN1069_c0_g1	5326	-	-	-	virNOG08160	S	sp|Q8RY59|RCD1_ARATH Inactive poly [ADP-ribose] polymerase RCD1 OS=Arabidopsis thaliana OX=3702 GN=RCD1 PE=1 SV=1	XP_024173218.1 inactive poly [ADP-ribose] polymerase RCD1 isoform X1 [Rosa chinensis] &gt;XP_024173221.1 inactive poly [ADP-ribose] polymerase RCD1 isoform X1 [Rosa chinensis] &gt;XP_040367522.1 inactive poly [ADP-ribose] polymerase RCD1 isoform X1 [Rosa chinensis] &gt;XP_040367523.1 inactive poly [ADP-ribose] polymerase RCD1 isoform X1 [Rosa chinensis]
TRINITY_DN106_c0_g1	2385	-	-	PF04438	virNOG13101	R	sp|Q3UFB2|BCD1_MOUSE Box C/D snoRNA protein 1 OS=Mus musculus OX=10090 GN=Znhit6 PE=1 SV=2	XP_024171025.1 box C/D snoRNA protein 1 [Rosa chinensis] &gt;PRQ20640.1 putative Zinc finger, HIT-type [Rosa chinensis]
TRINITY_DN106_c1_g1	1705	GO:0005623;GO:0043231;GO:0009607;GO:0044424;GO:0043229;GO:0098542;GO:0009605;GO:0008150;GO:0051704;GO:0006950;GO:0051707;GO:0044464;GO:0043226;GO:0050896;GO:0009620;GO:0005575;GO:0005634;GO:0043227;GO:0050832;GO:0043207;GO:0005622;GO:0006952	-	PF03735	virNOG00456	R	sp|Q08A72|EML4_ARATH Protein EMSY-LIKE 4 OS=Arabidopsis thaliana OX=3702 GN=EML4 PE=2 SV=1	XP_024182593.1 protein EMSY-LIKE 3 [Rosa chinensis] &gt;PRQ54426.1 putative ENT domain, protein EMSY-LIKE, plant [Rosa chinensis]
TRINITY_DN106_c1_g2	359	-	-	-	-	-	-	-
TRINITY_DN10700_c0_g1	572	GO:0019953;GO:0071407;GO:0023057;GO:0014070;GO:0044238;GO:0035639;GO:0044425;GO:0009719;GO:0009741;GO:0098542;GO:0009966;GO:0071229;GO:0044464;GO:0032870;GO:0046777;GO:1905958;GO:1901701;GO:0016020;GO:0008144;GO:0005575;GO:0007165;GO:0097367;GO:1901700;GO:0140096;GO:0010118;GO:0040008;GO:0036211;GO:0023051;GO:0016021;GO:0009755;GO:0044703;GO:0071383;GO:0004672;GO:1901420;GO:0050832;GO:0051128;GO:…	-	PF12819	KOG0017;COG0515;virNOG14889	TR	sp|Q9SCZ4|FERON_ARATH Receptor-like protein kinase FERONIA OS=Arabidopsis thaliana OX=3702 GN=FER PE=1 SV=1	XP_024179117.1 LOW QUALITY PROTEIN: uncharacterized protein LOC112185136 [Rosa chinensis]
TRINITY_DN10700_c0_g2	852	GO:0014070;GO:0023057;GO:0071407;GO:0019953;GO:0098542;GO:0009741;GO:0009719;GO:0044425;GO:0044238;GO:0035639;GO:0009966;GO:0032870;GO:0044464;GO:0071229;GO:1901701;GO:1905958;GO:0046777;GO:0097367;GO:0007165;GO:0005575;GO:0016020;GO:0008144;GO:0023051;GO:0036211;GO:0040008;GO:0010118;GO:0140096;GO:1901700;GO:0050832;GO:0004672;GO:1901420;GO:0044703;GO:0071383;GO:0009755;GO:0016021;GO:0030054;GO:…	-	PF12819	COG0515;virNOG14889;KOG0017	TR	sp|Q9SCZ4|FERON_ARATH Receptor-like protein kinase FERONIA OS=Arabidopsis thaliana OX=3702 GN=FER PE=1 SV=1	XP_034208383.1 receptor-like protein kinase FERONIA [Prunus dulcis]
TRINITY_DN10701_c0_g1	1104	GO:0009536;GO:0008152;GO:0044085;GO:0051604;GO:0034986;GO:0006807;GO:0005759;GO:0008198;GO:0010467;GO:1901564;GO:0005622;GO:0009987;GO:0043227;GO:0071840;GO:0006790;GO:0046872;GO:0043167;GO:0016043;GO:0051536;GO:0043233;GO:0043231;GO:0044444;GO:0051540;GO:0043229;GO:0044422;GO:0043169;GO:0031163;GO:0140104;GO:0044237;GO:0044446;GO:0051537;GO:0016530;GO:0005575;GO:0046914;GO:0003674;GO:0005829;GO:…	K13628	-	virNOG21113	P	sp|Q9XIK3|ISCAP_ARATH Iron-sulfur assembly protein IscA, chloroplastic OS=Arabidopsis thaliana OX=3702 GN=ISCA PE=2 SV=2	XP_024177417.1 iron-sulfur assembly protein IscA, chloroplastic [Rosa chinensis] &gt;PRQ49019.1 putative FeS cluster insertion protein [Rosa chinensis]
TRINITY_DN10701_c0_g2	550	-	-	-	-	-	-	-
TRINITY_DN10702_c0_g1	2429	-	-	PF01535;PF13041;PF20431;PF14432	virNOG15663;virNOG11159;virNOG31266;virNOG06728	R	sp|Q9FI80|PP425_ARATH Pentatricopeptide repeat-containing protein At5g48910 OS=Arabidopsis thaliana OX=3702 GN=PCMP-H38 PE=2 SV=1	PRQ32250.1 putative tetratricopeptide-like helical domain, DYW domain-containing protein [Rosa chinensis]
TRINITY_DN10703_c0_g1	2397	GO:0008152;GO:0070647;GO:0071704;GO:0044237;GO:0008150;GO:0044238;GO:0006464;GO:0006807;GO:0043170;GO:0036211;GO:0019538;GO:0016567;GO:0043412;GO:0032446;GO:0044267;GO:0009987;GO:0044260;GO:1901564	-	-	virNOG12278	S	sp|Q9LVG9|Y5600_ARATH BTB/POZ domain-containing protein At5g60050 OS=Arabidopsis thaliana OX=3702 GN=At5g60050 PE=2 SV=1	XP_004294641.1 PREDICTED: BTB/POZ domain-containing protein At5g60050 [Fragaria vesca subsp. vesca]
TRINITY_DN10704_c0_g1	936	GO:0016859;GO:0043170;GO:0016853;GO:0043412;GO:0003824;GO:0044464;GO:0044260;GO:0003755;GO:0071704;GO:0018208;GO:0005623;GO:0005737;GO:0008150;GO:0044238;GO:0000413;GO:0044424;GO:0006464;GO:0140096;GO:0018193;GO:0006807;GO:0036211;GO:0019538;GO:0044267;GO:0009987;GO:0005622;GO:1901564;GO:0008152;GO:0044237;GO:0006457;GO:0003674;GO:0005575	K12734	PF00160	virNOG14666	O	sp|Q9LPC7|CP18A_ARATH Peptidyl-prolyl cis-trans isomerase CYP18-1 OS=Arabidopsis thaliana OX=3702 GN=CYP18-1 PE=2 SV=1	XP_004306904.1 PREDICTED: peptidyl-prolyl cis-trans isomerase CYP18-1 [Fragaria vesca subsp. vesca] &gt;XP_024172248.1 peptidyl-prolyl cis-trans isomerase CYP18-1 [Rosa chinensis] &gt;PRQ57667.1 putative peptidylprolyl isomerase [Rosa chinensis]
TRINITY_DN10705_c0_g1	1174	GO:0043167;GO:0043169;GO:1901363;GO:0046872;GO:0003674;GO:0097159;GO:0003677;GO:0003676;GO:0005488	-	PF11715;PF00400	KOG0274;COG2319	R	sp|Q0DYP5|C3H17_ORYSJ Zinc finger CCCH domain-containing protein 17 OS=Oryza sativa subsp. japonica OX=39947 GN=Os02g0677700 PE=2 SV=2	XP_004291812.1 PREDICTED: zinc finger CCCH domain-containing protein 48-like [Fragaria vesca subsp. vesca]
TRINITY_DN10705_c0_g2	1636	GO:0005488;GO:0003676;GO:0003677;GO:0003674;GO:0097159;GO:0043169;GO:1901363;GO:0043167;GO:0046872	-	-	virNOG27872;virNOG09124;KOG1075	SR	-	XP_004291812.1 PREDICTED: zinc finger CCCH domain-containing protein 48-like [Fragaria vesca subsp. vesca]
TRINITY_DN10705_c0_g3	357	GO:0003677;GO:0005488;GO:0003676;GO:0046872;GO:0043169;GO:1901363;GO:0043167;GO:0097159;GO:0003674	K12862	-	virNOG07381;KOG0274	R	sp|Q9FNZ2|C3H48_ARATH Zinc finger CCCH domain-containing protein 48 OS=Arabidopsis thaliana OX=3702 GN=ZFWD1 PE=2 SV=1	XP_004291812.1 PREDICTED: zinc finger CCCH domain-containing protein 48-like [Fragaria vesca subsp. vesca]
TRINITY_DN10705_c1_g1	3758	GO:0042132;GO:0044464;GO:0043226;GO:0016311;GO:0009507;GO:0008150;GO:0044238;GO:0044424;GO:0071704;GO:0005623;GO:0005737;GO:0019253;GO:0006796;GO:0005488;GO:0003674;GO:0005575;GO:0044237;GO:1901576;GO:0003824;GO:0050308;GO:0015977;GO:0019685;GO:0043169;GO:0016788;GO:0043229;GO:0044444;GO:0043231;GO:0005975;GO:0043167;GO:0046872;GO:0043227;GO:0009987;GO:0005622;GO:0016791;GO:0019203;GO:0016051;GO:…	K03841	PF00400	virNOG03353	G	sp|Q0DYP5|C3H17_ORYSJ Zinc finger CCCH domain-containing protein 17 OS=Oryza sativa subsp. japonica OX=39947 GN=Os02g0677700 PE=2 SV=2	XP_024167274.1 zinc finger CCCH domain-containing protein 48 [Rosa chinensis] &gt;XP_024167275.1 zinc finger CCCH domain-containing protein 48 [Rosa chinensis] &gt;PRQ24290.1 putative transcription factor C3H family [Rosa chinensis]
TRINITY_DN10706_c0_g1	439	-	-	-	-	-	-	-
TRINITY_DN10707_c0_g1	1033	-	-	-	-	-	-	-
TRINITY_DN10708_c0_g1	2534	GO:0044444;GO:0043229;GO:0043169;GO:0008233;GO:0031365;GO:0001101;GO:0043231;GO:0043412;GO:0003824;GO:0008238;GO:0033993;GO:0016787;GO:0009536;GO:0008152;GO:0042221;GO:1901564;GO:0009987;GO:0005622;GO:0004177;GO:0043227;GO:0046872;GO:0008237;GO:0043167;GO:0009725;GO:0006807;GO:0008235;GO:0006464;GO:0009737;GO:0044424;GO:0044238;GO:0008150;GO:0009719;GO:0009507;GO:0005737;GO:0005623;GO:0071704;GO:…	K17710	PF01535;PF13041;PF20431	virNOG02657	O	sp|Q9FV50|MAP1D_ARATH Methionine aminopeptidase 1D, chloroplastic/mitochondrial OS=Arabidopsis thaliana OX=3702 GN=MAP1D PE=1 SV=1	XP_021825144.1 pentatricopeptide repeat-containing protein At5g39350-like [Prunus avium]
TRINITY_DN10708_c0_g2	917	-	K17710	PF01535;PF13041	KOG4197;virNOG33092;virNOG01678	R	sp|Q9SB36|PP337_ARATH Pentatricopeptide repeat-containing protein At4g25270, chloroplastic OS=Arabidopsis thaliana OX=3702 GN=PCMP-E53 PE=3 SV=1	CAB4287443.1 unnamed protein product [Prunus armeniaca]
TRINITY_DN10709_c0_g1	1414	-	-	PF07859	virNOG06143;virNOG11617	V	sp|Q9SMN0|CXE12_ARATH Probable carboxylesterase 12 OS=Arabidopsis thaliana OX=3702 GN=CXE12 PE=1 SV=1	XP_024167076.1 probable carboxylesterase 12 [Rosa chinensis] &gt;PRQ23163.1 putative carboxylesterase [Rosa chinensis]
TRINITY_DN1070_c0_g1	715	-	-	-	virNOG26567	R	-	PRQ29260.1 hypothetical protein RchiOBHm_Chr5g0011991 [Rosa chinensis]
[truncated: 36,222 more rows]

## Sheet: Supplementary Figure .1C
Species	Hit number
Rosa chinensis	13732
Fragaria vesca subsp. vesca	3543
Quercus suber	1652
Carpinus fangiana	434
Prunus dulcis	331
Hordeum vulgare subsp. vulgare	323
Prunus avium	259
Malus domestica	251
Prunus persica	251
[truncated: 384 more rows]

## Sheet: Supplementary Figure .1D
Superclass	NO. of identified metabolites
[truncated: 11 more rows]

[truncated: 2 more sheets: Supplementary Figure .1E, Supplementary Figure .2]
