# Supplementary material for: Integrated Transcriptomic and Metabolomic Analysis Reveals Nitrogen-Mediated Delay of Premature Leaf Senescence in Red Raspberry Leaves
Source: Plants (Basel). 2025 Aug 2;14(15):2388. doi: 10.3390/plants14152388 (PMC12349029; doi:10.3390/plants14152388)
Supplement: Supplementary file 1 [file plants-14-02388-s001.zip › Table S2.xlsx]

## Sheet: Sheet1
Table S2 Morphological differences between normal and premature senescent red raspberries
Treatment	Height（cm）	Diameter（mm）	Buds（pcs）	Root length（cm）	Fresh weight of root（g）	Root activity（mg·g-1·h-1）	Root Buds（pcs）
T150	53.87±6.98a	7.15±1.12a	27	50.33±4.51a	41.9±2.77a	127.95±9.44a	62
CK	45.53±1.92a	5.70±0.70a	22	54.67±4.04a	36.7±14.90a	79.03±10.91b	14
