# Supplementary material for: Integrated Transcriptomic and Metabolomic Analysis Reveals Nitrogen-Mediated Delay of Premature Leaf Senescence in Red Raspberry Leaves
Source: Plants (Basel). 2025 Aug 2;14(15):2388. doi: 10.3390/plants14152388 (PMC12349029; doi:10.3390/plants14152388)
Supplement: Supplementary file 1 [file plants-14-02388-s001.zip › Table S3.xlsx]

## Sheet: Sheet1
Table S3 Contents of chlorophyll and carotenoids in leaves of normal and prematurely senescent raspberries
Part	Total chlorophyll（mg/g）	Carotenoid（mg/g）	Chlorophyll a（mg/g）	Chlorophyll b（mg/g）	Chlorophyll a/ b（mg/g）
T150 Upper blade	2.15±0.04Aab	0.57±0.02Aa	1.76±0.05Aab	0.39±0.02Aa	4.55±0.24Aa
T150 Middle blade	2.29±0.09Aa	0.63±0.03Aa	1.89±0.08Aa	0.40±0.01Aa	4.68±0.15Aa
T150 Lower blade	1.98±0.23Ab	0.56±0.05Aa	1.64±0.17Ab	0.34±0.06Aa	4.79±0.31Aa
CK Upper blade	1.81±0.04Ba	0.49±0.01Aa	1.53±0.03Ba	0.28±0.01Ba	5.48±0.18Ba
CK Middle blade	1.71±0.51Ba	0.42±0.03Bb	1.33±0.19Bab	0.38±0.33Aa	5.04±2.63Aa
CK Lower blade	1.30±0.49Aa	0.27±0.04Bc	0.93±0.32Bb	0.36±0.17Aa	2.64±0.28Ba
