# Supplementary material for: Integrated Transcriptomic and Metabolomic Analysis Reveals Nitrogen-Mediated Delay of Premature Leaf Senescence in Red Raspberry Leaves
Source: Plants (Basel). 2025 Aug 2;14(15):2388. doi: 10.3390/plants14152388 (PMC12349029; doi:10.3390/plants14152388)
Supplement: Supplementary file 1 [file plants-14-02388-s001.zip › Table S4.xlsx]

## Sheet: Sheet1
Table S4 Statistics of data filtering
Sample	Raw Reads	Clean Reads	Clean Reads （%）	Q20%（%）	Q30%（%）	Clean Data （bp）	N （%）
T150_1	49380630	44524182	90.16	97.99	94.59	6678627300	0.00092
T150_2	45256536	41117688	90.85	97.86	94.52	6167653200	0.00092
T150_3	50875432	46298010	91	97.89	94.5	6944701500	0.000917
CK_1	47391444	43101388	90.94	98.13	95.09	6465208200	0.000926
CK_2	44827664	40771302	90.95	98.04	94.84	6115695300	0.000935
CK_3	50915098	46206086	90.75	97.77	94.23	6930912900	0.000916
