# Supplementary material for: Integrated Transcriptomic and Metabolomic Analysis Reveals Nitrogen-Mediated Delay of Premature Leaf Senescence in Red Raspberry Leaves
Source: Plants (Basel). 2025 Aug 2;14(15):2388. doi: 10.3390/plants14152388 (PMC12349029; doi:10.3390/plants14152388)
Supplement: Supplementary file 1 [file plants-14-02388-s001.zip › Table S5.xlsx]

## Sheet: Sheet1
Table S5 The top 20 metabolites identified in two phenotypic red raspberry groups under positive ion mode
Name	Log2FC	Class
4-Azaniumylhex-5-enoate	4.69	Organic acids and derivatives
Limocitrin	3.75	Phenylpropanoids and polyketides
（2S,3R,4R,5R,6S）-2-{[（2S,3R,4S,5S）-4,5-Dihydroxy-2-[（1'S,2R,4'S,7'S,8'R,9'S,13'R,14'R,16'S）-7',9',13'-trimethyl-5-methylidene-5'-oxaspiro[oxane-2,6'-pentacyclo[10.8.0.0（2）,.0,.0（1）（3）,（1）]icosan]-18'-en-14'-oloxy]oxan-3-yl]oxy}-6-methyloxane-3,4,5-triol	3.42	Lipids and lipid-like molecules
3-{12-hydroxy-12-[5'-（1-hydroxydodecyl）-[2,2'-bioxolan]-5-yl]dodecyl}-5-methyl-5H-furan-2-one	2.53	-
9-（Methoxycarbonyl）dec-9-enoic acid	2.5	Lipids and lipid-like molecules
（4E,6E）-2-（Hydroxymethyl）-3-（3-methoxy-3-oxopropyl）deca-4,6-dienoic acid	2.49	Lipids and lipid-like molecules
5-Chloro-3-[（E）-3,4-dihydroxy-3,5-dimethylhept-1-enyl]-7,8-dihydroxy-7-methyl-8,8a-dihydro-1H-isochromen-6-one	2.39	Organoheterocyclic compounds
2-[7-（acetyloxy）-2-hydroxy-6-（hydroxymethyl）-3a,6,9a,11a-tetramethyl-1H,2H,3H,5H,5aH,7H,8H,9H,11H-cyclopenta[a]phenanthren-1-yl]-6-methyl-5-methylideneheptanoic acid	2.25	-
Indole-3-carboxaldehyde	2.22	Organoheterocyclic compounds
Petunidin-3-O-（6''-O-（4'''-O-E-coum）-alpha-rhamnopyranosyl-beta-glucopyranosyl）-5-O-beta-glucopyranoside	1.91	Phenylpropanoids and polyketides
1-Acetyleicosahydro-9-hydroxy-5a,5b,8,8,11a-pentamethyl-, （1R,3aS,5aR,5bR,9S,11aR）-3aH-cyclopenta[a]chrysene-3a-carboxylic acid	-3.37	Lipids and lipid-like molecules
（E,6S）-7-Hydroxy-2-methyl-6-[（10S,13S,14S,17S）-4,4,10,13,14-pentamethyl-3-oxo-1,2,5,6,7,11,12,15,16,17-decahydrocyclopenta[a]phenanthren-17-yl]hept-2-enoic acid	-3.51	Lipids and lipid-like molecules
1-O-[（2alpha,3beta,5xi,6beta,9xi,18xi,19alpha）-2,3,6,19,23-pentahydroxy-28-oxoolean-12-en-28-yl]-beta-D-glucopyranose	-3.52	Lipids and lipid-like molecules
7,8-Bis（hydroxymethyl）-1,4a-dimethyl-3,4,4a,5,6,7-hexahydro-2H-benzo[7]annulen-2-one	-3.62	Organic oxygen compounds
1-O-[（2alpha,3beta,19alpha）-2,3,19-Trihydroxy-24,28-dioxoolean-12-en-28-yl]-beta-D-glucopyranose	-3.82	Lipids and lipid-like molecules
28-Dioic acid, 3-oxo-, （5xi,9xi,18xi）-lup-20（29）-ene-27	-3.85	Lipids and lipid-like molecules
22-Hydoxy-2-hopen-1-one	-3.92	Lipids and lipid-like molecules
（1R,2R,4As,6aS,6bR,10S,12aR,14bS）-1,8,10-trihydroxy-1,2,6a,6b,9,9,12a-heptamethyl-2,3,4,5,6,6a,7,8,8a,10,11,12,13,14b-tetradecahydropicene-4a-carboxylic acid	-4.03	Lipids and lipid-like molecules
Bryodulcosigenin	-4.88	Lipids and lipid-like molecules
Aristolone	-4.99	-
