# Supplementary material for: Integrated Transcriptomic and Metabolomic Analysis Reveals Nitrogen-Mediated Delay of Premature Leaf Senescence in Red Raspberry Leaves
Source: Plants (Basel). 2025 Aug 2;14(15):2388. doi: 10.3390/plants14152388 (PMC12349029; doi:10.3390/plants14152388)
Supplement: Supplementary file 1 [file plants-14-02388-s001.zip › Table S6.xlsx]

## Sheet: Sheet1
Table S6 The top 20 metabolites identified in two phenotypic red raspberry groups under negative ion mode
Name	Log2FC	Class
[6-[5,7-Dihydroxy-2-（4-hydroxyphenyl）-4-oxochromen-3-yl]oxy-3,4,5-trihydroxyoxan-2-yl]methyl 3-（4-hydroxyphenyl）prop-2-enoate	3.6	Phenylpropanoids and polyketides
Kaempferol-3-O-glucoside-6''-p-coumaroyl	3.56	-
3-O-Feruloylquinic acid	1.63	Organic oxygen compounds
Flavonol base + 3O, O-Hex+C6H9O4	1.62	Phenylpropanoids and polyketides
Cyanidin 3-sambubioside 5-glucoside	1.57	Phenylpropanoids and polyketides
Allopurinol	1.43	Organoheterocyclic compounds
Quercetin-3-O-pentosyl（1-2）acetylpentoside	1.37	Phenylpropanoids and polyketides
LPG 16:1	1.2	-
Kaempferol-3-O-arabinoside	1.19	-
N-Acetyl-L-phenylalanine	1.08	Organic acids and derivatives
1-O-[（2alpha,3beta,5xi,6beta,9xi,18xi）-2,3,6,23-Tetrahydroxy-28-oxoolean-12-en-28-yl]-beta-D-glucopyranose	-2.77	Lipids and lipid-like molecules
Echinocystic acid	-2.86	-
[1,6-Dihydroxy-8-（hydroxymethyl）-4,12,12,15-tetramethyl-5-oxo-13-tetracyclo[8.5.0.02,6.011,13]pentadeca-3,8-dienyl] dodecanoate	-2.92	Lipids and lipid-like molecules
Crategolic acid	-2.98	Lipids and lipid-like molecules
Ursolic acid	-3.01	Lipids and lipid-like molecules
Ilexgenina	-3.31	Lipids and lipid-like molecules
Tryptophan	-4.32	Organoheterocyclic compounds
N-Acetyl-L-tryptophan	-4.74	Organoheterocyclic compounds
N-Malonyltryptophan	-4.83	Organoheterocyclic compounds
Maslinic acid	-5.06	-
