# Supplementary material for: Integrated Transcriptomic and Metabolomic Analysis Reveals Nitrogen-Mediated Delay of Premature Leaf Senescence in Red Raspberry Leaves
Source: Plants (Basel). 2025 Aug 2;14(15):2388. doi: 10.3390/plants14152388 (PMC12349029; doi:10.3390/plants14152388)
Supplement: Supplementary file 1 [file plants-14-02388-s001.zip › Table S7.xlsx]

## Sheet: Sheet1
Table S7 Common pathway information of differential metabolites and differentially expressed genes
PathwayID	Pathway	DEGs	List	Metabolite
ko00940	Phenylpropanoid biosynthesis	Up	TRINITY_DN53288_c0_g1	Chlorogenic acid、 Stenophylline A
			TRINITY_DN8439_c0_g1
			TRINITY_DN14477_c0_g1
			TRINITY_DN62801_c0_g1
			TRINITY_DN353_c0_g1
			TRINITY_DN16297_c0_g3
			TRINITY_DN7686_c0_g1
			TRINITY_DN7508_c0_g1
			TRINITY_DN9938_c0_g1
			TRINITY_DN7176_c0_g1
		Down	TRINITY_DN11828_c0_g1
			TRINITY_DN41925_c0_g1
			TRINITY_DN1095_c0_g3
			TRINITY_DN12569_c0_g1
			TRINITY_DN6977_c0_g1
			TRINITY_DN1640_c0_g2
			TRINITY_DN4423_c0_g1
			TRINITY_DN22955_c1_g1
			TRINITY_DN28632_c0_g2
			TRINITY_DN55754_c0_g1
			TRINITY_DN4620_c0_g1
			TRINITY_DN40987_c0_g1
			TRINITY_DN2094_c0_g1
			TRINITY_DN17530_c0_g1
			TRINITY_DN9298_c0_g1
			TRINITY_DN4955_c0_g1
			TRINITY_DN11329_c0_g1
			TRINITY_DN4647_c0_g1
			TRINITY_DN24691_c0_g1
			TRINITY_DN55172_c0_g1
			TRINITY_DN26_c0_g1
ko00941	Flavonoid biosynthesis	Up	TRINITY_DN7176_c0_g1	Chlorogenic acid、 Naringenin chalcone
			TRINITY_DN353_c0_g1
			TRINITY_DN16297_c0_g3
			TRINITY_DN20818_c0_g1
			TRINITY_DN53288_c0_g1
		Down	TRINITY_DN4955_c0_g1
			TRINITY_DN4620_c0_g1
			TRINITY_DN6432_c0_g1
