# Supplementary material for: Integrated Transcriptomic and Metabolomic Analysis Reveals Nitrogen-Mediated Delay of Premature Leaf Senescence in Red Raspberry Leaves
Source: Plants (Basel). 2025 Aug 2;14(15):2388. doi: 10.3390/plants14152388 (PMC12349029; doi:10.3390/plants14152388)
Supplement: Supplementary file 1 [file plants-14-02388-s001.zip › Table S8.xlsx]

## Sheet: Sheet1
Tab Primers used for qRT-PCR
Gene name	sequence（5'to3'）
TRINITY_DN53288_c0_g1-R	TGTGTGGACAATAGGCCTGT
TRINITY_DN53288_c0_g1-F	TCGCACCACACGTACATTTC
TRINITY_DN8439_c0_g1-R	GAAGCCCGAATTCACAGACC
TRINITY_DN8439_c0_g1-R	CGTAGCGGTCTTGTTTAGGC
TRINITY_DN14477_c0_g1-R	TCCACCATCATCAAGCCCTT
TRINITY_DN14477_c0_g1-F	CTCAAGAAGTGCCCTGATGC
TRINITY_DN62801_c0_g1-R	ACCCGTAAGTCAGCCAGTAC
TRINITY_DN62801_c0_g1-F	TCCCCAAATTCCACTCCTCC
TRINITY_DN353_c0_g1-R	CTGGCGGAATTTCTCGGATG
TRINITY_DN353_c0_g1-F	AGATCCACAATGACTGCCGA
TRINITY_DN16297_c0_g3-R	TTGGTGGAATTGCAAGGTCG
TRINITY_DN16297_c0_g3-F	TTAAAATGCGGTGGAGTGGC
TRINITY_DN7686_c0_g1-R	TCAAGCGAAGAGAAAACGGC
TRINITY_DN7686_c0_g1-F	AATCTCATGCCCAGGGACAA
TRINITY_DN7508_c0_g1-R	TCAGTTGAGCGTTGGTGTTG
TRINITY_DN7508_c0_g1-F	TCAAACCCATCTCACCTCCC
TRINITY_DN11828_c0_g1-R	AGCTGCCCTTGATAGTGACC
TRINITY_DN11828_c0_g1-F	AAGGTCCTCATGCCGTCATC
TRINITY_DN41925_c0_g1-R	GCGCATGAGACAACACTACC
TRINITY_DN41925_c0_g1-F	TGCTTTGTTAACGGTTGCGA
TRINITY_DN1095_c0_g3-R	TTGTTGACAACGCGTTCCAT
TRINITY_DN1095_c0_g3-F	AGATGGTAGCTGGTAGTGGC
TRINITY_DN12569_c0_g1-R	CTGGTCGTTGTCACATTGGG
TRINITY_DN12569_c0_g1-F	ATGGAAGTGAAGGCGAAGGA
TRINITY_DN6977_c0_g1-R	CAAGGACTACAACATCGCGG
TRINITY_DN6977_c0_g1-F	AGGACGCGTCGGATAATCTT
TRINITY_DN1640_c0_g2-R	AGTGCTTTACCCGATCACCA
TRINITY_DN1640_c0_g2-F	CTACGCAATGGTCTGAAGCC
TRINITY_DN4423_c0_g1-R	TTGAGGACCATGGGAAGGAC
TRINITY_DN4423_c0_g1-F	ACCAGCTACCTACACCAACC
TRINITY_DN22955_c1_g1-R	GTCTAGCTTGCGACTTCTGC
TRINITY_DN22955_c1_g1-F	TGCATCGAGGGGAATGTCTT
18s-F1	GGCTTGGTCAGCCTTTACCT
18s-R1	GCCTTGAGAACAAAGTGGCG
β-actin-F	ATCCACGAGACTACATACAACTCC
β-actin-R	CTGTCTGCAATACCAGGGAAC
