# Supplementary material for: Integrated Transcriptomic and Metabolomic Analysis Reveals Nitrogen-Mediated Delay of Premature Leaf Senescence in Red Raspberry Leaves
Source: Plants (Basel). 2025 Aug 2;14(15):2388. doi: 10.3390/plants14152388 (PMC12349029; doi:10.3390/plants14152388)
Supplement: Supplementary file 1 [file plants-14-02388-s001.zip › Table S9.xlsx]

## Sheet: Figure.5A
	Soluble protein content/mg·g-1
	Part	T150	CK
	Upper blade	4.31±0.13Aa	3.99±0.11Ba
	Middle blade	3.7±0.1Ab	3.69±0.08Aa
	Lower blade	3.86±0.19Ab	2.73±0.35Bb

## Sheet: Figure.5B
	Soluble sugar content/mg·g-1
	Part	T150	CK
	Upper blade	2.24±0.54Aa	1.92±0.48Aa
	Middle blade	2.37±0.4Aa	2.22±0.26Aa
	Lower blade	2.22±0.26Aa	0.81±0.44Bb

## Sheet: Figure.5C
	Starch content/mg·g-1
	Part	T150	CK
	Upper blade	1.73±0.08Aa	2.09±0.36Aa
	Middle blade	1.32±0.01Ab	1.72±0.14Aab
	Lower blade	1.18±0.19Ab	1.4±0.06Ab

## Sheet: Figure.6A
	MDA content/μmol·g-1
	Part	T150	CK
	Upper blade	6.91±0.5Aa	6.83±0.68Aa
	Middle blade	4.79±0.07Ab	3.66±0.03Bb
	Lower blade	3.28±0.59Ac	4.69±0.9Ab

## Sheet: Figure.6B
	O2- generation rate/nmol·min-1·g-1
	Part	T150	CK
	Upper blade	3.09±0.26Aa	2.87±0.22Ab
	Middle blade	3.02±0.12Ba	3.57±0.18Aa
	Lower blade	2.31±0.1Bb	3.54±0.05Aa

## Sheet: Figure.6C
	SOD activity/U·min-1·g-1FW
	Part	T150	CK
	Upper blade	2.14±0.37Bb	3.09±0.17Aa
	Middle blade	3.9±0.35Aa	2.19±0.14Bb
	Lower blade	3.57±0.19Aa	2.33±0.35Bb

## Sheet: Figure.6D
	POD activity/U·min-1·g-1FW
	Part	T150	CK
	Upper blade	1.02±0.32Ab	1.53±0.28Aa
	Middle blade	1.53±0.13Aa	1.31±0.05Aa
	Lower blade	0.82±0.04Ab	1.28±0.12Ba

## Sheet: Figure.6E
	CAT activity/U·min-1·g-1FW
	Part	T150	CK
	Upper blade	0.88±0.1Aa	0.68±0.21Aa
	Middle blade	0.82±0.16Aa	0.85±0.2Aa
	Lower blade	0.43±0.08Bb	0.72±0.08Aa
